# Supplementary material for: Simulated digestions of free oligosaccharides and mucin-type O-glycans reveal a potential role for Clostridium perfringens
Source: Sci Rep. 2024 Jan 18;14:1649. doi: 10.1038/s41598-023-51012-4 (PMC10796942; doi:10.1038/s41598-023-51012-4)
Supplement: Supplementary file 2 — Supplementary Information. [file 41598_2023_51012_MOESM2_ESM.zip]

Archive with 168 entries (154 files):
- gutGH-SI/
- __MACOSX/._gutGH-SI
- gutGH-SI/Tables/
- gutGH-SI/Krona/
- gutGH-SI/.DS_Store
- __MACOSX/gutGH-SI/._.DS_Store
- gutGH-SI/Scores/
- gutGH-SI/Networks/
- gutGH-SI/gutGH-SI-description.docx
- __MACOSX/gutGH-SI/._gutGH-SI-description.docx
- gutGH-SI/Substrates/
- gutGH-SI/Data/
- gutGH-SI/Tables/Supplementary Tables.docx
- __MACOSX/gutGH-SI/Tables/._Supplementary Tables.docx
- gutGH-SI/Krona/UniProt-EC-Krona-graphs/
- __MACOSX/gutGH-SI/Krona/._UniProt-EC-Krona-graphs
- gutGH-SI/Krona/.DS_Store
- __MACOSX/gutGH-SI/Krona/._.DS_Store
- gutGH-SI/Krona/CAZy-EC-Krona-graphs/
- gutGH-SI/Krona/available-used_enzyme_profiles/
- gutGH-SI/Scores/uniprot_hmo_nongut_score_table.txt
- gutGH-SI/Scores/uniprot_hmo_gut_score_table.txt
- __MACOSX/gutGH-SI/Scores/._uniprot_hmo_gut_score_table.txt
- gutGH-SI/Scores/cazy_og_nongut_score_table.txt
- gutGH-SI/Scores/cazy_hmo_nongut_score_table.txt
- __MACOSX/gutGH-SI/Scores/._cazy_hmo_nongut_score_table.txt
- gutGH-SI/Scores/cazy_hmo_gut_score_table.txt
- __MACOSX/gutGH-SI/Scores/._cazy_hmo_gut_score_table.txt
- gutGH-SI/Scores/cazy_og_gut_score_table.txt
- __MACOSX/gutGH-SI/Scores/._cazy_og_gut_score_table.txt
- gutGH-SI/Scores/uniprot_og_nongut_score_table.txt
- __MACOSX/gutGH-SI/Scores/._uniprot_og_nongut_score_table.txt
- gutGH-SI/Scores/uniprot_og_gut_score_table.txt
- gutGH-SI/Networks/.DS_Store
- __MACOSX/gutGH-SI/Networks/._.DS_Store
- gutGH-SI/Networks/UniProt-HMO-networks-gut/
- gutGH-SI/Networks/CAZy-HMO-networks-gut/
- gutGH-SI/Networks/CAZY-O-glycan-networks-gut/
- gutGH-SI/Networks/UniProt-O-glycan-networks-gut/
- gutGH-SI/Substrates/hmo-glycome.glycoct.csv
- __MACOSX/gutGH-SI/Substrates/._hmo-glycome.glycoct.csv
- gutGH-SI/Substrates/.DS_Store
- __MACOSX/gutGH-SI/Substrates/._.DS_Store
- gutGH-SI/Substrates/og-glycome.glycoct.csv
- __MACOSX/gutGH-SI/Substrates/._og-glycome.glycoct.csv
- gutGH-SI/Data/.DS_Store
- __MACOSX/gutGH-SI/Data/._.DS_Store
- gutGH-SI/Data/CAZy_EC_3.2.1-lineages.tsv
- __MACOSX/gutGH-SI/Data/._CAZy_EC_3.2.1-lineages.tsv
- gutGH-SI/Data/UniProt_EC_3.2.1-lineages.tsv
- __MACOSX/gutGH-SI/Data/._UniProt_EC_3.2.1-lineages.tsv
- gutGH-SI/Krona/UniProt-EC-Krona-graphs/gut-EC.krona.html
- __MACOSX/gutGH-SI/Krona/UniProt-EC-Krona-graphs/._gut-EC.krona.html
- gutGH-SI/Krona/UniProt-EC-Krona-graphs/nongut-EC.krona.html
- gutGH-SI/Krona/UniProt-EC-Krona-graphs/all-EC.krona.html
- __MACOSX/gutGH-SI/Krona/UniProt-EC-Krona-graphs/._all-EC.krona.html
- gutGH-SI/Krona/CAZy-EC-Krona-graphs/gut-EC.krona.html
- __MACOSX/gutGH-SI/Krona/CAZy-EC-Krona-graphs/._gut-EC.krona.html
- gutGH-SI/Krona/CAZy-EC-Krona-graphs/nongut-EC.krona.html
- gutGH-SI/Krona/CAZy-EC-Krona-graphs/all-EC.krona.html
- __MACOSX/gutGH-SI/Krona/CAZy-EC-Krona-graphs/._all-EC.krona.html
- gutGH-SI/Krona/available-used_enzyme_profiles/uniprot-pval-spp.krona.html
- __MACOSX/gutGH-SI/Krona/available-used_enzyme_profiles/._uniprot-pval-spp.krona.html
- gutGH-SI/Krona/available-used_enzyme_profiles/cazy-pval-spp.krona.html
- __MACOSX/gutGH-SI/Krona/available-used_enzyme_profiles/._cazy-pval-spp.krona.html
- gutGH-SI/Networks/UniProt-HMO-networks-gut/p7986-GH-network-pp-hmo.jpg
- gutGH-SI/Networks/UniProt-HMO-networks-gut/p7954-GH-network-pp-hmo.jpg
- gutGH-SI/Networks/UniProt-HMO-networks-gut/p8123-GH-network-pp-hmo.jpg
- gutGH-SI/Networks/UniProt-HMO-networks-gut/p8090-GH-network-pp-hmo.jpg
- gutGH-SI/Networks/UniProt-HMO-networks-gut/p8155-GH-network-pp-hmo.jpg
- gutGH-SI/Networks/UniProt-HMO-networks-gut/p8127-GH-network-pp-hmo.jpg
- gutGH-SI/Networks/UniProt-HMO-networks-gut/p8191-GH-network-pp-hmo.jpg
- gutGH-SI/Networks/UniProt-HMO-networks-gut/p6930-GH-network-pp-hmo.jpg
- gutGH-SI/Networks/UniProt-HMO-networks-gut/p5018-GH-network-pp-hmo.jpg
- gutGH-SI/Networks/UniProt-HMO-networks-gut/p8187-GH-network-pp-hmo.jpg
- gutGH-SI/Networks/UniProt-HMO-networks-gut/p8095-GH-network-pp-hmo.jpg
- gutGH-SI/Networks/UniProt-HMO-networks-gut/p4506-GH-network-pp-hmo.jpg
- gutGH-SI/Networks/UniProt-HMO-networks-gut/p7987-GH-network-pp-hmo.jpg
- gutGH-SI/Networks/UniProt-HMO-networks-gut/p7991-GH-network-pp-hmo.jpg
- gutGH-SI/Networks/UniProt-HMO-networks-gut/p274-GH-network-pp-hmo.jpg
- gutGH-SI/Networks/UniProt-HMO-networks-gut/p8122-GH-network-pp-hmo.jpg
- gutGH-SI/Networks/UniProt-HMO-networks-gut/p8051-GH-network-pp-hmo.jpg
- gutGH-SI/Networks/UniProt-HMO-networks-gut/p8154-GH-network-pp-hmo.jpg
- gutGH-SI/Networks/UniProt-HMO-networks-gut/p8091-GH-network-pp-hmo.jpg
- gutGH-SI/Networks/UniProt-HMO-networks-gut/p8186-GH-network-pp-hmo.jpg
- gutGH-SI/Networks/UniProt-HMO-networks-gut/p8126-GH-network-pp-hmo.jpg
- gutGH-SI/Networks/UniProt-HMO-networks-gut/p8190-GH-network-pp-hmo.jpg
- gutGH-SI/Networks/CAZy-HMO-networks-gut/p8159-GH-network-pp-hmo.jpg
- __MACOSX/gutGH-SI/Networks/CAZy-HMO-networks-gut/._p8159-GH-network-pp-hmo.jpg
- gutGH-SI/Networks/CAZy-HMO-networks-gut/p6586-GH-network-pp-hmo.jpg
- gutGH-SI/Networks/CAZy-HMO-networks-gut/p7954-GH-network-pp-hmo.jpg
- gutGH-SI/Networks/CAZy-HMO-networks-gut/p8123-GH-network-pp-hmo.jpg
- gutGH-SI/Networks/CAZy-HMO-networks-gut/p8127-GH-network-pp-hmo.jpg
- gutGH-SI/Networks/CAZy-HMO-networks-gut/p8191-GH-network-pp-hmo.jpg
- gutGH-SI/Networks/CAZy-HMO-networks-gut/p8187-GH-network-pp-hmo.jpg
- gutGH-SI/Networks/CAZy-HMO-networks-gut/p6963-GH-network-pp-hmo.jpg
- gutGH-SI/Networks/CAZy-HMO-networks-gut/p6143-GH-network-pp-hmo.jpg
- __MACOSX/gutGH-SI/Networks/CAZy-HMO-networks-gut/._p6143-GH-network-pp-hmo.jpg
- gutGH-SI/Networks/CAZy-HMO-networks-gut/p7135-GH-network-pp-hmo.jpg
- gutGH-SI/Networks/CAZy-HMO-networks-gut/p5530-GH-network-pp-hmo.jpg
- __MACOSX/gutGH-SI/Networks/CAZy-HMO-networks-gut/._p5530-GH-network-pp-hmo.jpg
- gutGH-SI/Networks/CAZy-HMO-networks-gut/p274-GH-network-pp-hmo.jpg
- gutGH-SI/Networks/CAZy-HMO-networks-gut/p6450-GH-network-pp-hmo.jpg
- __MACOSX/gutGH-SI/Networks/CAZy-HMO-networks-gut/._p6450-GH-network-pp-hmo.jpg
- gutGH-SI/Networks/CAZy-HMO-networks-gut/p7070-GH-network-pp-hmo.jpg
- gutGH-SI/Networks/CAZy-HMO-networks-gut/p7066-GH-network-pp-hmo.jpg
- gutGH-SI/Networks/CAZy-HMO-networks-gut/p7675-GH-network-pp-hmo.jpg
- gutGH-SI/Networks/CAZy-HMO-networks-gut/p8126-GH-network-pp-hmo.jpg
- gutGH-SI/Networks/CAZy-HMO-networks-gut/p8190-GH-network-pp-hmo.jpg
- gutGH-SI/Networks/CAZY-O-glycan-networks-gut/p7066-GH-network-pp-og.jpg
- gutGH-SI/Networks/CAZY-O-glycan-networks-gut/p7675-GH-network-pp-og.jpg
- gutGH-SI/Networks/CAZY-O-glycan-networks-gut/p0-GH-network-pp-og.jpg
- gutGH-SI/Networks/CAZY-O-glycan-networks-gut/p7954-GH-network-pp-og.jpg
- gutGH-SI/Networks/CAZY-O-glycan-networks-gut/p8126-GH-network-pp-og.jpg
- gutGH-SI/Networks/CAZY-O-glycan-networks-gut/p8191-GH-network-pp-og.jpg
- gutGH-SI/Networks/CAZY-O-glycan-networks-gut/p8123-GH-network-pp-og.jpg
- gutGH-SI/Networks/CAZY-O-glycan-networks-gut/p7135-GH-network-pp-og.jpg
- gutGH-SI/Networks/CAZY-O-glycan-networks-gut/p8187-GH-network-pp-og.jpg
- gutGH-SI/Networks/CAZY-O-glycan-networks-gut/p8127-GH-network-pp-og.jpg
- gutGH-SI/Networks/CAZY-O-glycan-networks-gut/p8190-GH-network-pp-og.jpg
- gutGH-SI/Networks/CAZY-O-glycan-networks-gut/p7070-GH-network-pp-og.jpg
- gutGH-SI/Networks/CAZY-O-glycan-networks-gut/p6963-GH-network-pp-og.jpg
- gutGH-SI/Networks/CAZY-O-glycan-networks-gut/p6586-GH-network-pp-og.jpg
- gutGH-SI/Networks/CAZY-O-glycan-networks-gut/p5530-GH-network-pp-og.jpg
- gutGH-SI/Networks/CAZY-O-glycan-networks-gut/p6450-GH-network-pp-og.jpg
- gutGH-SI/Networks/CAZY-O-glycan-networks-gut/p8159-GH-network-pp-og.jpg
- gutGH-SI/Networks/CAZY-O-glycan-networks-gut/p6143-GH-network-pp-og.jpg
- gutGH-SI/Networks/UniProt-O-glycan-networks-gut/p8186-GH-network-pp-og.jpg
- gutGH-SI/Networks/UniProt-O-glycan-networks-gut/p4888-GH-network-pp-og.jpg
- gutGH-SI/Networks/UniProt-O-glycan-networks-gut/p8090-GH-network-pp-og.jpg
- gutGH-SI/Networks/UniProt-O-glycan-networks-gut/p8189-GH-network-pp-og.jpg
- gutGH-SI/Networks/UniProt-O-glycan-networks-gut/p8095-GH-network-pp-og.jpg
- gutGH-SI/Networks/UniProt-O-glycan-networks-gut/p0-GH-network-pp-og.jpg
- gutGH-SI/Networks/UniProt-O-glycan-networks-gut/p8155-GH-network-pp-og.jpg
- gutGH-SI/Networks/UniProt-O-glycan-networks-gut/p6912-GH-network-pp-og.jpg
- gutGH-SI/Networks/UniProt-O-glycan-networks-gut/p8049-GH-network-pp-og.jpg
- gutGH-SI/Networks/UniProt-O-glycan-networks-gut/p8126-GH-network-pp-og.jpg
- gutGH-SI/Networks/UniProt-O-glycan-networks-gut/p8123-GH-network-pp-og.jpg
- gutGH-SI/Networks/UniProt-O-glycan-networks-gut/p8088-GH-network-pp-og.jpg
- gutGH-SI/Networks/UniProt-O-glycan-networks-gut/p8091-GH-network-pp-og.jpg
- gutGH-SI/Networks/UniProt-O-glycan-networks-gut/p7989-GH-network-pp-og.jpg
- gutGH-SI/Networks/UniProt-O-glycan-networks-gut/p8187-GH-network-pp-og.jpg
- gutGH-SI/Networks/UniProt-O-glycan-networks-gut/p8127-GH-network-pp-og.jpg
- gutGH-SI/Networks/UniProt-O-glycan-networks-gut/p8089-GH-network-pp-og.jpg
- gutGH-SI/Networks/UniProt-O-glycan-networks-gut/p8122-GH-network-pp-og.jpg
- gutGH-SI/Networks/UniProt-O-glycan-networks-gut/p8190-GH-network-pp-og.jpg
- gutGH-SI/Networks/UniProt-O-glycan-networks-gut/p7991-GH-network-pp-og.jpg
- gutGH-SI/Networks/UniProt-O-glycan-networks-gut/p7992-GH-network-pp-og.jpg
- gutGH-SI/Networks/UniProt-O-glycan-networks-gut/p7961-GH-network-pp-og.jpg
- gutGH-SI/Networks/UniProt-O-glycan-networks-gut/p8152-GH-network-pp-og.jpg
- gutGH-SI/Networks/UniProt-O-glycan-networks-gut/p8073-GH-network-pp-og.jpg
- gutGH-SI/Networks/UniProt-O-glycan-networks-gut/p8121-GH-network-pp-og.jpg
- gutGH-SI/Networks/UniProt-O-glycan-networks-gut/p8124-GH-network-pp-og.jpg
- gutGH-SI/Networks/UniProt-O-glycan-networks-gut/p4360-GH-network-pp-og.jpg
- gutGH-SI/Networks/UniProt-O-glycan-networks-gut/p7944-GH-network-pp-og.jpg
- gutGH-SI/Networks/UniProt-O-glycan-networks-gut/p8184-GH-network-pp-og.jpg
- gutGH-SI/Networks/UniProt-O-glycan-networks-gut/p7985-GH-network-pp-og.jpg
- gutGH-SI/Networks/UniProt-O-glycan-networks-gut/p8059-GH-network-pp-og.jpg
- gutGH-SI/Networks/UniProt-O-glycan-networks-gut/p8120-GH-network-pp-og.jpg
- gutGH-SI/Networks/UniProt-O-glycan-networks-gut/p7952-GH-network-pp-og.jpg
- gutGH-SI/Networks/UniProt-O-glycan-networks-gut/p8125-GH-network-pp-og.jpg
- gutGH-SI/Networks/UniProt-O-glycan-networks-gut/p8072-GH-network-pp-og.jpg
- gutGH-SI/Networks/UniProt-O-glycan-networks-gut/p7960-GH-network-pp-og.jpg
- gutGH-SI/Networks/UniProt-O-glycan-networks-gut/p7993-GH-network-pp-og.jpg
- gutGH-SI/Networks/UniProt-O-glycan-networks-gut/p7936-GH-network-pp-og.jpg
- gutGH-SI/Networks/UniProt-O-glycan-networks-gut/p7984-GH-network-pp-og.jpg
- gutGH-SI/Networks/UniProt-O-glycan-networks-gut/p8093-GH-network-pp-og.jpg
- gutGH-SI/Networks/UniProt-O-glycan-networks-gut/p8185-GH-network-pp-og.jpg
