# Supplementary material for: Simulated digestions of free oligosaccharides and mucin-type O-glycans reveal a potential role for Clostridium perfringens
Source: Sci Rep. 2024 Jan 18;14:1649. doi: 10.1038/s41598-023-51012-4 (PMC10796942; doi:10.1038/s41598-023-51012-4)
Supplement: Supplementary file 2 — Supplementary Information. [file 41598_2023_51012_MOESM2_ESM.zip › gutGH-SI/Scores/uniprot_hmo_nongut_score_table.txt]

8063	0
8189	0
8053	0.0006
8055	0.0006
7999	0.0012
8125	0.0012
8127	0.0012
7989	0.0018
7991	0.0018
8188	0.0603
8190	0.0603
8054	0.0609
8124	0.0621
8126	0.0621
7988	0.0627
7990	0.0627
8157	0.0861
8159	0.0861
8093	0.0874
8095	0.0874
7678	0.1551
8156	0.1563
8158	0.1563
8092	0.1582
8094	0.1582
8057	0.1717
8185	0.1717
8187	0.1717
8051	0.1723
7979	0.2136
7993	0.2136
7995	0.2136
8105	0.2136
8107	0.2136
8121	0.2136
8123	0.2136
7971	0.2142
7985	0.2142
7987	0.2142
8056	0.2893
8058	0.2893
8184	0.2893
8186	0.2893
8048	0.2899
8050	0.2899
7978	0.3311
7992	0.3311
7994	0.3311
8104	0.3311
8106	0.3311
8120	0.3311
8122	0.3311
7968	0.3317
7984	0.3317
7986	0.3317
8153	0.5084
8155	0.5084
8017	0.5090
7945	0.5730
7961	0.5730
7963	0.5730
8073	0.5730
8075	0.5730
8089	0.5730
8091	0.5730
7937	0.5737
7953	0.5737
7955	0.5737
7641	0.6709
7944	0.7017
7960	0.7017
8072	0.7017
8074	0.7017
8088	0.7017
8090	0.7017
7936	0.7023
7952	0.7023
7449	0.7362
7579	0.7362
