# Supplementary material for: Simulated digestions of free oligosaccharides and mucin-type O-glycans reveal a potential role for Clostridium perfringens
Source: Sci Rep. 2024 Jan 18;14:1649. doi: 10.1038/s41598-023-51012-4 (PMC10796942; doi:10.1038/s41598-023-51012-4)
Supplement: Supplementary file 2 — Supplementary Information. [file 41598_2023_51012_MOESM2_ESM.zip › gutGH-SI/Scores/uniprot_hmo_gut_score_table.txt]

8189	0
8125	0.0012
8127	0.0012
7989	0.0018
7991	0.0018
8190	0.0603
8124	0.0621
8126	0.0621
8093	0.0874
8095	0.0874
8059	0.1717
8185	0.1717
8187	0.1717
8049	0.1723
7993	0.2136
8121	0.2136
8123	0.2136
7985	0.2142
8184	0.2893
8186	0.2893
7992	0.3311
8120	0.3311
8122	0.3311
7984	0.3317
8155	0.5084
7961	0.5730
8073	0.5730
8089	0.5730
8091	0.5730
8152	0.6395
7944	0.7017
7960	0.7017
8072	0.7017
8088	0.7017
8090	0.7017
7936	0.7023
7952	0.7023
6912	0.8119
4888	0.8239
4360	0.9901
