# Supplementary material for: Simulated digestions of free oligosaccharides and mucin-type O-glycans reveal a potential role for Clostridium perfringens
Source: Sci Rep. 2024 Jan 18;14:1649. doi: 10.1038/s41598-023-51012-4 (PMC10796942; doi:10.1038/s41598-023-51012-4)
Supplement: Supplementary file 2 — Supplementary Information. [file 41598_2023_51012_MOESM2_ESM.zip › gutGH-SI/Scores/cazy_og_nongut_score_table.txt]

7167	0.0003
8063	0.0010
8127	0.0103
8189	0.0110
8055	0.0239
7679	0.0589
8159	0.0593
8095	0.0700
8093	0.0868
8190	0.0979
8126	0.1094
8187	0.1276
8185	0.1405
8030	0.1605
8123	0.1716
8121	0.1844
