# Supplementary material for: Simulated digestions of free oligosaccharides and mucin-type O-glycans reveal a potential role for Clostridium perfringens
Source: Sci Rep. 2024 Jan 18;14:1649. doi: 10.1038/s41598-023-51012-4 (PMC10796942; doi:10.1038/s41598-023-51012-4)
Supplement: Supplementary file 2 — Supplementary Information. [file 41598_2023_51012_MOESM2_ESM.zip › gutGH-SI/Scores/cazy_hmo_nongut_score_table.txt]

8063	0
8189	0
7167	0.0006
8055	0.0006
8127	0.0012
8190	0.0603
8126	0.0621
7679	0.0855
8159	0.0861
8093	0.0874
8095	0.0874
8030	0.1563
8185	0.1717
8187	0.1717
8121	0.2136
8123	0.2136
