# Supplementary material for: Simulated digestions of free oligosaccharides and mucin-type O-glycans reveal a potential role for Clostridium perfringens
Source: Sci Rep. 2024 Jan 18;14:1649. doi: 10.1038/s41598-023-51012-4 (PMC10796942; doi:10.1038/s41598-023-51012-4)
Supplement: Supplementary file 2 — Supplementary Information. [file 41598_2023_51012_MOESM2_ESM.zip › gutGH-SI/Scores/cazy_hmo_gut_score_table.txt]

8063	0
8189	0
8127	0.0012
6143	0.0070
8190	0.0603
8126	0.0621
8159	0.0861
7133	0.0867
7068	0.1594
8185	0.1717
8187	0.1717
8121	0.2136
8123	0.2136
6947	0.3108
7675	0.3988
6458	0.7017
6450	0.7023
7954	0.7023
7064	0.8113
5400	0.8805
