# Supplementary material for: Simulated digestions of free oligosaccharides and mucin-type O-glycans reveal a potential role for Clostridium perfringens
Source: Sci Rep. 2024 Jan 18;14:1649. doi: 10.1038/s41598-023-51012-4 (PMC10796942; doi:10.1038/s41598-023-51012-4)
Supplement: Supplementary file 2 — Supplementary Information. [file 41598_2023_51012_MOESM2_ESM.zip › gutGH-SI/Scores/cazy_og_gut_score_table.txt]

8063	0.0010
6143	0.0016
8127	0.0103
8189	0.0110
8159	0.0593
7133	0.0765
8190	0.0979
8126	0.1094
8187	0.1276
8185	0.1405
8123	0.1716
8121	0.1844
7068	0.1891
7675	0.2838
6947	0.2978
6458	0.6464
6450	0.7146
7954	0.7146
7064	0.7422
5400	0.7708
