# Supplementary material for: Simulated digestions of free oligosaccharides and mucin-type O-glycans reveal a potential role for Clostridium perfringens
Source: Sci Rep. 2024 Jan 18;14:1649. doi: 10.1038/s41598-023-51012-4 (PMC10796942; doi:10.1038/s41598-023-51012-4)
Supplement: Supplementary file 2 — Supplementary Information. [file 41598_2023_51012_MOESM2_ESM.zip › gutGH-SI/Scores/uniprot_og_nongut_score_table.txt]

8063	0.0010
8127	0.0103
8189	0.0110
7999	0.0114
8125	0.0214
8055	0.0239
7991	0.0350
8053	0.0353
7989	0.0464
8159	0.0593
8095	0.0700
8157	0.0761
8093	0.0868
8190	0.0979
8126	0.1094
8188	0.1097
8124	0.1212
8054	0.1219
8187	0.1276
7990	0.1340
8185	0.1405
8057	0.1419
7988	0.1462
7678	0.1587
8158	0.1594
8051	0.1598
8094	0.1712
8123	0.1716
7995	0.1730
8156	0.1766
8121	0.1844
7993	0.1859
8092	0.1884
7987	0.2055
8107	0.2073
7979	0.2087
7985	0.2184
8105	0.2198
7971	0.2409
8155	0.3360
8186	0.3464
8058	0.3478
8184	0.3603
8153	0.3607
8056	0.3618
8050	0.3782
8091	0.3907
7963	0.3922
8048	0.3925
8122	0.4018
7994	0.4032
8089	0.4143
7961	0.4158
8120	0.4158
7992	0.4172
8017	0.4333
8106	0.4340
7978	0.4354
7986	0.4354
8075	0.4368
8104	0.4479
7984	0.4497
7641	0.4583
8073	0.4597
7945	0.4612
7955	0.4665
7968	0.4819
7579	0.4840
7953	0.4898
7449	0.5134
7937	0.5352
8090	0.6449
8088	0.6678
7960	0.6692
8074	0.6835
8072	0.7064
7944	0.7079
7952	0.7365
7936	0.7751
