# Supplementary material for: Simulated digestions of free oligosaccharides and mucin-type O-glycans reveal a potential role for Clostridium perfringens
Source: Sci Rep. 2024 Jan 18;14:1649. doi: 10.1038/s41598-023-51012-4 (PMC10796942; doi:10.1038/s41598-023-51012-4)
Supplement: Supplementary file 2 — Supplementary Information. [file 41598_2023_51012_MOESM2_ESM.zip › gutGH-SI/Scores/uniprot_og_gut_score_table.txt]

8127	0.0103
8189	0.0110
8125	0.0214
7991	0.0350
7989	0.0464
8095	0.0700
8093	0.0868
8190	0.0979
8126	0.1094
8124	0.1212
8187	0.1276
8059	0.1290
8185	0.1405
8123	0.1716
8049	0.1726
8121	0.1844
7993	0.1859
7985	0.2184
8155	0.3360
8186	0.3464
8184	0.3603
8091	0.3907
8122	0.4018
8089	0.4143
7961	0.4158
8120	0.4158
7992	0.4172
7984	0.4497
8073	0.4597
8152	0.5999
8090	0.6449
8088	0.6678
7960	0.6692
8072	0.7064
7944	0.7079
7952	0.7365
4888	0.7461
7936	0.7751
6912	0.8530
4360	0.8888
