# Supplementary material for: Simulated digestions of free oligosaccharides and mucin-type O-glycans reveal a potential role for Clostridium perfringens
Source: Sci Rep. 2024 Jan 18;14:1649. doi: 10.1038/s41598-023-51012-4 (PMC10796942; doi:10.1038/s41598-023-51012-4)
Supplement: Supplementary file 2 — Supplementary Information. [file 41598_2023_51012_MOESM2_ESM.zip › gutGH-SI/Substrates/hmo-glycome.glycoct.csv]

Glycan Type	GlyTouCan ID	Core Type	Determinants	Composition	GlycoCT format	Glycologue ID
Free				H3	RES 1b:x-dglc-HEX-1:5 2b:b-dgal-HEX-1:5 3b:b-dgal-HEX-1:5 LIN 1:1o(4+1)2d 2:2o(3+1)3d	[L3L4G]
Free		II		H3N1	RES 1b:x-dglc-HEX-1:5 2b:b-dgal-HEX-1:5 3b:b-dglc-HEX-1:5 4s:n-acetyl 5b:b-dgal-HEX-1:5 LIN 1:1o(4+1)2d 2:2o(3+1)3d 3:3d(2+1)4n 4:3o(3+1)5d	[L3Y3L4G]
Free		VI		H4N2	RES 1b:x-dglc-HEX-1:5 2b:b-dgal-HEX-1:5 3b:b-dglc-HEX-1:5 4s:n-acetyl 5b:b-dgal-HEX-1:5 6b:b-dglc-HEX-1:5 7s:n-acetyl 8b:b-dgal-HEX-1:5 LIN 1:1o(4+1)2d 2:2o(3+1)3d 3:3d(2+1)4n 4:3o(4+1)5d 5:5o(3+1)6d 6:6d(2+1)7n 7:6o(3+1)8d	[L3Y3L4Y3L4G]
Free		II		H3N1F1	RES 1b:x-dglc-HEX-1:5 2b:a-lgal-HEX-1:5|6:d 3b:b-dgal-HEX-1:5 4b:b-dglc-HEX-1:5 5s:n-acetyl 6b:b-dgal-HEX-1:5 LIN 1:1o(3+1)2d 2:1o(4+1)3d 3:3o(3+1)4d 4:4d(2+1)5n 5:4o(3+1)6d	[L3Y3L4[f3]G]
Free		VI		H4N2F1	RES 1b:x-dglc-HEX-1:5 2b:b-dgal-HEX-1:5 3b:b-dglc-HEX-1:5 4s:n-acetyl 5b:a-lgal-HEX-1:5|6:d 6b:b-dgal-HEX-1:5 7b:b-dglc-HEX-1:5 8s:n-acetyl 9b:b-dgal-HEX-1:5 LIN 1:1o(4+1)2d 2:2o(3+1)3d 3:3d(2+1)4n 4:3o(3+1)5d 5:3o(4+1)6d 6:6o(3+1)7d 7:7d(2+1)8n 8:7o(3+1)9d	[L3Y3L4[f3]Y3L4G]
Free				H5N3F1	RES 1b:x-dglc-HEX-1:5 2b:b-dgal-HEX-1:5 3b:b-dglc-HEX-1:5 4s:n-acetyl 5b:b-dgal-HEX-1:5 6b:b-dglc-HEX-1:5 7s:n-acetyl 8b:a-lgal-HEX-1:5|6:d 9b:b-dgal-HEX-1:5 10b:b-dglc-HEX-1:5 11s:n-acetyl 12b:b-dgal-HEX-1:5 LIN 1:1o(4+1)2d 2:2o(3+1)3d 3:3d(2+1)4n 4:3o(4+1)5d 5:5o(3+1)6d 6:6d(2+1)7n 7:6o(3+1)8d 8:6o(4+1)9d 9:9o(3+1)10d 10:10d(2+1)11n 11:10o(3+1)12d	[L3Y3L4[f3]Y3L4Y3L4G]
Free				H4N1	RES 1b:x-dglc-HEX-1:5 2b:b-dgal-HEX-1:5 3b:b-dglc-HEX-1:5 4s:n-acetyl 5b:b-dgal-HEX-1:5 6b:b-dgal-HEX-1:5 LIN 1:1o(4+1)2d 2:2o(3+1)3d 3:3d(2+1)4n 4:3o(4+1)5d 5:3o(3+1)6d	[L3[L4]Y3L4G]
Free		II		H3N1S1	RES 1b:x-dglc-HEX-1:5 2b:b-dgal-HEX-1:5 3b:b-dglc-HEX-1:5 4s:n-acetyl 5b:a-dgro-dgal-NON-2:6|1:a|2:keto|3:d 6s:n-acetyl 7b:b-dgal-HEX-1:5 LIN 1:1o(4+1)2d 2:2o(3+1)3d 3:3d(2+1)4n 4:3o(6+2)5d 5:5d(5+1)6n 6:3o(3+1)7d	[L3[S6]Y3L4G]
Free		II		H3N1F1	RES 1b:x-dglc-HEX-1:5 2b:b-dgal-HEX-1:5 3b:b-dglc-HEX-1:5 4s:n-acetyl 5b:a-lgal-HEX-1:5|6:d 6b:b-dgal-HEX-1:5 LIN 1:1o(4+1)2d 2:2o(3+1)3d 3:3d(2+1)4n 4:3o(4+1)5d 5:3o(3+1)6d	[L3[f4]Y3L4G]
Free		VI		H4N2F1	RES 1b:x-dglc-HEX-1:5 2b:b-dgal-HEX-1:5 3b:b-dglc-HEX-1:5 4s:n-acetyl 5b:b-dgal-HEX-1:5 6b:b-dglc-HEX-1:5 7s:n-acetyl 8b:a-lgal-HEX-1:5|6:d 9b:b-dgal-HEX-1:5 LIN 1:1o(4+1)2d 2:2o(3+1)3d 3:3d(2+1)4n 4:3o(4+1)5d 5:5o(3+1)6d 6:6d(2+1)7n 7:6o(4+1)8d 8:6o(3+1)9d	[L3[f4]Y3L4Y3L4G]
Free		II		H3N1F2	RES 1b:x-dglc-HEX-1:5 2b:a-lgal-HEX-1:5|6:d 3b:b-dgal-HEX-1:5 4b:b-dglc-HEX-1:5 5s:n-acetyl 6b:a-lgal-HEX-1:5|6:d 7b:b-dgal-HEX-1:5 LIN 1:1o(3+1)2d 2:1o(4+1)3d 3:3o(3+1)4d 4:4d(2+1)5n 5:4o(4+1)6d 6:4o(3+1)7d	[L3[f4]Y3L4[f3]G]
Free		VI		H4N2F2	RES 1b:x-dglc-HEX-1:5 2b:b-dgal-HEX-1:5 3b:b-dglc-HEX-1:5 4s:n-acetyl 5b:a-lgal-HEX-1:5|6:d 6b:b-dgal-HEX-1:5 7b:b-dglc-HEX-1:5 8s:n-acetyl 9b:a-lgal-HEX-1:5|6:d 10b:b-dgal-HEX-1:5 LIN 1:1o(4+1)2d 2:2o(3+1)3d 3:3d(2+1)4n 4:3o(3+1)5d 5:3o(4+1)6d 6:6o(3+1)7d 7:7d(2+1)8n 8:7o(4+1)9d 9:7o(3+1)10d	[L3[f4]Y3L4[f3]Y3L4G]
Free		VI		H4N2F3	RES 1b:x-dglc-HEX-1:5 2b:a-lgal-HEX-1:5|6:d 3b:b-dgal-HEX-1:5 4b:b-dglc-HEX-1:5 5s:n-acetyl 6b:a-lgal-HEX-1:5|6:d 7b:b-dgal-HEX-1:5 8b:b-dglc-HEX-1:5 9s:n-acetyl 10b:a-lgal-HEX-1:5|6:d 11b:b-dgal-HEX-1:5 LIN 1:1o(3+1)2d 2:1o(4+1)3d 3:3o(3+1)4d 4:4d(2+1)5n 5:4o(3+1)6d 6:4o(4+1)7d 7:7o(3+1)8d 8:8d(2+1)9n 9:8o(4+1)10d 10:8o(3+1)11d	[L3[f4]Y3L4[f3]Y3L4[f3]G]
Free		VI		H4N2F2	RES 1b:x-dglc-HEX-1:5 2b:b-dgal-HEX-1:5 3b:b-dglc-HEX-1:5 4s:n-acetyl 5s:sulfate 6b:a-lgal-HEX-1:5|6:d 7b:b-dgal-HEX-1:5 8b:b-dglc-HEX-1:5 9s:n-acetyl 10b:a-lgal-HEX-1:5|6:d 11b:b-dgal-HEX-1:5 LIN 1:1o(4+1)2d 2:2o(3+1)3d 3:3d(2+1)4n 4:3o(6+1)5n 5:3o(3+1)6d 6:3o(4+1)7d 7:7o(3+1)8d 8:8d(2+1)9n 9:8o(4+1)10d 10:8o(3+1)11d	[L3[f4]Y3L4[f3][s6]Y3L4G]
Free				H3	RES 1b:x-dglc-HEX-1:5 2b:b-dgal-HEX-1:5 3b:b-dgal-HEX-1:5 LIN 1:1o(4+1)2d 2:2o(4+1)3d	[L4L4G]
Free		III		H3N1	RES 1b:x-dglc-HEX-1:5 2b:b-dgal-HEX-1:5 3b:b-dglc-HEX-1:5 4s:n-acetyl 5b:b-dgal-HEX-1:5 LIN 1:1o(4+1)2d 2:2o(3+1)3d 3:3d(2+1)4n 4:3o(4+1)5d	[L4Y3L4G]
Free		VII		H4N2	RES 1b:x-dglc-HEX-1:5 2b:b-dgal-HEX-1:5 3b:b-dglc-HEX-1:5 4s:n-acetyl 5b:b-dgal-HEX-1:5 6b:b-dglc-HEX-1:5 7s:n-acetyl 8b:b-dgal-HEX-1:5 LIN 1:1o(4+1)2d 2:2o(3+1)3d 3:3d(2+1)4n 4:3o(4+1)5d 5:5o(3+1)6d 6:6d(2+1)7n 7:6o(4+1)8d	[L4Y3L4Y3L4G]
Free		III		H3N1F1	RES 1b:x-dglc-HEX-1:5 2b:a-lgal-HEX-1:5|6:d 3b:b-dgal-HEX-1:5 4b:b-dglc-HEX-1:5 5s:n-acetyl 6b:b-dgal-HEX-1:5 LIN 1:1o(3+1)2d 2:1o(4+1)3d 3:3o(3+1)4d 4:4d(2+1)5n 5:4o(4+1)6d	[L4Y3L4[f3]G]
Free		VII		H4N2F1	RES 1b:x-dglc-HEX-1:5 2b:b-dgal-HEX-1:5 3b:b-dglc-HEX-1:5 4s:n-acetyl 5b:a-lgal-HEX-1:5|6:d 6b:b-dgal-HEX-1:5 7b:b-dglc-HEX-1:5 8s:n-acetyl 9b:b-dgal-HEX-1:5 LIN 1:1o(4+1)2d 2:2o(3+1)3d 3:3d(2+1)4n 4:3o(3+1)5d 5:3o(4+1)6d 6:6o(3+1)7d 7:7d(2+1)8n 8:7o(4+1)9d	[L4Y3L4[f3]Y3L4G]
Free				H5N3F2	RES 1b:x-dglc-HEX-1:5 2b:b-dgal-HEX-1:5 3b:b-dglc-HEX-1:5 4s:n-acetyl 5b:a-lgal-HEX-1:5|6:d 6b:b-dgal-HEX-1:5 7b:b-dglc-HEX-1:5 8s:n-acetyl 9b:a-lgal-HEX-1:5|6:d 10b:b-dgal-HEX-1:5 11b:b-dglc-HEX-1:5 12s:n-acetyl 13b:b-dgal-HEX-1:5 LIN 1:1o(4+1)2d 2:2o(3+1)3d 3:3d(2+1)4n 4:3o(3+1)5d 5:3o(4+1)6d 6:6o(3+1)7d 7:7d(2+1)8n 8:7o(3+1)9d 9:7o(4+1)10d 10:10o(3+1)11d 11:11d(2+1)12n 12:11o(4+1)13d	[L4Y3L4[f3]Y3L4[f3]Y3L4G]
Free		I		H2F1	RES 1b:x-dglc-HEX-1:5 2b:a-lgal-HEX-1:5|6:d 3b:b-dgal-HEX-1:5 LIN 1:1o(3+1)2d 2:1o(4+1)3d	[L4[f3]G]
Free		III		H3N1F1	RES 1b:x-dglc-HEX-1:5 2b:b-dgal-HEX-1:5 3b:b-dglc-HEX-1:5 4s:n-acetyl 5b:a-lgal-HEX-1:5|6:d 6b:b-dgal-HEX-1:5 LIN 1:1o(4+1)2d 2:2o(3+1)3d 3:3d(2+1)4n 4:3o(3+1)5d 5:3o(4+1)6d	[L4[f3]Y3L4G]
Free		VII		H4N2F1	RES 1b:x-dglc-HEX-1:5 2b:b-dgal-HEX-1:5 3b:b-dglc-HEX-1:5 4s:n-acetyl 5b:b-dgal-HEX-1:5 6b:b-dglc-HEX-1:5 7s:n-acetyl 8b:a-lgal-HEX-1:5|6:d 9b:b-dgal-HEX-1:5 LIN 1:1o(4+1)2d 2:2o(3+1)3d 3:3d(2+1)4n 4:3o(4+1)5d 5:5o(3+1)6d 6:6d(2+1)7n 7:6o(3+1)8d 8:6o(4+1)9d	[L4[f3]Y3L4Y3L4G]
Free		III		H3N1F2	RES 1b:x-dglc-HEX-1:5 2b:a-lgal-HEX-1:5|6:d 3b:b-dgal-HEX-1:5 4b:b-dglc-HEX-1:5 5s:n-acetyl 6b:a-lgal-HEX-1:5|6:d 7b:b-dgal-HEX-1:5 LIN 1:1o(3+1)2d 2:1o(4+1)3d 3:3o(3+1)4d 4:4d(2+1)5n 5:4o(3+1)6d 6:4o(4+1)7d	[L4[f3]Y3L4[f3]G]
Free		VII		H4N2F2	RES 1b:x-dglc-HEX-1:5 2b:b-dgal-HEX-1:5 3b:b-dglc-HEX-1:5 4s:n-acetyl 5b:a-lgal-HEX-1:5|6:d 6b:b-dgal-HEX-1:5 7b:b-dglc-HEX-1:5 8s:n-acetyl 9b:a-lgal-HEX-1:5|6:d 10b:b-dgal-HEX-1:5 LIN 1:1o(4+1)2d 2:2o(3+1)3d 3:3d(2+1)4n 4:3o(3+1)5d 5:3o(4+1)6d 6:6o(3+1)7d 7:7d(2+1)8n 8:7o(3+1)9d 9:7o(4+1)10d	[L4[f3]Y3L4[f3]Y3L4G]
Free		VII		H4N2F3	RES 1b:x-dglc-HEX-1:5 2b:a-lgal-HEX-1:5|6:d 3b:b-dgal-HEX-1:5 4b:b-dglc-HEX-1:5 5s:n-acetyl 6b:a-lgal-HEX-1:5|6:d 7b:b-dgal-HEX-1:5 8b:b-dglc-HEX-1:5 9s:n-acetyl 10b:a-lgal-HEX-1:5|6:d 11b:b-dgal-HEX-1:5 LIN 1:1o(3+1)2d 2:1o(4+1)3d 3:3o(3+1)4d 4:4d(2+1)5n 5:4o(3+1)6d 6:4o(4+1)7d 7:7o(3+1)8d 8:8d(2+1)9n 9:8o(3+1)10d 10:8o(4+1)11d	[L4[f3]Y3L4[f3]Y3L4[f3]G]
Free				H3	RES 1b:x-dglc-HEX-1:5 2b:b-dgal-HEX-1:5 3b:b-dgal-HEX-1:5 LIN 1:1o(4+1)2d 2:2o(6+1)3d	[L6L4G]
Free				H3N1S1	RES 1b:x-dglc-HEX-1:5 2b:b-dgal-HEX-1:5 3b:b-dglc-HEX-1:5 4s:n-acetyl 5b:b-dgal-HEX-1:5 6b:a-dgro-dgal-NON-2:6|1:a|2:keto|3:d 7s:n-acetyl LIN 1:1o(4+1)2d 2:2o(3+1)3d 3:3d(2+1)4n 4:3o(3+1)5d 5:5o(3+2)6d 6:6d(5+1)7n	[S3L3Y3L4G]
Free				H3N1S2	RES 1b:x-dglc-HEX-1:5 2b:b-dgal-HEX-1:5 3b:b-dglc-HEX-1:5 4s:n-acetyl 5b:a-dgro-dgal-NON-2:6|1:a|2:keto|3:d 6s:n-acetyl 7b:b-dgal-HEX-1:5 8b:a-dgro-dgal-NON-2:6|1:a|2:keto|3:d 9s:n-acetyl LIN 1:1o(4+1)2d 2:2o(3+1)3d 3:3d(2+1)4n 4:3o(6+2)5d 5:5d(5+1)6n 6:3o(3+1)7d 7:7o(3+2)8d 8:8d(5+1)9n	[S3L3[S6]Y3L4G]
Free				H3N1F1S2	RES 1b:x-dglc-HEX-1:5 2b:a-lgal-HEX-1:5|6:d 3b:b-dgal-HEX-1:5 4b:b-dglc-HEX-1:5 5s:n-acetyl 6b:a-dgro-dgal-NON-2:6|1:a|2:keto|3:d 7s:n-acetyl 8b:b-dgal-HEX-1:5 9b:a-dgro-dgal-NON-2:6|1:a|2:keto|3:d 10s:n-acetyl LIN 1:1o(3+1)2d 2:1o(4+1)3d 3:3o(3+1)4d 4:4d(2+1)5n 5:4o(6+2)6d 6:6d(5+1)7n 7:4o(3+1)8d 8:8o(3+2)9d 9:9d(5+1)10n	[S3L3[S6]Y3L4[f3]G]
Free				H3N1F1S2	RES 1b:x-dglc-HEX-1:5 2b:b-dgal-HEX-1:5 3b:b-dglc-HEX-1:5 4s:n-acetyl 5b:a-lgal-HEX-1:5|6:d 6b:a-dgro-dgal-NON-2:6|1:a|2:keto|3:d 7s:n-acetyl 8b:b-dgal-HEX-1:5 9b:a-dgro-dgal-NON-2:6|1:a|2:keto|3:d 10s:n-acetyl LIN 1:1o(4+1)2d 2:2o(3+1)3d 3:3d(2+1)4n 4:3o(4+1)5d 5:3o(6+2)6d 6:6d(5+1)7n 7:3o(3+1)8d 8:8o(3+2)9d 9:9d(5+1)10n	[S3L3[S6][f4]Y3L4G]
Free				H3N1F1S1	RES 1b:x-dglc-HEX-1:5 2b:b-dgal-HEX-1:5 3b:b-dglc-HEX-1:5 4s:n-acetyl 5b:a-lgal-HEX-1:5|6:d 6b:b-dgal-HEX-1:5 7b:a-dgro-dgal-NON-2:6|1:a|2:keto|3:d 8s:n-acetyl LIN 1:1o(4+1)2d 2:2o(3+1)3d 3:3d(2+1)4n 4:3o(4+1)5d 5:3o(3+1)6d 6:6o(3+2)7d 7:7d(5+1)8n	[S3L3[f4]Y3L4G]
Free				H2S1	RES 1b:x-dglc-HEX-1:5 2b:b-dgal-HEX-1:5 3b:a-dgro-dgal-NON-2:6|1:a|2:keto|3:d 4s:n-acetyl LIN 1:1o(4+1)2d 2:2o(3+2)3d 3:3d(5+1)4n	[S3L4G]
Free				H2F1S1	RES 1b:x-dglc-HEX-1:5 2b:a-lgal-HEX-1:5|6:d 3b:b-dgal-HEX-1:5 4b:a-dgro-dgal-NON-2:6|1:a|2:keto|3:d 5s:n-acetyl LIN 1:1o(3+1)2d 2:1o(4+1)3d 3:3o(3+2)4d 4:4d(5+1)5n	[S3L4[f3]G]
Free				H3N1F1S1	RES 1b:x-dglc-HEX-1:5 2b:b-dgal-HEX-1:5 3b:b-dglc-HEX-1:5 4s:n-acetyl 5b:a-lgal-HEX-1:5|6:d 6b:b-dgal-HEX-1:5 7b:a-dgro-dgal-NON-2:6|1:a|2:keto|3:d 8s:n-acetyl LIN 1:1o(4+1)2d 2:2o(3+1)3d 3:3d(2+1)4n 4:3o(3+1)5d 5:3o(4+1)6d 6:6o(3+2)7d 7:7d(5+1)8n	[S3L4[f3]Y3L4G]
Free				H4N2F1S1	RES 1b:x-dglc-HEX-1:5 2b:b-dgal-HEX-1:5 3b:b-dglc-HEX-1:5 4s:n-acetyl 5b:b-dgal-HEX-1:5 6b:b-dglc-HEX-1:5 7s:n-acetyl 8b:a-lgal-HEX-1:5|6:d 9b:b-dgal-HEX-1:5 10b:a-dgro-dgal-NON-2:6|1:a|2:keto|3:d 11s:n-acetyl LIN 1:1o(4+1)2d 2:2o(3+1)3d 3:3d(2+1)4n 4:3o(4+1)5d 5:5o(3+1)6d 6:6d(2+1)7n 7:6o(3+1)8d 8:6o(4+1)9d 9:9o(3+2)10d 10:10d(5+1)11n	[S3L4[f3]Y3L4Y3L4G]
Free				H2S1	RES 1b:x-dglc-HEX-1:5 2b:b-dgal-HEX-1:5 3s:sulfate 4b:a-dgro-dgal-NON-2:6|1:a|2:keto|3:d 5s:n-acetyl LIN 1:1o(4+1)2d 2:2o(6+1)3n 3:2o(3+2)4d 4:4d(5+1)5n	[S3[s6]L4G]
Free				H2S1	RES 1b:x-dglc-HEX-1:5 2b:b-dgal-HEX-1:5 3b:a-dgro-dgal-NON-2:6|1:a|2:keto|3:d 4s:n-acetyl LIN 1:1o(4+1)2d 2:2o(6+2)3d 3:3d(5+1)4n	[S6L4G]
Free				H3N1S1	RES 1b:x-dglc-HEX-1:5 2b:b-dgal-HEX-1:5 3b:b-dglc-HEX-1:5 4s:n-acetyl 5b:b-dgal-HEX-1:5 6b:a-dgro-dgal-NON-2:6|1:a|2:keto|3:d 7s:n-acetyl LIN 1:1o(4+1)2d 2:2o(3+1)3d 3:3d(2+1)4n 4:3o(4+1)5d 5:5o(6+2)6d 6:6d(5+1)7n	[S6L4Y3L4G]
Free				H4N2S1	RES 1b:x-dglc-HEX-1:5 2b:b-dgal-HEX-1:5 3b:b-dglc-HEX-1:5 4s:n-acetyl 5b:b-dgal-HEX-1:5 6b:b-dglc-HEX-1:5 7s:n-acetyl 8b:b-dgal-HEX-1:5 9b:a-dgro-dgal-NON-2:6|1:a|2:keto|3:d 10s:n-acetyl LIN 1:1o(4+1)2d 2:2o(3+1)3d 3:3d(2+1)4n 4:3o(4+1)5d 5:5o(3+1)6d 6:6d(2+1)7n 7:6o(4+1)8d 8:8o(6+2)9d 9:9d(5+1)10n	[S6L4Y3L4Y3L4G]
Free				H3N1F1S1	RES 1b:x-dglc-HEX-1:5 2b:a-lgal-HEX-1:5|6:d 3b:b-dgal-HEX-1:5 4b:b-dglc-HEX-1:5 5s:n-acetyl 6b:b-dgal-HEX-1:5 7b:a-dgro-dgal-NON-2:6|1:a|2:keto|3:d 8s:n-acetyl LIN 1:1o(3+1)2d 2:1o(4+1)3d 3:3o(3+1)4d 4:4d(2+1)5n 5:4o(4+1)6d 6:6o(6+2)7d 7:7d(5+1)8n	[S6L4Y3L4[f3]G]
Free				H4N2F1S1	RES 1b:x-dglc-HEX-1:5 2b:b-dgal-HEX-1:5 3b:b-dglc-HEX-1:5 4s:n-acetyl 5b:a-lgal-HEX-1:5|6:d 6b:b-dgal-HEX-1:5 7b:b-dglc-HEX-1:5 8s:n-acetyl 9b:b-dgal-HEX-1:5 10b:a-dgro-dgal-NON-2:6|1:a|2:keto|3:d 11s:n-acetyl LIN 1:1o(4+1)2d 2:2o(3+1)3d 3:3d(2+1)4n 4:3o(3+1)5d 5:3o(4+1)6d 6:6o(3+1)7d 7:7d(2+1)8n 8:7o(4+1)9d 9:9o(6+2)10d 10:10d(5+1)11n	[S6L4Y3L4[f3]Y3L4G]
Free				H3N1F1S1	RES 1b:x-dglc-HEX-1:5 2b:b-dgal-HEX-1:5 3b:b-dglc-HEX-1:5 4s:n-acetyl 5b:a-lgal-HEX-1:5|6:d 6b:b-dgal-HEX-1:5 7b:a-dgro-dgal-NON-2:6|1:a|2:keto|3:d 8s:n-acetyl LIN 1:1o(4+1)2d 2:2o(3+1)3d 3:3d(2+1)4n 4:3o(3+1)5d 5:3o(4+1)6d 6:6o(6+2)7d 7:7d(5+1)8n	[S6L4[f3]Y3L4G]
Free				H4N2F1S1	RES 1b:x-dglc-HEX-1:5 2b:b-dgal-HEX-1:5 3b:b-dglc-HEX-1:5 4s:n-acetyl 5b:b-dgal-HEX-1:5 6b:b-dglc-HEX-1:5 7s:n-acetyl 8b:a-lgal-HEX-1:5|6:d 9b:b-dgal-HEX-1:5 10b:a-dgro-dgal-NON-2:6|1:a|2:keto|3:d 11s:n-acetyl LIN 1:1o(4+1)2d 2:2o(3+1)3d 3:3d(2+1)4n 4:3o(4+1)5d 5:5o(3+1)6d 6:6d(2+1)7n 7:6o(3+1)8d 8:6o(4+1)9d 9:9o(6+2)10d 10:10d(5+1)11n	[S6L4[f3]Y3L4Y3L4G]
Free				H3N2F2	RES 1b:x-dglc-HEX-1:5 2b:b-dgal-HEX-1:5 3b:b-dglc-HEX-1:5 4s:n-acetyl 5b:a-lgal-HEX-1:5|6:d 6b:b-dgal-HEX-1:5 7b:a-lgal-HEX-1:5|6:d 8b:a-dgal-HEX-1:5 9s:n-acetyl LIN 1:1o(4+1)2d 2:2o(3+1)3d 3:3d(2+1)4n 4:3o(4+1)5d 5:3o(3+1)6d 6:6o(2+1)7d 7:6o(3+1)8d 8:8d(2+1)9n	[V3[f2]L3[f4]Y3L4G]
Free				H2N1	RES 1b:x-dglc-HEX-1:5 2b:b-dgal-HEX-1:5 3b:b-dglc-HEX-1:5 4s:n-acetyl LIN 1:1o(4+1)2d 2:2o(3+1)3d 3:3d(2+1)4n	[Y3L4G]
Free				H6N4S1	RES 1b:x-dglc-HEX-1:5 2b:b-dgal-HEX-1:5 3b:b-dglc-HEX-1:5 4s:n-acetyl 5b:b-dgal-HEX-1:5 6b:a-dgro-dgal-NON-2:6|1:a|2:keto|3:d 7s:n-acetyl 8b:b-dglc-HEX-1:5 9s:n-acetyl 10b:b-dgal-HEX-1:5 11b:b-dglc-HEX-1:5 12s:n-acetyl 13b:b-dgal-HEX-1:5 14b:b-dglc-HEX-1:5 15s:n-acetyl 16b:b-dgal-HEX-1:5 LIN 1:1o(4+1)2d 2:2o(3+1)3d 3:3d(2+1)4n 4:3o(4+1)5d 5:5o(6+2)6d 6:6d(5+1)7n 7:2o(6+1)8d 8:8d(2+1)9n 9:8o(4+1)1…	[[L3Y3L4Y3L4Y6][S6L4Y3]L4G]
Free				H6N4F1	RES 1b:x-dglc-HEX-1:5 2b:b-dgal-HEX-1:5 3b:b-dglc-HEX-1:5 4s:n-acetyl 5b:b-dgal-HEX-1:5 6b:a-lgal-HEX-1:5|6:d 7b:b-dglc-HEX-1:5 8s:n-acetyl 9b:b-dgal-HEX-1:5 10b:b-dglc-HEX-1:5 11s:n-acetyl 12b:b-dgal-HEX-1:5 13b:b-dglc-HEX-1:5 14s:n-acetyl 15b:b-dgal-HEX-1:5 LIN 1:1o(4+1)2d 2:2o(3+1)3d 3:3d(2+1)4n 4:3o(4+1)5d 5:5o(2+1)6d 6:2o(6+1)7d 7:7d(2+1)8n 8:7o(4+1)9d 9:9o(3+1)10d 10:10d(2+1)11n 11:10o(4+1)…	[[L3Y3L4Y3L4Y6][[f2]L4Y3]L4G]
Free		X		H5N3	RES 1b:x-dglc-HEX-1:5 2b:b-dgal-HEX-1:5 3b:b-dglc-HEX-1:5 4s:n-acetyl 5b:b-dgal-HEX-1:5 6b:b-dglc-HEX-1:5 7s:n-acetyl 8b:b-dgal-HEX-1:5 9b:b-dglc-HEX-1:5 10s:n-acetyl 11b:b-dgal-HEX-1:5 LIN 1:1o(4+1)2d 2:2o(3+1)3d 3:3d(2+1)4n 4:3o(3+1)5d 5:2o(6+1)6d 6:6d(2+1)7n 7:6o(4+1)8d 8:8o(3+1)9d 9:9d(2+1)10n 10:9o(3+1)11d	[[L3Y3L4Y6][L3Y3]L4G]
Free		X		H5N3F1	RES 1b:x-dglc-HEX-1:5 2b:b-dgal-HEX-1:5 3b:b-dglc-HEX-1:5 4s:n-acetyl 5b:a-lgal-HEX-1:5|6:d 6b:b-dgal-HEX-1:5 7b:b-dglc-HEX-1:5 8s:n-acetyl 9b:b-dgal-HEX-1:5 10b:b-dglc-HEX-1:5 11s:n-acetyl 12b:b-dgal-HEX-1:5 LIN 1:1o(4+1)2d 2:2o(3+1)3d 3:3d(2+1)4n 4:3o(4+1)5d 5:3o(3+1)6d 6:2o(6+1)7d 7:7d(2+1)8n 8:7o(4+1)9d 9:9o(3+1)10d 10:10d(2+1)11n 11:10o(3+1)12d	[[L3Y3L4Y6][L3[f4]Y3]L4G]
Free		IX		H5N3F1	RES 1b:x-dglc-HEX-1:5 2b:b-dgal-HEX-1:5 3b:b-dglc-HEX-1:5 4s:n-acetyl 5b:a-lgal-HEX-1:5|6:d 6b:b-dgal-HEX-1:5 7b:b-dglc-HEX-1:5 8s:n-acetyl 9b:b-dgal-HEX-1:5 10b:b-dglc-HEX-1:5 11s:n-acetyl 12b:b-dgal-HEX-1:5 LIN 1:1o(4+1)2d 2:2o(3+1)3d 3:3d(2+1)4n 4:3o(3+1)5d 5:3o(4+1)6d 6:2o(6+1)7d 7:7d(2+1)8n 8:7o(4+1)9d 9:9o(3+1)10d 10:10d(2+1)11n 11:10o(3+1)12d	[[L3Y3L4Y6][L4[f3]Y3]L4G]
Free				H5N3F1S1	RES 1b:x-dglc-HEX-1:5 2b:b-dgal-HEX-1:5 3b:b-dglc-HEX-1:5 4s:n-acetyl 5b:a-lgal-HEX-1:5|6:d 6b:b-dgal-HEX-1:5 7b:a-dgro-dgal-NON-2:6|1:a|2:keto|3:d 8s:n-acetyl 9b:b-dglc-HEX-1:5 10s:n-acetyl 11b:b-dgal-HEX-1:5 12b:b-dglc-HEX-1:5 13s:n-acetyl 14b:b-dgal-HEX-1:5 LIN 1:1o(4+1)2d 2:2o(3+1)3d 3:3d(2+1)4n 4:3o(4+1)5d 5:3o(3+1)6d 6:6o(3+2)7d 7:7d(5+1)8n 8:2o(6+1)9d 9:9d(2+1)10n 10:9o(4+1)11d 11:11o(3+1)…	[[L3Y3L4Y6][S3L3[f4]Y3]L4G]
Free		X		H5N3F2	RES 1b:x-dglc-HEX-1:5 2b:b-dgal-HEX-1:5 3b:b-dglc-HEX-1:5 4s:n-acetyl 5b:a-lgal-HEX-1:5|6:d 6b:b-dgal-HEX-1:5 7b:a-lgal-HEX-1:5|6:d 8b:b-dglc-HEX-1:5 9s:n-acetyl 10b:b-dgal-HEX-1:5 11b:b-dglc-HEX-1:5 12s:n-acetyl 13b:b-dgal-HEX-1:5 LIN 1:1o(4+1)2d 2:2o(3+1)3d 3:3d(2+1)4n 4:3o(4+1)5d 5:3o(3+1)6d 6:6o(2+1)7d 7:2o(6+1)8d 8:8d(2+1)9n 9:8o(4+1)10d 10:10o(3+1)11d 11:11d(2+1)12n 12:11o(3+1)13d	[[L3Y3L4Y6][[f2]L3[f4]Y3]L4G]
Free				H6N4F2	RES 1b:x-dglc-HEX-1:5 2b:b-dgal-HEX-1:5 3b:b-dglc-HEX-1:5 4s:n-acetyl 5b:a-lgal-HEX-1:5|6:d 6b:b-dgal-HEX-1:5 7b:b-dglc-HEX-1:5 8s:n-acetyl 9b:b-dgal-HEX-1:5 10b:b-dglc-HEX-1:5 11s:n-acetyl 12b:a-lgal-HEX-1:5|6:d 13b:b-dgal-HEX-1:5 14b:b-dglc-HEX-1:5 15s:n-acetyl 16b:b-dgal-HEX-1:5 LIN 1:1o(4+1)2d 2:2o(3+1)3d 3:3d(2+1)4n 4:3o(3+1)5d 5:3o(4+1)6d 6:6o(3+1)7d 7:7d(2+1)8n 8:7o(3+1)9d 9:2o(6+1)10d 10:…	[[L3Y3L4[f3]Y6][L3Y3L4[f3]Y3]L4G]
Free		X		H5N3F1	RES 1b:x-dglc-HEX-1:5 2b:b-dgal-HEX-1:5 3b:b-dglc-HEX-1:5 4s:n-acetyl 5b:b-dgal-HEX-1:5 6b:b-dglc-HEX-1:5 7s:n-acetyl 8b:a-lgal-HEX-1:5|6:d 9b:b-dgal-HEX-1:5 10b:b-dglc-HEX-1:5 11s:n-acetyl 12b:b-dgal-HEX-1:5 LIN 1:1o(4+1)2d 2:2o(3+1)3d 3:3d(2+1)4n 4:3o(3+1)5d 5:2o(6+1)6d 6:6d(2+1)7n 7:6o(3+1)8d 8:6o(4+1)9d 9:9o(3+1)10d 10:10d(2+1)11n 11:10o(3+1)12d	[[L3Y3L4[f3]Y6][L3Y3]L4G]
Free		X		H5N3F2	RES 1b:x-dglc-HEX-1:5 2b:b-dgal-HEX-1:5 3b:b-dglc-HEX-1:5 4s:n-acetyl 5b:a-lgal-HEX-1:5|6:d 6b:b-dgal-HEX-1:5 7b:b-dglc-HEX-1:5 8s:n-acetyl 9b:a-lgal-HEX-1:5|6:d 10b:b-dgal-HEX-1:5 11b:b-dglc-HEX-1:5 12s:n-acetyl 13b:b-dgal-HEX-1:5 LIN 1:1o(4+1)2d 2:2o(3+1)3d 3:3d(2+1)4n 4:3o(4+1)5d 5:3o(3+1)6d 6:2o(6+1)7d 7:7d(2+1)8n 8:7o(3+1)9d 9:7o(4+1)10d 10:10o(3+1)11d 11:11d(2+1)12n 12:11o(3+1)13d	[[L3Y3L4[f3]Y6][L3[f4]Y3]L4G]
Free		IX		H5N3F1	RES 1b:x-dglc-HEX-1:5 2b:b-dgal-HEX-1:5 3b:b-dglc-HEX-1:5 4s:n-acetyl 5b:b-dgal-HEX-1:5 6b:b-dglc-HEX-1:5 7s:n-acetyl 8b:a-lgal-HEX-1:5|6:d 9b:b-dgal-HEX-1:5 10b:b-dglc-HEX-1:5 11s:n-acetyl 12b:b-dgal-HEX-1:5 LIN 1:1o(4+1)2d 2:2o(3+1)3d 3:3d(2+1)4n 4:3o(4+1)5d 5:2o(6+1)6d 6:6d(2+1)7n 7:6o(3+1)8d 8:6o(4+1)9d 9:9o(3+1)10d 10:10d(2+1)11n 11:10o(3+1)12d	[[L3Y3L4[f3]Y6][L4Y3]L4G]
Free		IX		H5N3F2	RES 1b:x-dglc-HEX-1:5 2b:b-dgal-HEX-1:5 3b:b-dglc-HEX-1:5 4s:n-acetyl 5b:a-lgal-HEX-1:5|6:d 6b:b-dgal-HEX-1:5 7b:b-dglc-HEX-1:5 8s:n-acetyl 9b:a-lgal-HEX-1:5|6:d 10b:b-dgal-HEX-1:5 11b:b-dglc-HEX-1:5 12s:n-acetyl 13b:b-dgal-HEX-1:5 LIN 1:1o(4+1)2d 2:2o(3+1)3d 3:3d(2+1)4n 4:3o(3+1)5d 5:3o(4+1)6d 6:2o(6+1)7d 7:7d(2+1)8n 8:7o(3+1)9d 9:7o(4+1)10d 10:10o(3+1)11d 11:11d(2+1)12n 12:11o(3+1)13d	[[L3Y3L4[f3]Y6][L4[f3]Y3]L4G]
Free				H5N3F2S1	RES 1b:x-dglc-HEX-1:5 2b:b-dgal-HEX-1:5 3b:b-dglc-HEX-1:5 4s:n-acetyl 5b:a-lgal-HEX-1:5|6:d 6b:b-dgal-HEX-1:5 7b:a-dgro-dgal-NON-2:6|1:a|2:keto|3:d 8s:n-acetyl 9b:b-dglc-HEX-1:5 10s:n-acetyl 11b:a-lgal-HEX-1:5|6:d 12b:b-dgal-HEX-1:5 13b:b-dglc-HEX-1:5 14s:n-acetyl 15b:b-dgal-HEX-1:5 LIN 1:1o(4+1)2d 2:2o(3+1)3d 3:3d(2+1)4n 4:3o(4+1)5d 5:3o(3+1)6d 6:6o(3+2)7d 7:7d(5+1)8n 8:2o(6+1)9d 9:9d(2+1)10n 10…	[[L3Y3L4[f3]Y6][S3L3[f4]Y3]L4G]
Free		X		H5N3F2	RES 1b:x-dglc-HEX-1:5 2b:b-dgal-HEX-1:5 3b:b-dglc-HEX-1:5 4s:n-acetyl 5b:b-dgal-HEX-1:5 6b:a-lgal-HEX-1:5|6:d 7b:b-dglc-HEX-1:5 8s:n-acetyl 9b:a-lgal-HEX-1:5|6:d 10b:b-dgal-HEX-1:5 11b:b-dglc-HEX-1:5 12s:n-acetyl 13b:b-dgal-HEX-1:5 LIN 1:1o(4+1)2d 2:2o(3+1)3d 3:3d(2+1)4n 4:3o(3+1)5d 5:5o(2+1)6d 6:2o(6+1)7d 7:7d(2+1)8n 8:7o(3+1)9d 9:7o(4+1)10d 10:10o(3+1)11d 11:11d(2+1)12n 12:11o(3+1)13d	[[L3Y3L4[f3]Y6][[f2]L3Y3]L4G]
Free		X		H5N3F3	RES 1b:x-dglc-HEX-1:5 2b:b-dgal-HEX-1:5 3b:b-dglc-HEX-1:5 4s:n-acetyl 5b:a-lgal-HEX-1:5|6:d 6b:b-dgal-HEX-1:5 7b:a-lgal-HEX-1:5|6:d 8b:b-dglc-HEX-1:5 9s:n-acetyl 10b:a-lgal-HEX-1:5|6:d 11b:b-dgal-HEX-1:5 12b:b-dglc-HEX-1:5 13s:n-acetyl 14b:b-dgal-HEX-1:5 LIN 1:1o(4+1)2d 2:2o(3+1)3d 3:3d(2+1)4n 4:3o(4+1)5d 5:3o(3+1)6d 6:6o(2+1)7d 7:2o(6+1)8d 8:8d(2+1)9n 9:8o(3+1)10d 10:8o(4+1)11d 11:11o(3+1)12d 12…	[[L3Y3L4[f3]Y6][[f2]L3[f4]Y3]L4G]
Free				H5N3F2S1	RES 1b:x-dglc-HEX-1:5 2b:b-dgal-HEX-1:5 3b:b-dglc-HEX-1:5 4s:n-acetyl 5b:a-lgal-HEX-1:5|6:d 6b:b-dgal-HEX-1:5 7b:a-dgro-dgal-NON-2:6|1:a|2:keto|3:d 8s:n-acetyl 9b:b-dglc-HEX-1:5 10s:n-acetyl 11b:b-dgal-HEX-1:5 12b:b-dglc-HEX-1:5 13s:n-acetyl 14b:a-lgal-HEX-1:5|6:d 15b:b-dgal-HEX-1:5 LIN 1:1o(4+1)2d 2:2o(3+1)3d 3:3d(2+1)4n 4:3o(4+1)5d 5:3o(3+1)6d 6:6o(3+2)7d 7:7d(5+1)8n 8:2o(6+1)9d 9:9d(2+1)10n 10…	[[L3[f4]Y3L4Y6][S3L3[f4]Y3]L4G]
Free		X		H5N3F2	RES 1b:x-dglc-HEX-1:5 2b:b-dgal-HEX-1:5 3b:b-dglc-HEX-1:5 4s:n-acetyl 5b:b-dgal-HEX-1:5 6b:b-dglc-HEX-1:5 7s:n-acetyl 8b:a-lgal-HEX-1:5|6:d 9b:b-dgal-HEX-1:5 10b:b-dglc-HEX-1:5 11s:n-acetyl 12b:a-lgal-HEX-1:5|6:d 13b:b-dgal-HEX-1:5 LIN 1:1o(4+1)2d 2:2o(3+1)3d 3:3d(2+1)4n 4:3o(3+1)5d 5:2o(6+1)6d 6:6d(2+1)7n 7:6o(3+1)8d 8:6o(4+1)9d 9:9o(3+1)10d 10:10d(2+1)11n 11:10o(4+1)12d 12:10o(3+1)13d	[[L3[f4]Y3L4[f3]Y6][L3Y3]L4G]
Free		X		H5N3F3	RES 1b:x-dglc-HEX-1:5 2b:b-dgal-HEX-1:5 3b:b-dglc-HEX-1:5 4s:n-acetyl 5b:a-lgal-HEX-1:5|6:d 6b:b-dgal-HEX-1:5 7b:b-dglc-HEX-1:5 8s:n-acetyl 9b:a-lgal-HEX-1:5|6:d 10b:b-dgal-HEX-1:5 11b:b-dglc-HEX-1:5 12s:n-acetyl 13b:a-lgal-HEX-1:5|6:d 14b:b-dgal-HEX-1:5 LIN 1:1o(4+1)2d 2:2o(3+1)3d 3:3d(2+1)4n 4:3o(4+1)5d 5:3o(3+1)6d 6:2o(6+1)7d 7:7d(2+1)8n 8:7o(3+1)9d 9:7o(4+1)10d 10:10o(3+1)11d 11:11d(2+1)12n 1…	[[L3[f4]Y3L4[f3]Y6][L3[f4]Y3]L4G]
Free		IX		H5N3F2	RES 1b:x-dglc-HEX-1:5 2b:b-dgal-HEX-1:5 3b:b-dglc-HEX-1:5 4s:n-acetyl 5b:b-dgal-HEX-1:5 6b:b-dglc-HEX-1:5 7s:n-acetyl 8b:a-lgal-HEX-1:5|6:d 9b:b-dgal-HEX-1:5 10b:b-dglc-HEX-1:5 11s:n-acetyl 12b:a-lgal-HEX-1:5|6:d 13b:b-dgal-HEX-1:5 LIN 1:1o(4+1)2d 2:2o(3+1)3d 3:3d(2+1)4n 4:3o(4+1)5d 5:2o(6+1)6d 6:6d(2+1)7n 7:6o(3+1)8d 8:6o(4+1)9d 9:9o(3+1)10d 10:10d(2+1)11n 11:10o(4+1)12d 12:10o(3+1)13d	[[L3[f4]Y3L4[f3]Y6][L4Y3]L4G]
Free		IX		H5N3F3	RES 1b:x-dglc-HEX-1:5 2b:b-dgal-HEX-1:5 3b:b-dglc-HEX-1:5 4s:n-acetyl 5b:a-lgal-HEX-1:5|6:d 6b:b-dgal-HEX-1:5 7b:b-dglc-HEX-1:5 8s:n-acetyl 9b:a-lgal-HEX-1:5|6:d 10b:b-dgal-HEX-1:5 11b:b-dglc-HEX-1:5 12s:n-acetyl 13b:a-lgal-HEX-1:5|6:d 14b:b-dgal-HEX-1:5 LIN 1:1o(4+1)2d 2:2o(3+1)3d 3:3d(2+1)4n 4:3o(3+1)5d 5:3o(4+1)6d 6:2o(6+1)7d 7:7d(2+1)8n 8:7o(3+1)9d 9:7o(4+1)10d 10:10o(3+1)11d 11:11d(2+1)12n 1…	[[L3[f4]Y3L4[f3]Y6][L4[f3]Y3]L4G]
Free				H6N4S1	RES 1b:x-dglc-HEX-1:5 2b:b-dgal-HEX-1:5 3b:b-dglc-HEX-1:5 4s:n-acetyl 5b:b-dgal-HEX-1:5 6b:a-dgro-dgal-NON-2:6|1:a|2:keto|3:d 7s:n-acetyl 8b:b-dglc-HEX-1:5 9s:n-acetyl 10b:b-dgal-HEX-1:5 11b:b-dglc-HEX-1:5 12s:n-acetyl 13b:b-dgal-HEX-1:5 14b:b-dglc-HEX-1:5 15s:n-acetyl 16b:b-dgal-HEX-1:5 LIN 1:1o(4+1)2d 2:2o(3+1)3d 3:3d(2+1)4n 4:3o(4+1)5d 5:5o(6+2)6d 6:6d(5+1)7n 7:2o(6+1)8d 8:8d(2+1)9n 9:8o(4+1)1…	[[L4Y3L4Y3L4Y6][S6L4Y3]L4G]
Free				H6N4F1	RES 1b:x-dglc-HEX-1:5 2b:b-dgal-HEX-1:5 3b:b-dglc-HEX-1:5 4s:n-acetyl 5b:b-dgal-HEX-1:5 6b:a-lgal-HEX-1:5|6:d 7b:b-dglc-HEX-1:5 8s:n-acetyl 9b:b-dgal-HEX-1:5 10b:b-dglc-HEX-1:5 11s:n-acetyl 12b:b-dgal-HEX-1:5 13b:b-dglc-HEX-1:5 14s:n-acetyl 15b:b-dgal-HEX-1:5 LIN 1:1o(4+1)2d 2:2o(3+1)3d 3:3d(2+1)4n 4:3o(4+1)5d 5:5o(2+1)6d 6:2o(6+1)7d 7:7d(2+1)8n 8:7o(4+1)9d 9:9o(3+1)10d 10:10d(2+1)11n 11:10o(4+1)…	[[L4Y3L4Y3L4Y6][[f2]L4Y3]L4G]
Free		VIII		H5N3F1	RES 1b:x-dglc-HEX-1:5 2b:b-dgal-HEX-1:5 3b:b-dglc-HEX-1:5 4s:n-acetyl 5b:a-lgal-HEX-1:5|6:d 6b:b-dgal-HEX-1:5 7b:b-dglc-HEX-1:5 8s:n-acetyl 9b:b-dgal-HEX-1:5 10b:b-dglc-HEX-1:5 11s:n-acetyl 12b:b-dgal-HEX-1:5 LIN 1:1o(4+1)2d 2:2o(3+1)3d 3:3d(2+1)4n 4:3o(4+1)5d 5:3o(3+1)6d 6:2o(6+1)7d 7:7d(2+1)8n 8:7o(4+1)9d 9:9o(3+1)10d 10:10d(2+1)11n 11:10o(4+1)12d	[[L4Y3L4Y6][L3[f4]Y3]L4G]
Free				H5N3F1	RES 1b:x-dglc-HEX-1:5 2b:b-dgal-HEX-1:5 3b:b-dglc-HEX-1:5 4s:n-acetyl 5b:a-lgal-HEX-1:5|6:d 6b:b-dgal-HEX-1:5 7b:b-dglc-HEX-1:5 8s:n-acetyl 9b:b-dgal-HEX-1:5 10b:b-dglc-HEX-1:5 11s:n-acetyl 12b:b-dgal-HEX-1:5 LIN 1:1o(4+1)2d 2:2o(3+1)3d 3:3d(2+1)4n 4:3o(3+1)5d 5:3o(4+1)6d 6:2o(6+1)7d 7:7d(2+1)8n 8:7o(4+1)9d 9:9o(3+1)10d 10:10d(2+1)11n 11:10o(4+1)12d	[[L4Y3L4Y6][L4[f3]Y3]L4G]
Free				H5N3F1S1	RES 1b:x-dglc-HEX-1:5 2b:b-dgal-HEX-1:5 3b:b-dglc-HEX-1:5 4s:n-acetyl 5b:a-lgal-HEX-1:5|6:d 6b:b-dgal-HEX-1:5 7b:a-dgro-dgal-NON-2:6|1:a|2:keto|3:d 8s:n-acetyl 9b:b-dglc-HEX-1:5 10s:n-acetyl 11b:b-dgal-HEX-1:5 12b:b-dglc-HEX-1:5 13s:n-acetyl 14b:b-dgal-HEX-1:5 LIN 1:1o(4+1)2d 2:2o(3+1)3d 3:3d(2+1)4n 4:3o(4+1)5d 5:3o(3+1)6d 6:6o(3+2)7d 7:7d(5+1)8n 8:2o(6+1)9d 9:9d(2+1)10n 10:9o(4+1)11d 11:11o(3+1)…	[[L4Y3L4Y6][S3L3[f4]Y3]L4G]
Free				H5N3S1	RES 1b:x-dglc-HEX-1:5 2b:b-dgal-HEX-1:5 3b:b-dglc-HEX-1:5 4s:n-acetyl 5b:b-dgal-HEX-1:5 6b:a-dgro-dgal-NON-2:6|1:a|2:keto|3:d 7s:n-acetyl 8b:b-dglc-HEX-1:5 9s:n-acetyl 10b:b-dgal-HEX-1:5 11b:b-dglc-HEX-1:5 12s:n-acetyl 13b:b-dgal-HEX-1:5 LIN 1:1o(4+1)2d 2:2o(3+1)3d 3:3d(2+1)4n 4:3o(4+1)5d 5:5o(6+2)6d 6:6d(5+1)7n 7:2o(6+1)8d 8:8d(2+1)9n 9:8o(4+1)10d 10:10o(3+1)11d 11:11d(2+1)12n 12:11o(4+1)13d	[[L4Y3L4Y6][S6L4Y3]L4G]
Free		VIII		H5N3F1	RES 1b:x-dglc-HEX-1:5 2b:b-dgal-HEX-1:5 3b:b-dglc-HEX-1:5 4s:n-acetyl 5b:b-dgal-HEX-1:5 6b:a-lgal-HEX-1:5|6:d 7b:b-dglc-HEX-1:5 8s:n-acetyl 9b:b-dgal-HEX-1:5 10b:b-dglc-HEX-1:5 11s:n-acetyl 12b:b-dgal-HEX-1:5 LIN 1:1o(4+1)2d 2:2o(3+1)3d 3:3d(2+1)4n 4:3o(3+1)5d 5:5o(2+1)6d 6:2o(6+1)7d 7:7d(2+1)8n 8:7o(4+1)9d 9:9o(3+1)10d 10:10d(2+1)11n 11:10o(4+1)12d	[[L4Y3L4Y6][[f2]L3Y3]L4G]
Free				H5N3F1	RES 1b:x-dglc-HEX-1:5 2b:b-dgal-HEX-1:5 3b:b-dglc-HEX-1:5 4s:n-acetyl 5b:b-dgal-HEX-1:5 6b:a-lgal-HEX-1:5|6:d 7b:b-dglc-HEX-1:5 8s:n-acetyl 9b:b-dgal-HEX-1:5 10b:b-dglc-HEX-1:5 11s:n-acetyl 12b:b-dgal-HEX-1:5 LIN 1:1o(4+1)2d 2:2o(3+1)3d 3:3d(2+1)4n 4:3o(4+1)5d 5:5o(2+1)6d 6:2o(6+1)7d 7:7d(2+1)8n 8:7o(4+1)9d 9:9o(3+1)10d 10:10d(2+1)11n 11:10o(4+1)12d	[[L4Y3L4Y6][[f2]L4Y3]L4G]
Free		XV		H6N4F1	RES 1b:x-dglc-HEX-1:5 2b:b-dgal-HEX-1:5 3b:b-dglc-HEX-1:5 4s:n-acetyl 5b:b-dgal-HEX-1:5 6b:b-dglc-HEX-1:5 7s:n-acetyl 8b:b-dgal-HEX-1:5 9b:b-dglc-HEX-1:5 10s:n-acetyl 11b:a-lgal-HEX-1:5|6:d 12b:b-dgal-HEX-1:5 13b:b-dglc-HEX-1:5 14s:n-acetyl 15b:b-dgal-HEX-1:5 LIN 1:1o(4+1)2d 2:2o(3+1)3d 3:3d(2+1)4n 4:3o(4+1)5d 5:5o(3+1)6d 6:6d(2+1)7n 7:6o(3+1)8d 8:2o(6+1)9d 9:9d(2+1)10n 10:9o(3+1)11d 11:9o(4+1)12…	[[L4Y3L4[f3]Y6][L3Y3L4Y3]L4G]
Free		XV		H6N4F2	RES 1b:x-dglc-HEX-1:5 2b:b-dgal-HEX-1:5 3b:b-dglc-HEX-1:5 4s:n-acetyl 5b:a-lgal-HEX-1:5|6:d 6b:b-dgal-HEX-1:5 7b:b-dglc-HEX-1:5 8s:n-acetyl 9b:b-dgal-HEX-1:5 10b:b-dglc-HEX-1:5 11s:n-acetyl 12b:a-lgal-HEX-1:5|6:d 13b:b-dgal-HEX-1:5 14b:b-dglc-HEX-1:5 15s:n-acetyl 16b:b-dgal-HEX-1:5 LIN 1:1o(4+1)2d 2:2o(3+1)3d 3:3d(2+1)4n 4:3o(3+1)5d 5:3o(4+1)6d 6:6o(3+1)7d 7:7d(2+1)8n 8:7o(3+1)9d 9:2o(6+1)10d 10:…	[[L4Y3L4[f3]Y6][L3Y3L4[f3]Y3]L4G]
Free		VIII		H5N3F1	RES 1b:x-dglc-HEX-1:5 2b:b-dgal-HEX-1:5 3b:b-dglc-HEX-1:5 4s:n-acetyl 5b:b-dgal-HEX-1:5 6b:b-dglc-HEX-1:5 7s:n-acetyl 8b:a-lgal-HEX-1:5|6:d 9b:b-dgal-HEX-1:5 10b:b-dglc-HEX-1:5 11s:n-acetyl 12b:b-dgal-HEX-1:5 LIN 1:1o(4+1)2d 2:2o(3+1)3d 3:3d(2+1)4n 4:3o(3+1)5d 5:2o(6+1)6d 6:6d(2+1)7n 7:6o(3+1)8d 8:6o(4+1)9d 9:9o(3+1)10d 10:10d(2+1)11n 11:10o(4+1)12d	[[L4Y3L4[f3]Y6][L3Y3]L4G]
Free		VIII		H5N3F2	RES 1b:x-dglc-HEX-1:5 2b:b-dgal-HEX-1:5 3b:b-dglc-HEX-1:5 4s:n-acetyl 5b:a-lgal-HEX-1:5|6:d 6b:b-dgal-HEX-1:5 7b:b-dglc-HEX-1:5 8s:n-acetyl 9b:a-lgal-HEX-1:5|6:d 10b:b-dgal-HEX-1:5 11b:b-dglc-HEX-1:5 12s:n-acetyl 13b:b-dgal-HEX-1:5 LIN 1:1o(4+1)2d 2:2o(3+1)3d 3:3d(2+1)4n 4:3o(4+1)5d 5:3o(3+1)6d 6:2o(6+1)7d 7:7d(2+1)8n 8:7o(3+1)9d 9:7o(4+1)10d 10:10o(3+1)11d 11:11d(2+1)12n 12:11o(4+1)13d	[[L4Y3L4[f3]Y6][L3[f4]Y3]L4G]
Free				H5N3F1	RES 1b:x-dglc-HEX-1:5 2b:b-dgal-HEX-1:5 3b:b-dglc-HEX-1:5 4s:n-acetyl 5b:b-dgal-HEX-1:5 6b:b-dglc-HEX-1:5 7s:n-acetyl 8b:a-lgal-HEX-1:5|6:d 9b:b-dgal-HEX-1:5 10b:b-dglc-HEX-1:5 11s:n-acetyl 12b:b-dgal-HEX-1:5 LIN 1:1o(4+1)2d 2:2o(3+1)3d 3:3d(2+1)4n 4:3o(4+1)5d 5:2o(6+1)6d 6:6d(2+1)7n 7:6o(3+1)8d 8:6o(4+1)9d 9:9o(3+1)10d 10:10d(2+1)11n 11:10o(4+1)12d	[[L4Y3L4[f3]Y6][L4Y3]L4G]
Free				H5N3F2	RES 1b:x-dglc-HEX-1:5 2b:b-dgal-HEX-1:5 3b:b-dglc-HEX-1:5 4s:n-acetyl 5b:a-lgal-HEX-1:5|6:d 6b:b-dgal-HEX-1:5 7b:b-dglc-HEX-1:5 8s:n-acetyl 9b:a-lgal-HEX-1:5|6:d 10b:b-dgal-HEX-1:5 11b:b-dglc-HEX-1:5 12s:n-acetyl 13b:b-dgal-HEX-1:5 LIN 1:1o(4+1)2d 2:2o(3+1)3d 3:3d(2+1)4n 4:3o(3+1)5d 5:3o(4+1)6d 6:2o(6+1)7d 7:7d(2+1)8n 8:7o(3+1)9d 9:7o(4+1)10d 10:10o(3+1)11d 11:11d(2+1)12n 12:11o(4+1)13d	[[L4Y3L4[f3]Y6][L4[f3]Y3]L4G]
Free		VIII		H5N3F2	RES 1b:x-dglc-HEX-1:5 2b:b-dgal-HEX-1:5 3b:b-dglc-HEX-1:5 4s:n-acetyl 5b:b-dgal-HEX-1:5 6b:a-lgal-HEX-1:5|6:d 7b:b-dglc-HEX-1:5 8s:n-acetyl 9b:a-lgal-HEX-1:5|6:d 10b:b-dgal-HEX-1:5 11b:b-dglc-HEX-1:5 12s:n-acetyl 13b:b-dgal-HEX-1:5 LIN 1:1o(4+1)2d 2:2o(3+1)3d 3:3d(2+1)4n 4:3o(3+1)5d 5:5o(2+1)6d 6:2o(6+1)7d 7:7d(2+1)8n 8:7o(3+1)9d 9:7o(4+1)10d 10:10o(3+1)11d 11:11d(2+1)12n 12:11o(4+1)13d	[[L4Y3L4[f3]Y6][[f2]L3Y3]L4G]
Free		VIII		H5N3F3	RES 1b:x-dglc-HEX-1:5 2b:b-dgal-HEX-1:5 3b:b-dglc-HEX-1:5 4s:n-acetyl 5b:a-lgal-HEX-1:5|6:d 6b:b-dgal-HEX-1:5 7b:a-lgal-HEX-1:5|6:d 8b:b-dglc-HEX-1:5 9s:n-acetyl 10b:a-lgal-HEX-1:5|6:d 11b:b-dgal-HEX-1:5 12b:b-dglc-HEX-1:5 13s:n-acetyl 14b:b-dgal-HEX-1:5 LIN 1:1o(4+1)2d 2:2o(3+1)3d 3:3d(2+1)4n 4:3o(4+1)5d 5:3o(3+1)6d 6:6o(2+1)7d 7:2o(6+1)8d 8:8d(2+1)9n 9:8o(3+1)10d 10:8o(4+1)11d 11:11o(3+1)12d 12…	[[L4Y3L4[f3]Y6][[f2]L3[f4]Y3]L4G]
Free		IV		H4N2	RES 1b:x-dglc-HEX-1:5 2b:b-dgal-HEX-1:5 3b:b-dglc-HEX-1:5 4s:n-acetyl 5b:b-dgal-HEX-1:5 6b:b-dglc-HEX-1:5 7s:n-acetyl 8b:b-dgal-HEX-1:5 LIN 1:1o(4+1)2d 2:2o(3+1)3d 3:3d(2+1)4n 4:3o(3+1)5d 5:2o(6+1)6d 6:6d(2+1)7n 7:6o(4+1)8d	[[L4Y6][L3Y3]L4G]
Free		IV		H4N2S1	RES 1b:x-dglc-HEX-1:5 2b:b-dgal-HEX-1:5 3b:b-dglc-HEX-1:5 4s:n-acetyl 5b:a-dgro-dgal-NON-2:6|1:a|2:keto|3:d 6s:n-acetyl 7b:b-dgal-HEX-1:5 8b:b-dglc-HEX-1:5 9s:n-acetyl 10b:b-dgal-HEX-1:5 LIN 1:1o(4+1)2d 2:2o(3+1)3d 3:3d(2+1)4n 4:3o(6+2)5d 5:5d(5+1)6n 6:3o(3+1)7d 7:2o(6+1)8d 8:8d(2+1)9n 9:8o(4+1)10d	[[L4Y6][L3[S6]Y3]L4G]
Free		IV		H4N2F1	RES 1b:x-dglc-HEX-1:5 2b:b-dgal-HEX-1:5 3b:b-dglc-HEX-1:5 4s:n-acetyl 5b:a-lgal-HEX-1:5|6:d 6b:b-dgal-HEX-1:5 7b:b-dglc-HEX-1:5 8s:n-acetyl 9b:b-dgal-HEX-1:5 LIN 1:1o(4+1)2d 2:2o(3+1)3d 3:3d(2+1)4n 4:3o(4+1)5d 5:3o(3+1)6d 6:2o(6+1)7d 7:7d(2+1)8n 8:7o(4+1)9d	[[L4Y6][L3[f4]Y3]L4G]
Free				H4N1	RES 1b:x-dglc-HEX-1:5 2b:b-dgal-HEX-1:5 3b:b-dgal-HEX-1:5 4b:b-dglc-HEX-1:5 5s:n-acetyl 6b:b-dgal-HEX-1:5 LIN 1:1o(4+1)2d 2:2o(3+1)3d 3:2o(6+1)4d 4:4d(2+1)5n 5:4o(4+1)6d	[[L4Y6][L3]L4G]
Free		V		H4N2	RES 1b:x-dglc-HEX-1:5 2b:b-dgal-HEX-1:5 3b:b-dglc-HEX-1:5 4s:n-acetyl 5b:b-dgal-HEX-1:5 6b:b-dglc-HEX-1:5 7s:n-acetyl 8b:b-dgal-HEX-1:5 LIN 1:1o(4+1)2d 2:2o(3+1)3d 3:3d(2+1)4n 4:3o(4+1)5d 5:2o(6+1)6d 6:6d(2+1)7n 7:6o(4+1)8d	[[L4Y6][L4Y3]L4G]
Free				H5N3	RES 1b:x-dglc-HEX-1:5 2b:b-dgal-HEX-1:5 3b:b-dglc-HEX-1:5 4s:n-acetyl 5b:b-dgal-HEX-1:5 6b:b-dglc-HEX-1:5 7s:n-acetyl 8b:b-dgal-HEX-1:5 9b:b-dglc-HEX-1:5 10s:n-acetyl 11b:b-dgal-HEX-1:5 LIN 1:1o(4+1)2d 2:2o(3+1)3d 3:3d(2+1)4n 4:3o(4+1)5d 5:5o(3+1)6d 6:6d(2+1)7n 7:6o(4+1)8d 8:5o(6+1)9d 9:9d(2+1)10n 10:9o(4+1)11d	[[L4Y6][L4Y3]L4Y3L4G]
Free		V		H4N2F1	RES 1b:x-dglc-HEX-1:5 2b:b-dgal-HEX-1:5 3b:b-dglc-HEX-1:5 4s:n-acetyl 5b:a-lgal-HEX-1:5|6:d 6b:b-dgal-HEX-1:5 7b:b-dglc-HEX-1:5 8s:n-acetyl 9b:b-dgal-HEX-1:5 LIN 1:1o(4+1)2d 2:2o(3+1)3d 3:3d(2+1)4n 4:3o(3+1)5d 5:3o(4+1)6d 6:2o(6+1)7d 7:7d(2+1)8n 8:7o(4+1)9d	[[L4Y6][L4[f3]Y3]L4G]
Free				H5N3F1	RES 1b:x-dglc-HEX-1:5 2b:b-dgal-HEX-1:5 3b:b-dglc-HEX-1:5 4s:n-acetyl 5b:b-dgal-HEX-1:5 6b:b-dglc-HEX-1:5 7s:n-acetyl 8b:a-lgal-HEX-1:5|6:d 9b:b-dgal-HEX-1:5 10b:b-dglc-HEX-1:5 11s:n-acetyl 12b:b-dgal-HEX-1:5 LIN 1:1o(4+1)2d 2:2o(3+1)3d 3:3d(2+1)4n 4:3o(4+1)5d 5:5o(3+1)6d 6:6d(2+1)7n 7:6o(3+1)8d 8:6o(4+1)9d 9:5o(6+1)10d 10:10d(2+1)11n 11:10o(4+1)12d	[[L4Y6][L4[f3]Y3]L4Y3L4G]
Free				H4N2S2	RES 1b:x-dglc-HEX-1:5 2b:b-dgal-HEX-1:5 3b:b-dglc-HEX-1:5 4s:n-acetyl 5b:a-dgro-dgal-NON-2:6|1:a|2:keto|3:d 6s:n-acetyl 7b:b-dgal-HEX-1:5 8b:a-dgro-dgal-NON-2:6|1:a|2:keto|3:d 9s:n-acetyl 10b:b-dglc-HEX-1:5 11s:n-acetyl 12b:b-dgal-HEX-1:5 LIN 1:1o(4+1)2d 2:2o(3+1)3d 3:3d(2+1)4n 4:3o(6+2)5d 5:5d(5+1)6n 6:3o(3+1)7d 7:7o(3+2)8d 8:8d(5+1)9n 9:2o(6+1)10d 10:10d(2+1)11n 11:10o(4+1)12d	[[L4Y6][S3L3[S6]Y3]L4G]
Free				H4N2F1S1	RES 1b:x-dglc-HEX-1:5 2b:b-dgal-HEX-1:5 3b:b-dglc-HEX-1:5 4s:n-acetyl 5b:a-lgal-HEX-1:5|6:d 6b:b-dgal-HEX-1:5 7b:a-dgro-dgal-NON-2:6|1:a|2:keto|3:d 8s:n-acetyl 9b:b-dglc-HEX-1:5 10s:n-acetyl 11b:b-dgal-HEX-1:5 LIN 1:1o(4+1)2d 2:2o(3+1)3d 3:3d(2+1)4n 4:3o(4+1)5d 5:3o(3+1)6d 6:6o(3+2)7d 7:7d(5+1)8n 8:2o(6+1)9d 9:9d(2+1)10n 10:9o(4+1)11d	[[L4Y6][S3L3[f4]Y3]L4G]
Free				H4N2S1	RES 1b:x-dglc-HEX-1:5 2b:b-dgal-HEX-1:5 3b:b-dglc-HEX-1:5 4s:n-acetyl 5b:b-dgal-HEX-1:5 6b:a-dgro-dgal-NON-2:6|1:a|2:keto|3:d 7s:n-acetyl 8b:b-dglc-HEX-1:5 9s:n-acetyl 10b:b-dgal-HEX-1:5 LIN 1:1o(4+1)2d 2:2o(3+1)3d 3:3d(2+1)4n 4:3o(3+1)5d 5:5o(6+2)6d 6:6d(5+1)7n 7:2o(6+1)8d 8:8d(2+1)9n 9:8o(4+1)10d	[[L4Y6][S6L3Y3]L4G]
Free				H4N2S1	RES 1b:x-dglc-HEX-1:5 2b:b-dgal-HEX-1:5 3b:b-dglc-HEX-1:5 4s:n-acetyl 5b:b-dgal-HEX-1:5 6b:a-dgro-dgal-NON-2:6|1:a|2:keto|3:d 7s:n-acetyl 8b:b-dglc-HEX-1:5 9s:n-acetyl 10b:b-dgal-HEX-1:5 LIN 1:1o(4+1)2d 2:2o(3+1)3d 3:3d(2+1)4n 4:3o(4+1)5d 5:5o(6+2)6d 6:6d(5+1)7n 7:2o(6+1)8d 8:8d(2+1)9n 9:8o(4+1)10d	[[L4Y6][S6L4Y3]L4G]
Free				H6N4F2	RES 1b:x-dglc-HEX-1:5 2b:b-dgal-HEX-1:5 3b:b-dglc-HEX-1:5 4s:n-acetyl 5b:b-dgal-HEX-1:5 6b:b-dglc-HEX-1:5 7s:n-acetyl 8b:a-lgal-HEX-1:5|6:d 9b:b-dgal-HEX-1:5 10b:b-dglc-HEX-1:5 11s:n-acetyl 12b:a-lgal-HEX-1:5|6:d 13b:b-dgal-HEX-1:5 14b:b-dglc-HEX-1:5 15s:n-acetyl 16b:b-dgal-HEX-1:5 LIN 1:1o(4+1)2d 2:2o(3+1)3d 3:3d(2+1)4n 4:3o(4+1)5d 5:5o(3+1)6d 6:6d(2+1)7n 7:6o(4+1)8d 8:6o(3+1)9d 9:5o(6+1)10d 10:…	[[L4Y6][[L3[f4]Y6][L3[f4]Y3]L4Y3]L4G]
Free		IV		H4N2F1	RES 1b:x-dglc-HEX-1:5 2b:b-dgal-HEX-1:5 3b:b-dglc-HEX-1:5 4s:n-acetyl 5b:b-dgal-HEX-1:5 6b:a-lgal-HEX-1:5|6:d 7b:b-dglc-HEX-1:5 8s:n-acetyl 9b:b-dgal-HEX-1:5 LIN 1:1o(4+1)2d 2:2o(3+1)3d 3:3d(2+1)4n 4:3o(3+1)5d 5:5o(2+1)6d 6:2o(6+1)7d 7:7d(2+1)8n 8:7o(4+1)9d	[[L4Y6][[f2]L3Y3]L4G]
Free		IV		H4N2F1S1	RES 1b:x-dglc-HEX-1:5 2b:b-dgal-HEX-1:5 3b:b-dglc-HEX-1:5 4s:n-acetyl 5b:a-dgro-dgal-NON-2:6|1:a|2:keto|3:d 6s:n-acetyl 7b:b-dgal-HEX-1:5 8b:a-lgal-HEX-1:5|6:d 9b:b-dglc-HEX-1:5 10s:n-acetyl 11b:b-dgal-HEX-1:5 LIN 1:1o(4+1)2d 2:2o(3+1)3d 3:3d(2+1)4n 4:3o(6+2)5d 5:5d(5+1)6n 6:3o(3+1)7d 7:7o(2+1)8d 8:2o(6+1)9d 9:9d(2+1)10n 10:9o(4+1)11d	[[L4Y6][[f2]L3[S6]Y3]L4G]
Free		IV		H4N2F2	RES 1b:x-dglc-HEX-1:5 2b:b-dgal-HEX-1:5 3b:b-dglc-HEX-1:5 4s:n-acetyl 5b:a-lgal-HEX-1:5|6:d 6b:b-dgal-HEX-1:5 7b:a-lgal-HEX-1:5|6:d 8b:b-dglc-HEX-1:5 9s:n-acetyl 10b:b-dgal-HEX-1:5 LIN 1:1o(4+1)2d 2:2o(3+1)3d 3:3d(2+1)4n 4:3o(4+1)5d 5:3o(3+1)6d 6:6o(2+1)7d 7:2o(6+1)8d 8:8d(2+1)9n 9:8o(4+1)10d	[[L4Y6][[f2]L3[f4]Y3]L4G]
Free		V		H4N2F1	RES 1b:x-dglc-HEX-1:5 2b:b-dgal-HEX-1:5 3b:b-dglc-HEX-1:5 4s:n-acetyl 5b:b-dgal-HEX-1:5 6b:a-lgal-HEX-1:5|6:d 7b:b-dglc-HEX-1:5 8s:n-acetyl 9b:b-dgal-HEX-1:5 LIN 1:1o(4+1)2d 2:2o(3+1)3d 3:3d(2+1)4n 4:3o(4+1)5d 5:5o(2+1)6d 6:2o(6+1)7d 7:7d(2+1)8n 8:7o(4+1)9d	[[L4Y6][[f2]L4Y3]L4G]
Free				H5N3F2	RES 1b:x-dglc-HEX-1:5 2b:b-dgal-HEX-1:5 3b:b-dglc-HEX-1:5 4s:n-acetyl 5b:a-lgal-HEX-1:5|6:d 6b:b-dgal-HEX-1:5 7b:b-dglc-HEX-1:5 8s:n-acetyl 9b:b-dgal-HEX-1:5 10b:b-dglc-HEX-1:5 11s:n-acetyl 12b:a-lgal-HEX-1:5|6:d 13b:b-dgal-HEX-1:5 LIN 1:1o(4+1)2d 2:2o(3+1)3d 3:3d(2+1)4n 4:3o(3+1)5d 5:3o(4+1)6d 6:2o(6+1)7d 7:7d(2+1)8n 8:7o(4+1)9d 9:9o(3+1)10d 10:10d(2+1)11n 11:10o(3+1)12d 12:10o(4+1)13d	[[L4[f3]Y3L4Y6][L4[f3]Y3]L4G]
Free				H5N3F2S1	RES 1b:x-dglc-HEX-1:5 2b:b-dgal-HEX-1:5 3b:b-dglc-HEX-1:5 4s:n-acetyl 5b:a-lgal-HEX-1:5|6:d 6b:b-dgal-HEX-1:5 7b:a-dgro-dgal-NON-2:6|1:a|2:keto|3:d 8s:n-acetyl 9b:b-dglc-HEX-1:5 10s:n-acetyl 11b:b-dgal-HEX-1:5 12b:b-dglc-HEX-1:5 13s:n-acetyl 14b:a-lgal-HEX-1:5|6:d 15b:b-dgal-HEX-1:5 LIN 1:1o(4+1)2d 2:2o(3+1)3d 3:3d(2+1)4n 4:3o(4+1)5d 5:3o(3+1)6d 6:6o(3+2)7d 7:7d(5+1)8n 8:2o(6+1)9d 9:9d(2+1)10n 10…	[[L4[f3]Y3L4Y6][S3L3[f4]Y3]L4G]
Free		VIII		H5N3F2	RES 1b:x-dglc-HEX-1:5 2b:b-dgal-HEX-1:5 3b:b-dglc-HEX-1:5 4s:n-acetyl 5b:b-dgal-HEX-1:5 6b:b-dglc-HEX-1:5 7s:n-acetyl 8b:a-lgal-HEX-1:5|6:d 9b:b-dgal-HEX-1:5 10b:b-dglc-HEX-1:5 11s:n-acetyl 12b:a-lgal-HEX-1:5|6:d 13b:b-dgal-HEX-1:5 LIN 1:1o(4+1)2d 2:2o(3+1)3d 3:3d(2+1)4n 4:3o(3+1)5d 5:2o(6+1)6d 6:6d(2+1)7n 7:6o(3+1)8d 8:6o(4+1)9d 9:9o(3+1)10d 10:10d(2+1)11n 11:10o(3+1)12d 12:10o(4+1)13d	[[L4[f3]Y3L4[f3]Y6][L3Y3]L4G]
Free		VIII		H5N3F3	RES 1b:x-dglc-HEX-1:5 2b:b-dgal-HEX-1:5 3b:b-dglc-HEX-1:5 4s:n-acetyl 5b:a-lgal-HEX-1:5|6:d 6b:b-dgal-HEX-1:5 7b:b-dglc-HEX-1:5 8s:n-acetyl 9b:a-lgal-HEX-1:5|6:d 10b:b-dgal-HEX-1:5 11b:b-dglc-HEX-1:5 12s:n-acetyl 13b:a-lgal-HEX-1:5|6:d 14b:b-dgal-HEX-1:5 LIN 1:1o(4+1)2d 2:2o(3+1)3d 3:3d(2+1)4n 4:3o(4+1)5d 5:3o(3+1)6d 6:2o(6+1)7d 7:7d(2+1)8n 8:7o(3+1)9d 9:7o(4+1)10d 10:10o(3+1)11d 11:11d(2+1)12n 1…	[[L4[f3]Y3L4[f3]Y6][L3[f4]Y3]L4G]
Free				H5N3F3	RES 1b:x-dglc-HEX-1:5 2b:b-dgal-HEX-1:5 3b:b-dglc-HEX-1:5 4s:n-acetyl 5b:a-lgal-HEX-1:5|6:d 6b:b-dgal-HEX-1:5 7b:b-dglc-HEX-1:5 8s:n-acetyl 9b:a-lgal-HEX-1:5|6:d 10b:b-dgal-HEX-1:5 11b:b-dglc-HEX-1:5 12s:n-acetyl 13b:a-lgal-HEX-1:5|6:d 14b:b-dgal-HEX-1:5 LIN 1:1o(4+1)2d 2:2o(3+1)3d 3:3d(2+1)4n 4:3o(3+1)5d 5:3o(4+1)6d 6:2o(6+1)7d 7:7d(2+1)8n 8:7o(3+1)9d 9:7o(4+1)10d 10:10o(3+1)11d 11:11d(2+1)12n 1…	[[L4[f3]Y3L4[f3]Y6][L4[f3]Y3]L4G]
Free		IV		H4N2F1	RES 1b:x-dglc-HEX-1:5 2b:b-dgal-HEX-1:5 3b:b-dglc-HEX-1:5 4s:n-acetyl 5b:b-dgal-HEX-1:5 6b:b-dglc-HEX-1:5 7s:n-acetyl 8b:a-lgal-HEX-1:5|6:d 9b:b-dgal-HEX-1:5 LIN 1:1o(4+1)2d 2:2o(3+1)3d 3:3d(2+1)4n 4:3o(3+1)5d 5:2o(6+1)6d 6:6d(2+1)7n 7:6o(3+1)8d 8:6o(4+1)9d	[[L4[f3]Y6][L3Y3]L4G]
Free		IV		H4N2F1S1	RES 1b:x-dglc-HEX-1:5 2b:b-dgal-HEX-1:5 3b:b-dglc-HEX-1:5 4s:n-acetyl 5b:a-dgro-dgal-NON-2:6|1:a|2:keto|3:d 6s:n-acetyl 7b:b-dgal-HEX-1:5 8b:b-dglc-HEX-1:5 9s:n-acetyl 10b:a-lgal-HEX-1:5|6:d 11b:b-dgal-HEX-1:5 LIN 1:1o(4+1)2d 2:2o(3+1)3d 3:3d(2+1)4n 4:3o(6+2)5d 5:5d(5+1)6n 6:3o(3+1)7d 7:2o(6+1)8d 8:8d(2+1)9n 9:8o(3+1)10d 10:8o(4+1)11d	[[L4[f3]Y6][L3[S6]Y3]L4G]
Free		IV		H4N2F2	RES 1b:x-dglc-HEX-1:5 2b:b-dgal-HEX-1:5 3b:b-dglc-HEX-1:5 4s:n-acetyl 5b:a-lgal-HEX-1:5|6:d 6b:b-dgal-HEX-1:5 7b:b-dglc-HEX-1:5 8s:n-acetyl 9b:a-lgal-HEX-1:5|6:d 10b:b-dgal-HEX-1:5 LIN 1:1o(4+1)2d 2:2o(3+1)3d 3:3d(2+1)4n 4:3o(4+1)5d 5:3o(3+1)6d 6:2o(6+1)7d 7:7d(2+1)8n 8:7o(3+1)9d 9:7o(4+1)10d	[[L4[f3]Y6][L3[f4]Y3]L4G]
Free		V		H4N2F1	RES 1b:x-dglc-HEX-1:5 2b:b-dgal-HEX-1:5 3b:b-dglc-HEX-1:5 4s:n-acetyl 5b:b-dgal-HEX-1:5 6b:b-dglc-HEX-1:5 7s:n-acetyl 8b:a-lgal-HEX-1:5|6:d 9b:b-dgal-HEX-1:5 LIN 1:1o(4+1)2d 2:2o(3+1)3d 3:3d(2+1)4n 4:3o(4+1)5d 5:2o(6+1)6d 6:6d(2+1)7n 7:6o(3+1)8d 8:6o(4+1)9d	[[L4[f3]Y6][L4Y3]L4G]
Free		V		H4N2F2	RES 1b:x-dglc-HEX-1:5 2b:b-dgal-HEX-1:5 3b:b-dglc-HEX-1:5 4s:n-acetyl 5b:a-lgal-HEX-1:5|6:d 6b:b-dgal-HEX-1:5 7b:b-dglc-HEX-1:5 8s:n-acetyl 9b:a-lgal-HEX-1:5|6:d 10b:b-dgal-HEX-1:5 LIN 1:1o(4+1)2d 2:2o(3+1)3d 3:3d(2+1)4n 4:3o(3+1)5d 5:3o(4+1)6d 6:2o(6+1)7d 7:7d(2+1)8n 8:7o(3+1)9d 9:7o(4+1)10d	[[L4[f3]Y6][L4[f3]Y3]L4G]
Free				H4N2F1S1	RES 1b:x-dglc-HEX-1:5 2b:b-dgal-HEX-1:5 3b:b-dglc-HEX-1:5 4s:n-acetyl 5b:b-dgal-HEX-1:5 6b:a-dgro-dgal-NON-2:6|1:a|2:keto|3:d 7s:n-acetyl 8b:b-dglc-HEX-1:5 9s:n-acetyl 10b:a-lgal-HEX-1:5|6:d 11b:b-dgal-HEX-1:5 LIN 1:1o(4+1)2d 2:2o(3+1)3d 3:3d(2+1)4n 4:3o(3+1)5d 5:5o(3+2)6d 6:6d(5+1)7n 7:2o(6+1)8d 8:8d(2+1)9n 9:8o(3+1)10d 10:8o(4+1)11d	[[L4[f3]Y6][S3L3Y3]L4G]
Free				H4N2F1S2	RES 1b:x-dglc-HEX-1:5 2b:b-dgal-HEX-1:5 3b:b-dglc-HEX-1:5 4s:n-acetyl 5b:a-dgro-dgal-NON-2:6|1:a|2:keto|3:d 6s:n-acetyl 7b:b-dgal-HEX-1:5 8b:a-dgro-dgal-NON-2:6|1:a|2:keto|3:d 9s:n-acetyl 10b:b-dglc-HEX-1:5 11s:n-acetyl 12b:a-lgal-HEX-1:5|6:d 13b:b-dgal-HEX-1:5 LIN 1:1o(4+1)2d 2:2o(3+1)3d 3:3d(2+1)4n 4:3o(6+2)5d 5:5d(5+1)6n 6:3o(3+1)7d 7:7o(3+2)8d 8:8d(5+1)9n 9:2o(6+1)10d 10:10d(2+1)11n 11:10o(3+…	[[L4[f3]Y6][S3L3[S6]Y3]L4G]
Free				H4N2F2S1	RES 1b:x-dglc-HEX-1:5 2b:b-dgal-HEX-1:5 3b:b-dglc-HEX-1:5 4s:n-acetyl 5b:a-lgal-HEX-1:5|6:d 6b:b-dgal-HEX-1:5 7b:a-dgro-dgal-NON-2:6|1:a|2:keto|3:d 8s:n-acetyl 9b:b-dglc-HEX-1:5 10s:n-acetyl 11b:a-lgal-HEX-1:5|6:d 12b:b-dgal-HEX-1:5 LIN 1:1o(4+1)2d 2:2o(3+1)3d 3:3d(2+1)4n 4:3o(4+1)5d 5:3o(3+1)6d 6:6o(3+2)7d 7:7d(5+1)8n 8:2o(6+1)9d 9:9d(2+1)10n 10:9o(3+1)11d 11:9o(4+1)12d	[[L4[f3]Y6][S3L3[f4]Y3]L4G]
Free				H4N1F1S1	RES 1b:x-dglc-HEX-1:5 2b:b-dgal-HEX-1:5 3b:b-dgal-HEX-1:5 4b:a-dgro-dgal-NON-2:6|1:a|2:keto|3:d 5s:n-acetyl 6b:b-dglc-HEX-1:5 7s:n-acetyl 8b:a-lgal-HEX-1:5|6:d 9b:b-dgal-HEX-1:5 LIN 1:1o(4+1)2d 2:2o(3+1)3d 3:3o(3+2)4d 4:4d(5+1)5n 5:2o(6+1)6d 6:6d(2+1)7n 7:6o(3+1)8d 8:6o(4+1)9d	[[L4[f3]Y6][S3L3]L4G]
Free				H4N2F1S1	RES 1b:x-dglc-HEX-1:5 2b:b-dgal-HEX-1:5 3b:b-dglc-HEX-1:5 4s:n-acetyl 5b:b-dgal-HEX-1:5 6b:a-dgro-dgal-NON-2:6|1:a|2:keto|3:d 7s:n-acetyl 8b:b-dglc-HEX-1:5 9s:n-acetyl 10b:a-lgal-HEX-1:5|6:d 11b:b-dgal-HEX-1:5 LIN 1:1o(4+1)2d 2:2o(3+1)3d 3:3d(2+1)4n 4:3o(4+1)5d 5:5o(6+2)6d 6:6d(5+1)7n 7:2o(6+1)8d 8:8d(2+1)9n 9:8o(3+1)10d 10:8o(4+1)11d	[[L4[f3]Y6][S6L4Y3]L4G]
Free		IV		H4N2F2	RES 1b:x-dglc-HEX-1:5 2b:b-dgal-HEX-1:5 3b:b-dglc-HEX-1:5 4s:n-acetyl 5b:b-dgal-HEX-1:5 6b:a-lgal-HEX-1:5|6:d 7b:b-dglc-HEX-1:5 8s:n-acetyl 9b:a-lgal-HEX-1:5|6:d 10b:b-dgal-HEX-1:5 LIN 1:1o(4+1)2d 2:2o(3+1)3d 3:3d(2+1)4n 4:3o(3+1)5d 5:5o(2+1)6d 6:2o(6+1)7d 7:7d(2+1)8n 8:7o(3+1)9d 9:7o(4+1)10d	[[L4[f3]Y6][[f2]L3Y3]L4G]
Free		IV		H4N2F3	RES 1b:x-dglc-HEX-1:5 2b:b-dgal-HEX-1:5 3b:b-dglc-HEX-1:5 4s:n-acetyl 5b:a-lgal-HEX-1:5|6:d 6b:b-dgal-HEX-1:5 7b:a-lgal-HEX-1:5|6:d 8b:b-dglc-HEX-1:5 9s:n-acetyl 10b:a-lgal-HEX-1:5|6:d 11b:b-dgal-HEX-1:5 LIN 1:1o(4+1)2d 2:2o(3+1)3d 3:3d(2+1)4n 4:3o(4+1)5d 5:3o(3+1)6d 6:6o(2+1)7d 7:2o(6+1)8d 8:8d(2+1)9n 9:8o(3+1)10d 10:8o(4+1)11d	[[L4[f3]Y6][[f2]L3[f4]Y3]L4G]
Free		V		H4N2F3	RES 1b:x-dglc-HEX-1:5 2b:b-dgal-HEX-1:5 3b:b-dglc-HEX-1:5 4s:n-acetyl 5b:a-lgal-HEX-1:5|6:d 6b:b-dgal-HEX-1:5 7b:a-lgal-HEX-1:5|6:d 8b:b-dglc-HEX-1:5 9s:n-acetyl 10b:a-lgal-HEX-1:5|6:d 11b:b-dgal-HEX-1:5 LIN 1:1o(4+1)2d 2:2o(3+1)3d 3:3d(2+1)4n 4:3o(3+1)5d 5:3o(4+1)6d 6:6o(2+1)7d 7:2o(6+1)8d 8:8d(2+1)9n 9:8o(3+1)10d 10:8o(4+1)11d	[[L4[f3]Y6][[f2]L4[f3]Y3]L4G]
Free				H4N2F1S2	RES 1b:x-dglc-HEX-1:5 2b:b-dgal-HEX-1:5 3b:b-dglc-HEX-1:5 4s:n-acetyl 5b:a-lgal-HEX-1:5|6:d 6b:b-dgal-HEX-1:5 7b:a-dgro-dgal-NON-2:6|1:a|2:keto|3:d 8s:n-acetyl 9b:b-dglc-HEX-1:5 10s:n-acetyl 11b:b-dgal-HEX-1:5 12b:a-dgro-dgal-NON-2:6|1:a|2:keto|3:d 13s:n-acetyl LIN 1:1o(4+1)2d 2:2o(3+1)3d 3:3d(2+1)4n 4:3o(3+1)5d 5:3o(4+1)6d 6:6o(3+2)7d 7:7d(5+1)8n 8:2o(6+1)9d 9:9d(2+1)10n 10:9o(4+1)11d 11:11o(3+2…	[[S3L4Y6][S3L4[f3]Y3]L4G]
Free				H4N2F1S2	RES 1b:x-dglc-HEX-1:5 2b:b-dgal-HEX-1:5 3b:b-dglc-HEX-1:5 4s:n-acetyl 5b:a-lgal-HEX-1:5|6:d 6b:b-dgal-HEX-1:5 7b:a-dgro-dgal-NON-2:6|1:a|2:keto|3:d 8s:n-acetyl 9b:b-dglc-HEX-1:5 10s:n-acetyl 11b:b-dgal-HEX-1:5 12b:a-dgro-dgal-NON-2:6|1:a|2:keto|3:d 13s:n-acetyl LIN 1:1o(4+1)2d 2:2o(3+1)3d 3:3d(2+1)4n 4:3o(3+1)5d 5:3o(4+1)6d 6:6o(6+2)7d 7:7d(5+1)8n 8:2o(6+1)9d 9:9d(2+1)10n 10:9o(4+1)11d 11:11o(3+2…	[[S3L4Y6][S6L4[f3]Y3]L4G]
Free				H4N2F2S1	RES 1b:x-dglc-HEX-1:5 2b:b-dgal-HEX-1:5 3b:b-dglc-HEX-1:5 4s:n-acetyl 5b:a-lgal-HEX-1:5|6:d 6b:b-dgal-HEX-1:5 7b:b-dglc-HEX-1:5 8s:n-acetyl 9b:a-lgal-HEX-1:5|6:d 10b:b-dgal-HEX-1:5 11b:a-dgro-dgal-NON-2:6|1:a|2:keto|3:d 12s:n-acetyl LIN 1:1o(4+1)2d 2:2o(3+1)3d 3:3d(2+1)4n 4:3o(4+1)5d 5:3o(3+1)6d 6:2o(6+1)7d 7:7d(2+1)8n 8:7o(3+1)9d 9:7o(4+1)10d 10:10o(3+2)11d 11:11d(5+1)12n	[[S3L4[f3]Y6][L3[f4]Y3]L4G]
Free				H4N2F1S2	RES 1b:x-dglc-HEX-1:5 2b:b-dgal-HEX-1:5 3b:b-dglc-HEX-1:5 4s:n-acetyl 5b:b-dgal-HEX-1:5 6b:a-dgro-dgal-NON-2:6|1:a|2:keto|3:d 7s:n-acetyl 8b:b-dglc-HEX-1:5 9s:n-acetyl 10b:a-lgal-HEX-1:5|6:d 11b:b-dgal-HEX-1:5 12b:a-dgro-dgal-NON-2:6|1:a|2:keto|3:d 13s:n-acetyl LIN 1:1o(4+1)2d 2:2o(3+1)3d 3:3d(2+1)4n 4:3o(3+1)5d 5:5o(6+2)6d 6:6d(5+1)7n 7:2o(6+1)8d 8:8d(2+1)9n 9:8o(3+1)10d 10:8o(4+1)11d 11:11o(3+2…	[[S3L4[f3]Y6][S6L3Y3]L4G]
Free				H4N2F2S1	RES 1b:x-dglc-HEX-1:5 2b:b-dgal-HEX-1:5 3b:b-dglc-HEX-1:5 4s:n-acetyl 5b:b-dgal-HEX-1:5 6b:a-lgal-HEX-1:5|6:d 7b:b-dglc-HEX-1:5 8s:n-acetyl 9b:a-lgal-HEX-1:5|6:d 10b:b-dgal-HEX-1:5 11b:a-dgro-dgal-NON-2:6|1:a|2:keto|3:d 12s:n-acetyl LIN 1:1o(4+1)2d 2:2o(3+1)3d 3:3d(2+1)4n 4:3o(3+1)5d 5:5o(2+1)6d 6:2o(6+1)7d 7:7d(2+1)8n 8:7o(3+1)9d 9:7o(4+1)10d 10:10o(3+2)11d 11:11d(5+1)12n	[[S3L4[f3]Y6][[f2]L3Y3]L4G]
Free				H6N4F1S1	RES 1b:x-dglc-HEX-1:5 2b:b-dgal-HEX-1:5 3b:b-dglc-HEX-1:5 4s:n-acetyl 5b:b-dgal-HEX-1:5 6b:a-lgal-HEX-1:5|6:d 7b:b-dglc-HEX-1:5 8s:n-acetyl 9b:b-dgal-HEX-1:5 10b:b-dglc-HEX-1:5 11s:n-acetyl 12b:b-dgal-HEX-1:5 13b:b-dglc-HEX-1:5 14s:n-acetyl 15b:b-dgal-HEX-1:5 16b:a-dgro-dgal-NON-2:6|1:a|2:keto|3:d 17s:n-acetyl LIN 1:1o(4+1)2d 2:2o(3+1)3d 3:3d(2+1)4n 4:3o(4+1)5d 5:5o(2+1)6d 6:2o(6+1)7d 7:7d(2+1)8n…	[[S6L3Y3L4Y3L4Y6][[f2]L4Y3]L4G]
Free				H6N4F1S1	RES 1b:x-dglc-HEX-1:5 2b:b-dgal-HEX-1:5 3b:b-dglc-HEX-1:5 4s:n-acetyl 5b:b-dgal-HEX-1:5 6b:a-lgal-HEX-1:5|6:d 7b:b-dglc-HEX-1:5 8s:n-acetyl 9b:b-dgal-HEX-1:5 10b:b-dglc-HEX-1:5 11s:n-acetyl 12b:b-dgal-HEX-1:5 13b:b-dglc-HEX-1:5 14s:n-acetyl 15b:b-dgal-HEX-1:5 16b:a-dgro-dgal-NON-2:6|1:a|2:keto|3:d 17s:n-acetyl LIN 1:1o(4+1)2d 2:2o(3+1)3d 3:3d(2+1)4n 4:3o(4+1)5d 5:5o(2+1)6d 6:2o(6+1)7d 7:7d(2+1)8n…	[[S6L4Y3L4Y3L4Y6][[f2]L4Y3]L4G]
Free				H5N3S1	RES 1b:x-dglc-HEX-1:5 2b:b-dgal-HEX-1:5 3b:b-dglc-HEX-1:5 4s:n-acetyl 5b:b-dgal-HEX-1:5 6b:b-dglc-HEX-1:5 7s:n-acetyl 8b:b-dgal-HEX-1:5 9b:b-dglc-HEX-1:5 10s:n-acetyl 11b:b-dgal-HEX-1:5 12b:a-dgro-dgal-NON-2:6|1:a|2:keto|3:d 13s:n-acetyl LIN 1:1o(4+1)2d 2:2o(3+1)3d 3:3d(2+1)4n 4:3o(3+1)5d 5:2o(6+1)6d 6:6d(2+1)7n 7:6o(4+1)8d 8:8o(3+1)9d 9:9d(2+1)10n 10:9o(4+1)11d 11:11o(6+2)12d 12:12d(5+1)13n	[[S6L4Y3L4Y6][L3Y3]L4G]
Free				H5N3F1S2	RES 1b:x-dglc-HEX-1:5 2b:b-dgal-HEX-1:5 3b:b-dglc-HEX-1:5 4s:n-acetyl 5b:a-lgal-HEX-1:5|6:d 6b:b-dgal-HEX-1:5 7b:a-dgro-dgal-NON-2:6|1:a|2:keto|3:d 8s:n-acetyl 9b:b-dglc-HEX-1:5 10s:n-acetyl 11b:b-dgal-HEX-1:5 12b:b-dglc-HEX-1:5 13s:n-acetyl 14b:b-dgal-HEX-1:5 15b:a-dgro-dgal-NON-2:6|1:a|2:keto|3:d 16s:n-acetyl LIN 1:1o(4+1)2d 2:2o(3+1)3d 3:3d(2+1)4n 4:3o(4+1)5d 5:3o(3+1)6d 6:6o(3+2)7d 7:7d(5+1)8…	[[S6L4Y3L4Y6][S3L3[f4]Y3]L4G]
Free				H5N3F1S2	RES 1b:x-dglc-HEX-1:5 2b:b-dgal-HEX-1:5 3b:b-dglc-HEX-1:5 4s:n-acetyl 5b:b-dgal-HEX-1:5 6b:a-lgal-HEX-1:5|6:d 7b:a-dgro-dgal-NON-2:6|1:a|2:keto|3:d 8s:n-acetyl 9b:b-dglc-HEX-1:5 10s:n-acetyl 11b:b-dgal-HEX-1:5 12b:b-dglc-HEX-1:5 13s:n-acetyl 14b:b-dgal-HEX-1:5 15b:a-dgro-dgal-NON-2:6|1:a|2:keto|3:d 16s:n-acetyl LIN 1:1o(4+1)2d 2:2o(3+1)3d 3:3d(2+1)4n 4:3o(4+1)5d 5:5o(2+1)6d 6:5o(6+2)7d 7:7d(5+1)8…	[[S6L4Y3L4Y6][S6[f2]L4Y3]L4G]
Free				H5N3F1S1	RES 1b:x-dglc-HEX-1:5 2b:b-dgal-HEX-1:5 3b:b-dglc-HEX-1:5 4s:n-acetyl 5b:b-dgal-HEX-1:5 6b:a-lgal-HEX-1:5|6:d 7b:b-dglc-HEX-1:5 8s:n-acetyl 9b:b-dgal-HEX-1:5 10b:b-dglc-HEX-1:5 11s:n-acetyl 12b:b-dgal-HEX-1:5 13b:a-dgro-dgal-NON-2:6|1:a|2:keto|3:d 14s:n-acetyl LIN 1:1o(4+1)2d 2:2o(3+1)3d 3:3d(2+1)4n 4:3o(3+1)5d 5:5o(2+1)6d 6:2o(6+1)7d 7:7d(2+1)8n 8:7o(4+1)9d 9:9o(3+1)10d 10:10d(2+1)11n 11:10o(4+1…	[[S6L4Y3L4Y6][[f2]L3Y3]L4G]
Free				H5N3F2S1	RES 1b:x-dglc-HEX-1:5 2b:b-dgal-HEX-1:5 3b:b-dglc-HEX-1:5 4s:n-acetyl 5b:a-lgal-HEX-1:5|6:d 6b:b-dgal-HEX-1:5 7b:a-lgal-HEX-1:5|6:d 8b:b-dglc-HEX-1:5 9s:n-acetyl 10b:b-dgal-HEX-1:5 11b:b-dglc-HEX-1:5 12s:n-acetyl 13b:b-dgal-HEX-1:5 14b:a-dgro-dgal-NON-2:6|1:a|2:keto|3:d 15s:n-acetyl LIN 1:1o(4+1)2d 2:2o(3+1)3d 3:3d(2+1)4n 4:3o(4+1)5d 5:3o(3+1)6d 6:6o(2+1)7d 7:2o(6+1)8d 8:8d(2+1)9n 9:8o(4+1)10d 10…	[[S6L4Y3L4Y6][[f2]L3[f4]Y3]L4G]
Free				H5N3F1S1	RES 1b:x-dglc-HEX-1:5 2b:b-dgal-HEX-1:5 3b:b-dglc-HEX-1:5 4s:n-acetyl 5b:b-dgal-HEX-1:5 6b:a-lgal-HEX-1:5|6:d 7b:b-dglc-HEX-1:5 8s:n-acetyl 9b:b-dgal-HEX-1:5 10b:b-dglc-HEX-1:5 11s:n-acetyl 12b:b-dgal-HEX-1:5 13b:a-dgro-dgal-NON-2:6|1:a|2:keto|3:d 14s:n-acetyl LIN 1:1o(4+1)2d 2:2o(3+1)3d 3:3d(2+1)4n 4:3o(4+1)5d 5:5o(2+1)6d 6:2o(6+1)7d 7:7d(2+1)8n 8:7o(4+1)9d 9:9o(3+1)10d 10:10d(2+1)11n 11:10o(4+1…	[[S6L4Y3L4Y6][[f2]L4Y3]L4G]
Free				H5N3F2S1	RES 1b:x-dglc-HEX-1:5 2b:b-dgal-HEX-1:5 3b:b-dglc-HEX-1:5 4s:n-acetyl 5b:a-lgal-HEX-1:5|6:d 6b:b-dgal-HEX-1:5 7b:b-dglc-HEX-1:5 8s:n-acetyl 9b:a-lgal-HEX-1:5|6:d 10b:b-dgal-HEX-1:5 11b:b-dglc-HEX-1:5 12s:n-acetyl 13b:b-dgal-HEX-1:5 14b:a-dgro-dgal-NON-2:6|1:a|2:keto|3:d 15s:n-acetyl LIN 1:1o(4+1)2d 2:2o(3+1)3d 3:3d(2+1)4n 4:3o(3+1)5d 5:3o(4+1)6d 6:2o(6+1)7d 7:7d(2+1)8n 8:7o(3+1)9d 9:7o(4+1)10d 10…	[[S6L4Y3L4[f3]Y6][L4[f3]Y3]L4G]
Free				H5N3F2S1	RES 1b:x-dglc-HEX-1:5 2b:b-dgal-HEX-1:5 3b:b-dglc-HEX-1:5 4s:n-acetyl 5b:b-dgal-HEX-1:5 6b:a-lgal-HEX-1:5|6:d 7b:b-dglc-HEX-1:5 8s:n-acetyl 9b:a-lgal-HEX-1:5|6:d 10b:b-dgal-HEX-1:5 11b:b-dglc-HEX-1:5 12s:n-acetyl 13b:b-dgal-HEX-1:5 14b:a-dgro-dgal-NON-2:6|1:a|2:keto|3:d 15s:n-acetyl LIN 1:1o(4+1)2d 2:2o(3+1)3d 3:3d(2+1)4n 4:3o(3+1)5d 5:5o(2+1)6d 6:2o(6+1)7d 7:7d(2+1)8n 8:7o(3+1)9d 9:7o(4+1)10d 10…	[[S6L4Y3L4[f3]Y6][[f2]L3Y3]L4G]
Free				H5N3F3S1	RES 1b:x-dglc-HEX-1:5 2b:b-dgal-HEX-1:5 3b:b-dglc-HEX-1:5 4s:n-acetyl 5b:a-lgal-HEX-1:5|6:d 6b:b-dgal-HEX-1:5 7b:a-lgal-HEX-1:5|6:d 8b:b-dglc-HEX-1:5 9s:n-acetyl 10b:a-lgal-HEX-1:5|6:d 11b:b-dgal-HEX-1:5 12b:b-dglc-HEX-1:5 13s:n-acetyl 14b:b-dgal-HEX-1:5 15b:a-dgro-dgal-NON-2:6|1:a|2:keto|3:d 16s:n-acetyl LIN 1:1o(4+1)2d 2:2o(3+1)3d 3:3d(2+1)4n 4:3o(4+1)5d 5:3o(3+1)6d 6:6o(2+1)7d 7:2o(6+1)8d 8:8d…	[[S6L4Y3L4[f3]Y6][[f2]L3[f4]Y3]L4G]
Free				H4N2S1	RES 1b:x-dglc-HEX-1:5 2b:b-dgal-HEX-1:5 3b:b-dglc-HEX-1:5 4s:n-acetyl 5b:b-dgal-HEX-1:5 6b:b-dglc-HEX-1:5 7s:n-acetyl 8b:b-dgal-HEX-1:5 9b:a-dgro-dgal-NON-2:6|1:a|2:keto|3:d 10s:n-acetyl LIN 1:1o(4+1)2d 2:2o(3+1)3d 3:3d(2+1)4n 4:3o(3+1)5d 5:2o(6+1)6d 6:6d(2+1)7n 7:6o(4+1)8d 8:8o(6+2)9d 9:9d(5+1)10n	[[S6L4Y6][L3Y3]L4G]
Free				H4N2F1S1	RES 1b:x-dglc-HEX-1:5 2b:b-dgal-HEX-1:5 3b:b-dglc-HEX-1:5 4s:n-acetyl 5b:a-lgal-HEX-1:5|6:d 6b:b-dgal-HEX-1:5 7b:b-dglc-HEX-1:5 8s:n-acetyl 9b:b-dgal-HEX-1:5 10b:a-dgro-dgal-NON-2:6|1:a|2:keto|3:d 11s:n-acetyl LIN 1:1o(4+1)2d 2:2o(3+1)3d 3:3d(2+1)4n 4:3o(4+1)5d 5:3o(3+1)6d 6:2o(6+1)7d 7:7d(2+1)8n 8:7o(4+1)9d 9:9o(6+2)10d 10:10d(5+1)11n	[[S6L4Y6][L3[f4]Y3]L4G]
Free				H4N2S1	RES 1b:x-dglc-HEX-1:5 2b:b-dgal-HEX-1:5 3b:b-dglc-HEX-1:5 4s:n-acetyl 5b:b-dgal-HEX-1:5 6b:b-dglc-HEX-1:5 7s:n-acetyl 8b:b-dgal-HEX-1:5 9b:a-dgro-dgal-NON-2:6|1:a|2:keto|3:d 10s:n-acetyl LIN 1:1o(4+1)2d 2:2o(3+1)3d 3:3d(2+1)4n 4:3o(4+1)5d 5:2o(6+1)6d 6:6d(2+1)7n 7:6o(4+1)8d 8:8o(6+2)9d 9:9d(5+1)10n	[[S6L4Y6][L4Y3]L4G]
Free				H4N2F1S1	RES 1b:x-dglc-HEX-1:5 2b:b-dgal-HEX-1:5 3b:b-dglc-HEX-1:5 4s:n-acetyl 5b:a-lgal-HEX-1:5|6:d 6b:b-dgal-HEX-1:5 7b:b-dglc-HEX-1:5 8s:n-acetyl 9b:b-dgal-HEX-1:5 10b:a-dgro-dgal-NON-2:6|1:a|2:keto|3:d 11s:n-acetyl LIN 1:1o(4+1)2d 2:2o(3+1)3d 3:3d(2+1)4n 4:3o(3+1)5d 5:3o(4+1)6d 6:2o(6+1)7d 7:7d(2+1)8n 8:7o(4+1)9d 9:9o(6+2)10d 10:10d(5+1)11n	[[S6L4Y6][L4[f3]Y3]L4G]
Free				H4N2S2	RES 1b:x-dglc-HEX-1:5 2b:b-dgal-HEX-1:5 3b:b-dglc-HEX-1:5 4s:n-acetyl 5b:b-dgal-HEX-1:5 6b:a-dgro-dgal-NON-2:6|1:a|2:keto|3:d 7s:n-acetyl 8b:b-dglc-HEX-1:5 9s:n-acetyl 10b:b-dgal-HEX-1:5 11b:a-dgro-dgal-NON-2:6|1:a|2:keto|3:d 12s:n-acetyl LIN 1:1o(4+1)2d 2:2o(3+1)3d 3:3d(2+1)4n 4:3o(3+1)5d 5:5o(3+2)6d 6:6d(5+1)7n 7:2o(6+1)8d 8:8d(2+1)9n 9:8o(4+1)10d 10:10o(6+2)11d 11:11d(5+1)12n	[[S6L4Y6][S3L3Y3]L4G]
Free				H4N2S3	RES 1b:x-dglc-HEX-1:5 2b:b-dgal-HEX-1:5 3b:b-dglc-HEX-1:5 4s:n-acetyl 5b:a-dgro-dgal-NON-2:6|1:a|2:keto|3:d 6s:n-acetyl 7b:b-dgal-HEX-1:5 8b:a-dgro-dgal-NON-2:6|1:a|2:keto|3:d 9s:n-acetyl 10b:b-dglc-HEX-1:5 11s:n-acetyl 12b:b-dgal-HEX-1:5 13b:a-dgro-dgal-NON-2:6|1:a|2:keto|3:d 14s:n-acetyl LIN 1:1o(4+1)2d 2:2o(3+1)3d 3:3d(2+1)4n 4:3o(6+2)5d 5:5d(5+1)6n 6:3o(3+1)7d 7:7o(3+2)8d 8:8d(5+1)9n 9:2o(6+1…	[[S6L4Y6][S3L3[S6]Y3]L4G]
Free				H4N2F1S2	RES 1b:x-dglc-HEX-1:5 2b:b-dgal-HEX-1:5 3b:b-dglc-HEX-1:5 4s:n-acetyl 5b:a-lgal-HEX-1:5|6:d 6b:b-dgal-HEX-1:5 7b:a-dgro-dgal-NON-2:6|1:a|2:keto|3:d 8s:n-acetyl 9b:b-dglc-HEX-1:5 10s:n-acetyl 11b:b-dgal-HEX-1:5 12b:a-dgro-dgal-NON-2:6|1:a|2:keto|3:d 13s:n-acetyl LIN 1:1o(4+1)2d 2:2o(3+1)3d 3:3d(2+1)4n 4:3o(4+1)5d 5:3o(3+1)6d 6:6o(3+2)7d 7:7d(5+1)8n 8:2o(6+1)9d 9:9d(2+1)10n 10:9o(4+1)11d 11:11o(6+2…	[[S6L4Y6][S3L3[f4]Y3]L4G]
Free				H4N2F1S2	RES 1b:x-dglc-HEX-1:5 2b:b-dgal-HEX-1:5 3b:b-dglc-HEX-1:5 4s:n-acetyl 5b:a-lgal-HEX-1:5|6:d 6b:b-dgal-HEX-1:5 7b:a-dgro-dgal-NON-2:6|1:a|2:keto|3:d 8s:n-acetyl 9b:b-dglc-HEX-1:5 10s:n-acetyl 11b:b-dgal-HEX-1:5 12b:a-dgro-dgal-NON-2:6|1:a|2:keto|3:d 13s:n-acetyl LIN 1:1o(4+1)2d 2:2o(3+1)3d 3:3d(2+1)4n 4:3o(3+1)5d 5:3o(4+1)6d 6:6o(3+2)7d 7:7d(5+1)8n 8:2o(6+1)9d 9:9d(2+1)10n 10:9o(4+1)11d 11:11o(6+2…	[[S6L4Y6][S3L4[f3]Y3]L4G]
Free				H4N2S2	RES 1b:x-dglc-HEX-1:5 2b:b-dgal-HEX-1:5 3b:b-dglc-HEX-1:5 4s:n-acetyl 5b:b-dgal-HEX-1:5 6b:a-dgro-dgal-NON-2:6|1:a|2:keto|3:d 7s:n-acetyl 8b:b-dglc-HEX-1:5 9s:n-acetyl 10b:b-dgal-HEX-1:5 11b:a-dgro-dgal-NON-2:6|1:a|2:keto|3:d 12s:n-acetyl LIN 1:1o(4+1)2d 2:2o(3+1)3d 3:3d(2+1)4n 4:3o(4+1)5d 5:5o(6+2)6d 6:6d(5+1)7n 7:2o(6+1)8d 8:8d(2+1)9n 9:8o(4+1)10d 10:10o(6+2)11d 11:11d(5+1)12n	[[S6L4Y6][S6L4Y3]L4G]
Free				H4N2F1S2	RES 1b:x-dglc-HEX-1:5 2b:b-dgal-HEX-1:5 3b:b-dglc-HEX-1:5 4s:n-acetyl 5b:a-lgal-HEX-1:5|6:d 6b:b-dgal-HEX-1:5 7b:a-dgro-dgal-NON-2:6|1:a|2:keto|3:d 8s:n-acetyl 9b:b-dglc-HEX-1:5 10s:n-acetyl 11b:b-dgal-HEX-1:5 12b:a-dgro-dgal-NON-2:6|1:a|2:keto|3:d 13s:n-acetyl LIN 1:1o(4+1)2d 2:2o(3+1)3d 3:3d(2+1)4n 4:3o(3+1)5d 5:3o(4+1)6d 6:6o(6+2)7d 7:7d(5+1)8n 8:2o(6+1)9d 9:9d(2+1)10n 10:9o(4+1)11d 11:11o(6+2…	[[S6L4Y6][S6L4[f3]Y3]L4G]
Free				H4N2F1S2	RES 1b:x-dglc-HEX-1:5 2b:b-dgal-HEX-1:5 3b:b-dglc-HEX-1:5 4s:n-acetyl 5b:b-dgal-HEX-1:5 6b:a-lgal-HEX-1:5|6:d 7b:a-dgro-dgal-NON-2:6|1:a|2:keto|3:d 8s:n-acetyl 9b:b-dglc-HEX-1:5 10s:n-acetyl 11b:b-dgal-HEX-1:5 12b:a-dgro-dgal-NON-2:6|1:a|2:keto|3:d 13s:n-acetyl LIN 1:1o(4+1)2d 2:2o(3+1)3d 3:3d(2+1)4n 4:3o(4+1)5d 5:5o(2+1)6d 6:5o(6+2)7d 7:7d(5+1)8n 8:2o(6+1)9d 9:9d(2+1)10n 10:9o(4+1)11d 11:11o(6+2…	[[S6L4Y6][S6[f2]L4Y3]L4G]
Free				H4N2F1S1	RES 1b:x-dglc-HEX-1:5 2b:b-dgal-HEX-1:5 3b:b-dglc-HEX-1:5 4s:n-acetyl 5b:b-dgal-HEX-1:5 6b:a-lgal-HEX-1:5|6:d 7b:b-dglc-HEX-1:5 8s:n-acetyl 9b:b-dgal-HEX-1:5 10b:a-dgro-dgal-NON-2:6|1:a|2:keto|3:d 11s:n-acetyl LIN 1:1o(4+1)2d 2:2o(3+1)3d 3:3d(2+1)4n 4:3o(3+1)5d 5:5o(2+1)6d 6:2o(6+1)7d 7:7d(2+1)8n 8:7o(4+1)9d 9:9o(6+2)10d 10:10d(5+1)11n	[[S6L4Y6][[f2]L3Y3]L4G]
Free				H4N2F2S1	RES 1b:x-dglc-HEX-1:5 2b:b-dgal-HEX-1:5 3b:b-dglc-HEX-1:5 4s:n-acetyl 5b:a-lgal-HEX-1:5|6:d 6b:b-dgal-HEX-1:5 7b:a-lgal-HEX-1:5|6:d 8b:b-dglc-HEX-1:5 9s:n-acetyl 10b:b-dgal-HEX-1:5 11b:a-dgro-dgal-NON-2:6|1:a|2:keto|3:d 12s:n-acetyl LIN 1:1o(4+1)2d 2:2o(3+1)3d 3:3d(2+1)4n 4:3o(4+1)5d 5:3o(3+1)6d 6:6o(2+1)7d 7:2o(6+1)8d 8:8d(2+1)9n 9:8o(4+1)10d 10:10o(6+2)11d 11:11d(5+1)12n	[[S6L4Y6][[f2]L3[f4]Y3]L4G]
Free				H4N2F1S1	RES 1b:x-dglc-HEX-1:5 2b:b-dgal-HEX-1:5 3b:b-dglc-HEX-1:5 4s:n-acetyl 5b:b-dgal-HEX-1:5 6b:a-lgal-HEX-1:5|6:d 7b:b-dglc-HEX-1:5 8s:n-acetyl 9b:b-dgal-HEX-1:5 10b:a-dgro-dgal-NON-2:6|1:a|2:keto|3:d 11s:n-acetyl LIN 1:1o(4+1)2d 2:2o(3+1)3d 3:3d(2+1)4n 4:3o(4+1)5d 5:5o(2+1)6d 6:2o(6+1)7d 7:7d(2+1)8n 8:7o(4+1)9d 9:9o(6+2)10d 10:10d(5+1)11n	[[S6L4Y6][[f2]L4Y3]L4G]
Free				H5N4S1	RES 1b:x-dglc-HEX-1:5 2b:b-dgal-HEX-1:5 3b:b-dglc-HEX-1:5 4s:n-acetyl 5b:b-dgal-HEX-1:5 6b:a-dgro-dgal-NON-2:6|1:a|2:keto|3:d 7s:n-acetyl 8b:b-dglc-HEX-1:5 9s:n-acetyl 10b:b-dgal-HEX-1:5 11b:b-dglc-HEX-1:5 12s:n-acetyl 13b:b-dgal-HEX-1:5 14b:b-dglc-HEX-1:5 15s:n-acetyl LIN 1:1o(4+1)2d 2:2o(3+1)3d 3:3d(2+1)4n 4:3o(4+1)5d 5:5o(6+2)6d 6:6d(5+1)7n 7:2o(6+1)8d 8:8d(2+1)9n 9:8o(4+1)10d 10:10o(3+1)11d 1…	[[Y3L4Y3L4Y6][S6L4Y3]L4G]
Free				H7N5F1S1	RES 1b:x-dglc-HEX-1:5 2b:b-dgal-HEX-1:5 3b:b-dglc-HEX-1:5 4s:n-acetyl 5b:b-dgal-HEX-1:5 6b:a-dgro-dgal-NON-2:6|1:a|2:keto|3:d 7s:n-acetyl 8b:b-dglc-HEX-1:5 9s:n-acetyl 10b:b-dgal-HEX-1:5 11b:b-dglc-HEX-1:5 12s:n-acetyl 13b:b-dgal-HEX-1:5 14b:a-lgal-HEX-1:5|6:d 15b:b-dglc-HEX-1:5 16s:n-acetyl 17b:b-dgal-HEX-1:5 18b:b-dglc-HEX-1:5 19s:n-acetyl 20b:b-dgal-HEX-1:5 LIN 1:1o(4+1)2d 2:2o(3+1)3d 3:3d(2+1…	[[[L4Y3L4Y6][[f2]L4Y3]L4Y6][S6L4Y3]L4G]
Free				H7N5F2	RES 1b:x-dglc-HEX-1:5 2b:b-dgal-HEX-1:5 3b:b-dglc-HEX-1:5 4s:n-acetyl 5b:b-dgal-HEX-1:5 6b:a-lgal-HEX-1:5|6:d 7b:b-dglc-HEX-1:5 8s:n-acetyl 9b:b-dgal-HEX-1:5 10b:b-dglc-HEX-1:5 11s:n-acetyl 12b:b-dgal-HEX-1:5 13b:a-lgal-HEX-1:5|6:d 14b:b-dglc-HEX-1:5 15s:n-acetyl 16b:b-dgal-HEX-1:5 17b:b-dglc-HEX-1:5 18s:n-acetyl 19b:b-dgal-HEX-1:5 LIN 1:1o(4+1)2d 2:2o(3+1)3d 3:3d(2+1)4n 4:3o(4+1)5d 5:5o(2+1)6d 6…	[[[L4Y3L4Y6][[f2]L4Y3]L4Y6][[f2]L4Y3]L4G]
Free		XIII		H6N4	RES 1b:x-dglc-HEX-1:5 2b:b-dgal-HEX-1:5 3b:b-dglc-HEX-1:5 4s:n-acetyl 5b:b-dgal-HEX-1:5 6b:b-dglc-HEX-1:5 7s:n-acetyl 8b:b-dgal-HEX-1:5 9b:b-dglc-HEX-1:5 10s:n-acetyl 11b:b-dgal-HEX-1:5 12b:b-dglc-HEX-1:5 13s:n-acetyl 14b:b-dgal-HEX-1:5 LIN 1:1o(4+1)2d 2:2o(3+1)3d 3:3d(2+1)4n 4:3o(3+1)5d 5:2o(6+1)6d 6:6d(2+1)7n 7:6o(4+1)8d 8:8o(3+1)9d 9:9d(2+1)10n 10:9o(3+1)11d 11:8o(6+1)12d 12:12d(2+1)13n 13:12o…	[[[L4Y6][L3Y3]L4Y6][L3Y3]L4G]
Free		XIII		H6N4F1	RES 1b:x-dglc-HEX-1:5 2b:b-dgal-HEX-1:5 3b:b-dglc-HEX-1:5 4s:n-acetyl 5b:a-lgal-HEX-1:5|6:d 6b:b-dgal-HEX-1:5 7b:b-dglc-HEX-1:5 8s:n-acetyl 9b:b-dgal-HEX-1:5 10b:b-dglc-HEX-1:5 11s:n-acetyl 12b:b-dgal-HEX-1:5 13b:b-dglc-HEX-1:5 14s:n-acetyl 15b:b-dgal-HEX-1:5 LIN 1:1o(4+1)2d 2:2o(3+1)3d 3:3d(2+1)4n 4:3o(4+1)5d 5:3o(3+1)6d 6:2o(6+1)7d 7:7d(2+1)8n 8:7o(4+1)9d 9:9o(3+1)10d 10:10d(2+1)11n 11:10o(3+1)…	[[[L4Y6][L3Y3]L4Y6][L3[f4]Y3]L4G]
Free		XIII		H6N4F2	RES 1b:x-dglc-HEX-1:5 2b:b-dgal-HEX-1:5 3b:b-dglc-HEX-1:5 4s:n-acetyl 5b:a-lgal-HEX-1:5|6:d 6b:b-dgal-HEX-1:5 7b:a-lgal-HEX-1:5|6:d 8b:b-dglc-HEX-1:5 9s:n-acetyl 10b:b-dgal-HEX-1:5 11b:b-dglc-HEX-1:5 12s:n-acetyl 13b:b-dgal-HEX-1:5 14b:b-dglc-HEX-1:5 15s:n-acetyl 16b:b-dgal-HEX-1:5 LIN 1:1o(4+1)2d 2:2o(3+1)3d 3:3d(2+1)4n 4:3o(4+1)5d 5:3o(3+1)6d 6:6o(2+1)7d 7:2o(6+1)8d 8:8d(2+1)9n 9:8o(4+1)10d 10:…	[[[L4Y6][L3Y3]L4Y6][[f2]L3[f4]Y3]L4G]
Free		XIII		H6N4F3	RES 1b:x-dglc-HEX-1:5 2b:b-dgal-HEX-1:5 3b:b-dglc-HEX-1:5 4s:n-acetyl 5b:a-lgal-HEX-1:5|6:d 6b:b-dgal-HEX-1:5 7b:a-lgal-HEX-1:5|6:d 8b:b-dglc-HEX-1:5 9s:n-acetyl 10b:a-lgal-HEX-1:5|6:d 11b:b-dgal-HEX-1:5 12b:b-dglc-HEX-1:5 13s:n-acetyl 14b:b-dgal-HEX-1:5 15b:b-dglc-HEX-1:5 16s:n-acetyl 17b:b-dgal-HEX-1:5 LIN 1:1o(4+1)2d 2:2o(3+1)3d 3:3d(2+1)4n 4:3o(4+1)5d 5:3o(3+1)6d 6:6o(2+1)7d 7:2o(6+1)8d 8:8d(…	[[[L4Y6][L3Y3]L4[f3]Y6][[f2]L3[f4]Y3]L4G]
Free		XIII		H6N4F2	RES 1b:x-dglc-HEX-1:5 2b:b-dgal-HEX-1:5 3b:b-dglc-HEX-1:5 4s:n-acetyl 5b:a-lgal-HEX-1:5|6:d 6b:b-dgal-HEX-1:5 7b:b-dglc-HEX-1:5 8s:n-acetyl 9b:b-dgal-HEX-1:5 10b:b-dglc-HEX-1:5 11s:n-acetyl 12b:a-lgal-HEX-1:5|6:d 13b:b-dgal-HEX-1:5 14b:b-dglc-HEX-1:5 15s:n-acetyl 16b:b-dgal-HEX-1:5 LIN 1:1o(4+1)2d 2:2o(3+1)3d 3:3d(2+1)4n 4:3o(4+1)5d 5:3o(3+1)6d 6:2o(6+1)7d 7:7d(2+1)8n 8:7o(4+1)9d 9:9o(3+1)10d 10:…	[[[L4Y6][L3[f4]Y3]L4Y6][L3[f4]Y3]L4G]
Free		XIII		H6N4F2	RES 1b:x-dglc-HEX-1:5 2b:b-dgal-HEX-1:5 3b:b-dglc-HEX-1:5 4s:n-acetyl 5b:b-dgal-HEX-1:5 6b:a-lgal-HEX-1:5|6:d 7b:b-dglc-HEX-1:5 8s:n-acetyl 9b:b-dgal-HEX-1:5 10b:b-dglc-HEX-1:5 11s:n-acetyl 12b:a-lgal-HEX-1:5|6:d 13b:b-dgal-HEX-1:5 14b:b-dglc-HEX-1:5 15s:n-acetyl 16b:b-dgal-HEX-1:5 LIN 1:1o(4+1)2d 2:2o(3+1)3d 3:3d(2+1)4n 4:3o(3+1)5d 5:5o(2+1)6d 6:2o(6+1)7d 7:7d(2+1)8n 8:7o(4+1)9d 9:9o(3+1)10d 10:…	[[[L4Y6][L3[f4]Y3]L4Y6][[f2]L3Y3]L4G]
Free		XIII		H6N4F3	RES 1b:x-dglc-HEX-1:5 2b:b-dgal-HEX-1:5 3b:b-dglc-HEX-1:5 4s:n-acetyl 5b:a-lgal-HEX-1:5|6:d 6b:b-dgal-HEX-1:5 7b:b-dglc-HEX-1:5 8s:n-acetyl 9b:a-lgal-HEX-1:5|6:d 10b:b-dgal-HEX-1:5 11b:b-dglc-HEX-1:5 12s:n-acetyl 13b:a-lgal-HEX-1:5|6:d 14b:b-dgal-HEX-1:5 15b:b-dglc-HEX-1:5 16s:n-acetyl 17b:b-dgal-HEX-1:5 LIN 1:1o(4+1)2d 2:2o(3+1)3d 3:3d(2+1)4n 4:3o(4+1)5d 5:3o(3+1)6d 6:2o(6+1)7d 7:7d(2+1)8n 8:7o(…	[[[L4Y6][L3[f4]Y3]L4[f3]Y6][L3[f4]Y3]L4G]
Free				H6N4	RES 1b:x-dglc-HEX-1:5 2b:b-dgal-HEX-1:5 3b:b-dglc-HEX-1:5 4s:n-acetyl 5b:b-dgal-HEX-1:5 6b:b-dglc-HEX-1:5 7s:n-acetyl 8b:b-dgal-HEX-1:5 9b:b-dglc-HEX-1:5 10s:n-acetyl 11b:b-dgal-HEX-1:5 12b:b-dglc-HEX-1:5 13s:n-acetyl 14b:b-dgal-HEX-1:5 LIN 1:1o(4+1)2d 2:2o(3+1)3d 3:3d(2+1)4n 4:3o(4+1)5d 5:2o(6+1)6d 6:6d(2+1)7n 7:6o(4+1)8d 8:8o(3+1)9d 9:9d(2+1)10n 10:9o(4+1)11d 11:8o(6+1)12d 12:12d(2+1)13n 13:12o…	[[[L4Y6][L4Y3]L4Y6][L4Y3]L4G]
Free		XIII		H6N4F2	RES 1b:x-dglc-HEX-1:5 2b:b-dgal-HEX-1:5 3b:b-dglc-HEX-1:5 4s:n-acetyl 5b:b-dgal-HEX-1:5 6b:b-dglc-HEX-1:5 7s:n-acetyl 8b:b-dgal-HEX-1:5 9b:b-dglc-HEX-1:5 10s:n-acetyl 11b:a-lgal-HEX-1:5|6:d 12b:b-dgal-HEX-1:5 13b:a-lgal-HEX-1:5|6:d 14b:b-dglc-HEX-1:5 15s:n-acetyl 16b:b-dgal-HEX-1:5 LIN 1:1o(4+1)2d 2:2o(3+1)3d 3:3d(2+1)4n 4:3o(3+1)5d 5:2o(6+1)6d 6:6d(2+1)7n 7:6o(4+1)8d 8:8o(3+1)9d 9:9d(2+1)10n 10:…	[[[L4Y6][[f2]L3[f4]Y3]L4Y6][L3Y3]L4G]
Free		XIII		H6N4F3	RES 1b:x-dglc-HEX-1:5 2b:b-dgal-HEX-1:5 3b:b-dglc-HEX-1:5 4s:n-acetyl 5b:b-dgal-HEX-1:5 6b:a-lgal-HEX-1:5|6:d 7b:b-dglc-HEX-1:5 8s:n-acetyl 9b:b-dgal-HEX-1:5 10b:b-dglc-HEX-1:5 11s:n-acetyl 12b:a-lgal-HEX-1:5|6:d 13b:b-dgal-HEX-1:5 14b:a-lgal-HEX-1:5|6:d 15b:b-dglc-HEX-1:5 16s:n-acetyl 17b:b-dgal-HEX-1:5 LIN 1:1o(4+1)2d 2:2o(3+1)3d 3:3d(2+1)4n 4:3o(3+1)5d 5:5o(2+1)6d 6:2o(6+1)7d 7:7d(2+1)8n 8:7o(…	[[[L4Y6][[f2]L3[f4]Y3]L4Y6][[f2]L3Y3]L4G]
Free		XIII		H6N4F4	RES 1b:x-dglc-HEX-1:5 2b:b-dgal-HEX-1:5 3b:b-dglc-HEX-1:5 4s:n-acetyl 5b:a-lgal-HEX-1:5|6:d 6b:b-dgal-HEX-1:5 7b:a-lgal-HEX-1:5|6:d 8b:b-dglc-HEX-1:5 9s:n-acetyl 10b:b-dgal-HEX-1:5 11b:b-dglc-HEX-1:5 12s:n-acetyl 13b:a-lgal-HEX-1:5|6:d 14b:b-dgal-HEX-1:5 15b:a-lgal-HEX-1:5|6:d 16b:b-dglc-HEX-1:5 17s:n-acetyl 18b:b-dgal-HEX-1:5 LIN 1:1o(4+1)2d 2:2o(3+1)3d 3:3d(2+1)4n 4:3o(4+1)5d 5:3o(3+1)6d 6:6o(2…	[[[L4Y6][[f2]L3[f4]Y3]L4Y6][[f2]L3[f4]Y3]L4G]
Free		XIV		H6N4F1	RES 1b:x-dglc-HEX-1:5 2b:b-dgal-HEX-1:5 3b:b-dglc-HEX-1:5 4s:n-acetyl 5b:b-dgal-HEX-1:5 6b:b-dglc-HEX-1:5 7s:n-acetyl 8b:b-dgal-HEX-1:5 9b:b-dglc-HEX-1:5 10s:n-acetyl 11b:b-dgal-HEX-1:5 12b:a-lgal-HEX-1:5|6:d 13b:b-dglc-HEX-1:5 14s:n-acetyl 15b:b-dgal-HEX-1:5 LIN 1:1o(4+1)2d 2:2o(3+1)3d 3:3d(2+1)4n 4:3o(3+1)5d 5:2o(6+1)6d 6:6d(2+1)7n 7:6o(4+1)8d 8:8o(3+1)9d 9:9d(2+1)10n 10:9o(4+1)11d 11:11o(2+1)1…	[[[L4Y6][[f2]L4Y3]L4Y6][L3Y3]L4G]
Free				H6N4F1S1	RES 1b:x-dglc-HEX-1:5 2b:b-dgal-HEX-1:5 3b:b-dglc-HEX-1:5 4s:n-acetyl 5b:b-dgal-HEX-1:5 6b:a-dgro-dgal-NON-2:6|1:a|2:keto|3:d 7s:n-acetyl 8b:b-dglc-HEX-1:5 9s:n-acetyl 10b:b-dgal-HEX-1:5 11b:b-dglc-HEX-1:5 12s:n-acetyl 13b:b-dgal-HEX-1:5 14b:a-lgal-HEX-1:5|6:d 15b:b-dglc-HEX-1:5 16s:n-acetyl 17b:b-dgal-HEX-1:5 LIN 1:1o(4+1)2d 2:2o(3+1)3d 3:3d(2+1)4n 4:3o(4+1)5d 5:5o(6+2)6d 6:6d(5+1)7n 7:2o(6+1)8d…	[[[L4Y6][[f2]L4Y3]L4Y6][S6L4Y3]L4G]
Free				H6N4F2	RES 1b:x-dglc-HEX-1:5 2b:b-dgal-HEX-1:5 3b:b-dglc-HEX-1:5 4s:n-acetyl 5b:b-dgal-HEX-1:5 6b:a-lgal-HEX-1:5|6:d 7b:b-dglc-HEX-1:5 8s:n-acetyl 9b:b-dgal-HEX-1:5 10b:b-dglc-HEX-1:5 11s:n-acetyl 12b:b-dgal-HEX-1:5 13b:a-lgal-HEX-1:5|6:d 14b:b-dglc-HEX-1:5 15s:n-acetyl 16b:b-dgal-HEX-1:5 LIN 1:1o(4+1)2d 2:2o(3+1)3d 3:3d(2+1)4n 4:3o(4+1)5d 5:5o(2+1)6d 6:2o(6+1)7d 7:7d(2+1)8n 8:7o(4+1)9d 9:9o(3+1)10d 10:…	[[[L4Y6][[f2]L4Y3]L4Y6][[f2]L4Y3]L4G]
Free		XIII		H6N4F1	RES 1b:x-dglc-HEX-1:5 2b:b-dgal-HEX-1:5 3b:b-dglc-HEX-1:5 4s:n-acetyl 5b:b-dgal-HEX-1:5 6b:b-dglc-HEX-1:5 7s:n-acetyl 8b:b-dgal-HEX-1:5 9b:b-dglc-HEX-1:5 10s:n-acetyl 11b:b-dgal-HEX-1:5 12b:b-dglc-HEX-1:5 13s:n-acetyl 14b:a-lgal-HEX-1:5|6:d 15b:b-dgal-HEX-1:5 LIN 1:1o(4+1)2d 2:2o(3+1)3d 3:3d(2+1)4n 4:3o(3+1)5d 5:2o(6+1)6d 6:6d(2+1)7n 7:6o(4+1)8d 8:8o(3+1)9d 9:9d(2+1)10n 10:9o(3+1)11d 11:8o(6+1)12…	[[[L4[f3]Y6][L3Y3]L4Y6][L3Y3]L4G]
Free		XIII		H6N4F2	RES 1b:x-dglc-HEX-1:5 2b:b-dgal-HEX-1:5 3b:b-dglc-HEX-1:5 4s:n-acetyl 5b:a-lgal-HEX-1:5|6:d 6b:b-dgal-HEX-1:5 7b:b-dglc-HEX-1:5 8s:n-acetyl 9b:b-dgal-HEX-1:5 10b:b-dglc-HEX-1:5 11s:n-acetyl 12b:b-dgal-HEX-1:5 13b:b-dglc-HEX-1:5 14s:n-acetyl 15b:a-lgal-HEX-1:5|6:d 16b:b-dgal-HEX-1:5 LIN 1:1o(4+1)2d 2:2o(3+1)3d 3:3d(2+1)4n 4:3o(4+1)5d 5:3o(3+1)6d 6:2o(6+1)7d 7:7d(2+1)8n 8:7o(4+1)9d 9:9o(3+1)10d 10:…	[[[L4[f3]Y6][L3Y3]L4Y6][L3[f4]Y3]L4G]
Free		XIII		H6N4F2	RES 1b:x-dglc-HEX-1:5 2b:b-dgal-HEX-1:5 3b:b-dglc-HEX-1:5 4s:n-acetyl 5b:b-dgal-HEX-1:5 6b:a-lgal-HEX-1:5|6:d 7b:b-dglc-HEX-1:5 8s:n-acetyl 9b:b-dgal-HEX-1:5 10b:b-dglc-HEX-1:5 11s:n-acetyl 12b:b-dgal-HEX-1:5 13b:b-dglc-HEX-1:5 14s:n-acetyl 15b:a-lgal-HEX-1:5|6:d 16b:b-dgal-HEX-1:5 LIN 1:1o(4+1)2d 2:2o(3+1)3d 3:3d(2+1)4n 4:3o(3+1)5d 5:5o(2+1)6d 6:2o(6+1)7d 7:7d(2+1)8n 8:7o(4+1)9d 9:9o(3+1)10d 10:…	[[[L4[f3]Y6][L3Y3]L4Y6][[f2]L3Y3]L4G]
Free		XIII		H6N4F2	RES 1b:x-dglc-HEX-1:5 2b:b-dgal-HEX-1:5 3b:b-dglc-HEX-1:5 4s:n-acetyl 5b:b-dgal-HEX-1:5 6b:b-dglc-HEX-1:5 7s:n-acetyl 8b:b-dgal-HEX-1:5 9b:b-dglc-HEX-1:5 10s:n-acetyl 11b:a-lgal-HEX-1:5|6:d 12b:b-dgal-HEX-1:5 13b:b-dglc-HEX-1:5 14s:n-acetyl 15b:a-lgal-HEX-1:5|6:d 16b:b-dgal-HEX-1:5 LIN 1:1o(4+1)2d 2:2o(3+1)3d 3:3d(2+1)4n 4:3o(3+1)5d 5:2o(6+1)6d 6:6d(2+1)7n 7:6o(4+1)8d 8:8o(3+1)9d 9:9d(2+1)10n 10:…	[[[L4[f3]Y6][L3[f4]Y3]L4Y6][L3Y3]L4G]
Free		XIII		H6N4F3	RES 1b:x-dglc-HEX-1:5 2b:b-dgal-HEX-1:5 3b:b-dglc-HEX-1:5 4s:n-acetyl 5b:a-lgal-HEX-1:5|6:d 6b:b-dgal-HEX-1:5 7b:b-dglc-HEX-1:5 8s:n-acetyl 9b:b-dgal-HEX-1:5 10b:b-dglc-HEX-1:5 11s:n-acetyl 12b:a-lgal-HEX-1:5|6:d 13b:b-dgal-HEX-1:5 14b:b-dglc-HEX-1:5 15s:n-acetyl 16b:a-lgal-HEX-1:5|6:d 17b:b-dgal-HEX-1:5 LIN 1:1o(4+1)2d 2:2o(3+1)3d 3:3d(2+1)4n 4:3o(4+1)5d 5:3o(3+1)6d 6:2o(6+1)7d 7:7d(2+1)8n 8:7o(…	[[[L4[f3]Y6][L3[f4]Y3]L4Y6][L3[f4]Y3]L4G]
Free		XIII		H6N4F3	RES 1b:x-dglc-HEX-1:5 2b:b-dgal-HEX-1:5 3b:b-dglc-HEX-1:5 4s:n-acetyl 5b:b-dgal-HEX-1:5 6b:a-lgal-HEX-1:5|6:d 7b:b-dglc-HEX-1:5 8s:n-acetyl 9b:b-dgal-HEX-1:5 10b:b-dglc-HEX-1:5 11s:n-acetyl 12b:a-lgal-HEX-1:5|6:d 13b:b-dgal-HEX-1:5 14b:b-dglc-HEX-1:5 15s:n-acetyl 16b:a-lgal-HEX-1:5|6:d 17b:b-dgal-HEX-1:5 LIN 1:1o(4+1)2d 2:2o(3+1)3d 3:3d(2+1)4n 4:3o(3+1)5d 5:5o(2+1)6d 6:2o(6+1)7d 7:7d(2+1)8n 8:7o(…	[[[L4[f3]Y6][L3[f4]Y3]L4Y6][[f2]L3Y3]L4G]
Free		XIII		H6N4F4	RES 1b:x-dglc-HEX-1:5 2b:b-dgal-HEX-1:5 3b:b-dglc-HEX-1:5 4s:n-acetyl 5b:a-lgal-HEX-1:5|6:d 6b:b-dgal-HEX-1:5 7b:a-lgal-HEX-1:5|6:d 8b:b-dglc-HEX-1:5 9s:n-acetyl 10b:b-dgal-HEX-1:5 11b:b-dglc-HEX-1:5 12s:n-acetyl 13b:a-lgal-HEX-1:5|6:d 14b:b-dgal-HEX-1:5 15b:b-dglc-HEX-1:5 16s:n-acetyl 17b:a-lgal-HEX-1:5|6:d 18b:b-dgal-HEX-1:5 LIN 1:1o(4+1)2d 2:2o(3+1)3d 3:3d(2+1)4n 4:3o(4+1)5d 5:3o(3+1)6d 6:6o(2…	[[[L4[f3]Y6][L3[f4]Y3]L4Y6][[f2]L3[f4]Y3]L4G]
Free		XIV		H6N4F1	RES 1b:x-dglc-HEX-1:5 2b:b-dgal-HEX-1:5 3b:b-dglc-HEX-1:5 4s:n-acetyl 5b:b-dgal-HEX-1:5 6b:b-dglc-HEX-1:5 7s:n-acetyl 8b:b-dgal-HEX-1:5 9b:b-dglc-HEX-1:5 10s:n-acetyl 11b:b-dgal-HEX-1:5 12b:b-dglc-HEX-1:5 13s:n-acetyl 14b:a-lgal-HEX-1:5|6:d 15b:b-dgal-HEX-1:5 LIN 1:1o(4+1)2d 2:2o(3+1)3d 3:3d(2+1)4n 4:3o(3+1)5d 5:2o(6+1)6d 6:6d(2+1)7n 7:6o(4+1)8d 8:8o(3+1)9d 9:9d(2+1)10n 10:9o(4+1)11d 11:8o(6+1)12…	[[[L4[f3]Y6][L4Y3]L4Y6][L3Y3]L4G]
Free		XIV		H6N4F2	RES 1b:x-dglc-HEX-1:5 2b:b-dgal-HEX-1:5 3b:b-dglc-HEX-1:5 4s:n-acetyl 5b:b-dgal-HEX-1:5 6b:a-lgal-HEX-1:5|6:d 7b:b-dglc-HEX-1:5 8s:n-acetyl 9b:b-dgal-HEX-1:5 10b:b-dglc-HEX-1:5 11s:n-acetyl 12b:b-dgal-HEX-1:5 13b:b-dglc-HEX-1:5 14s:n-acetyl 15b:a-lgal-HEX-1:5|6:d 16b:b-dgal-HEX-1:5 LIN 1:1o(4+1)2d 2:2o(3+1)3d 3:3d(2+1)4n 4:3o(3+1)5d 5:5o(2+1)6d 6:2o(6+1)7d 7:7d(2+1)8n 8:7o(4+1)9d 9:9o(3+1)10d 10:…	[[[L4[f3]Y6][L4Y3]L4Y6][[f2]L3Y3]L4G]
Free		XIII		H6N4F2	RES 1b:x-dglc-HEX-1:5 2b:b-dgal-HEX-1:5 3b:b-dglc-HEX-1:5 4s:n-acetyl 5b:b-dgal-HEX-1:5 6b:b-dglc-HEX-1:5 7s:n-acetyl 8b:b-dgal-HEX-1:5 9b:b-dglc-HEX-1:5 10s:n-acetyl 11b:b-dgal-HEX-1:5 12b:a-lgal-HEX-1:5|6:d 13b:b-dglc-HEX-1:5 14s:n-acetyl 15b:a-lgal-HEX-1:5|6:d 16b:b-dgal-HEX-1:5 LIN 1:1o(4+1)2d 2:2o(3+1)3d 3:3d(2+1)4n 4:3o(3+1)5d 5:2o(6+1)6d 6:6d(2+1)7n 7:6o(4+1)8d 8:8o(3+1)9d 9:9d(2+1)10n 10:…	[[[L4[f3]Y6][[f2]L3Y3]L4Y6][L3Y3]L4G]
Free		XIII		H6N4F3	RES 1b:x-dglc-HEX-1:5 2b:b-dgal-HEX-1:5 3b:b-dglc-HEX-1:5 4s:n-acetyl 5b:a-lgal-HEX-1:5|6:d 6b:b-dgal-HEX-1:5 7b:b-dglc-HEX-1:5 8s:n-acetyl 9b:b-dgal-HEX-1:5 10b:b-dglc-HEX-1:5 11s:n-acetyl 12b:b-dgal-HEX-1:5 13b:a-lgal-HEX-1:5|6:d 14b:b-dglc-HEX-1:5 15s:n-acetyl 16b:a-lgal-HEX-1:5|6:d 17b:b-dgal-HEX-1:5 LIN 1:1o(4+1)2d 2:2o(3+1)3d 3:3d(2+1)4n 4:3o(4+1)5d 5:3o(3+1)6d 6:2o(6+1)7d 7:7d(2+1)8n 8:7o(…	[[[L4[f3]Y6][[f2]L3Y3]L4Y6][L3[f4]Y3]L4G]
Free		XIII		H6N4F3	RES 1b:x-dglc-HEX-1:5 2b:b-dgal-HEX-1:5 3b:b-dglc-HEX-1:5 4s:n-acetyl 5b:b-dgal-HEX-1:5 6b:a-lgal-HEX-1:5|6:d 7b:b-dglc-HEX-1:5 8s:n-acetyl 9b:b-dgal-HEX-1:5 10b:b-dglc-HEX-1:5 11s:n-acetyl 12b:b-dgal-HEX-1:5 13b:a-lgal-HEX-1:5|6:d 14b:b-dglc-HEX-1:5 15s:n-acetyl 16b:a-lgal-HEX-1:5|6:d 17b:b-dgal-HEX-1:5 LIN 1:1o(4+1)2d 2:2o(3+1)3d 3:3d(2+1)4n 4:3o(3+1)5d 5:5o(2+1)6d 6:2o(6+1)7d 7:7d(2+1)8n 8:7o(…	[[[L4[f3]Y6][[f2]L3Y3]L4Y6][[f2]L3Y3]L4G]
Free		XIII		H6N4F4	RES 1b:x-dglc-HEX-1:5 2b:b-dgal-HEX-1:5 3b:b-dglc-HEX-1:5 4s:n-acetyl 5b:a-lgal-HEX-1:5|6:d 6b:b-dgal-HEX-1:5 7b:a-lgal-HEX-1:5|6:d 8b:b-dglc-HEX-1:5 9s:n-acetyl 10b:b-dgal-HEX-1:5 11b:b-dglc-HEX-1:5 12s:n-acetyl 13b:b-dgal-HEX-1:5 14b:a-lgal-HEX-1:5|6:d 15b:b-dglc-HEX-1:5 16s:n-acetyl 17b:a-lgal-HEX-1:5|6:d 18b:b-dgal-HEX-1:5 LIN 1:1o(4+1)2d 2:2o(3+1)3d 3:3d(2+1)4n 4:3o(4+1)5d 5:3o(3+1)6d 6:6o(2…	[[[L4[f3]Y6][[f2]L3Y3]L4Y6][[f2]L3[f4]Y3]L4G]
Free		XIII		H6N4F3	RES 1b:x-dglc-HEX-1:5 2b:b-dgal-HEX-1:5 3b:b-dglc-HEX-1:5 4s:n-acetyl 5b:b-dgal-HEX-1:5 6b:b-dglc-HEX-1:5 7s:n-acetyl 8b:b-dgal-HEX-1:5 9b:b-dglc-HEX-1:5 10s:n-acetyl 11b:a-lgal-HEX-1:5|6:d 12b:b-dgal-HEX-1:5 13b:a-lgal-HEX-1:5|6:d 14b:b-dglc-HEX-1:5 15s:n-acetyl 16b:a-lgal-HEX-1:5|6:d 17b:b-dgal-HEX-1:5 LIN 1:1o(4+1)2d 2:2o(3+1)3d 3:3d(2+1)4n 4:3o(3+1)5d 5:2o(6+1)6d 6:6d(2+1)7n 7:6o(4+1)8d 8:8o(…	[[[L4[f3]Y6][[f2]L3[f4]Y3]L4Y6][L3Y3]L4G]
Free		XIII		H6N4F4	RES 1b:x-dglc-HEX-1:5 2b:b-dgal-HEX-1:5 3b:b-dglc-HEX-1:5 4s:n-acetyl 5b:b-dgal-HEX-1:5 6b:a-lgal-HEX-1:5|6:d 7b:b-dglc-HEX-1:5 8s:n-acetyl 9b:b-dgal-HEX-1:5 10b:b-dglc-HEX-1:5 11s:n-acetyl 12b:a-lgal-HEX-1:5|6:d 13b:b-dgal-HEX-1:5 14b:a-lgal-HEX-1:5|6:d 15b:b-dglc-HEX-1:5 16s:n-acetyl 17b:a-lgal-HEX-1:5|6:d 18b:b-dgal-HEX-1:5 LIN 1:1o(4+1)2d 2:2o(3+1)3d 3:3d(2+1)4n 4:3o(3+1)5d 5:5o(2+1)6d 6:2o(6…	[[[L4[f3]Y6][[f2]L3[f4]Y3]L4Y6][[f2]L3Y3]L4G]
Free				H6N4S1	RES 1b:x-dglc-HEX-1:5 2b:b-dgal-HEX-1:5 3b:b-dglc-HEX-1:5 4s:n-acetyl 5b:b-dgal-HEX-1:5 6b:b-dglc-HEX-1:5 7s:n-acetyl 8b:b-dgal-HEX-1:5 9b:b-dglc-HEX-1:5 10s:n-acetyl 11b:b-dgal-HEX-1:5 12b:b-dglc-HEX-1:5 13s:n-acetyl 14b:b-dgal-HEX-1:5 15b:a-dgro-dgal-NON-2:6|1:a|2:keto|3:d 16s:n-acetyl LIN 1:1o(4+1)2d 2:2o(3+1)3d 3:3d(2+1)4n 4:3o(3+1)5d 5:2o(6+1)6d 6:6d(2+1)7n 7:6o(4+1)8d 8:8o(3+1)9d 9:9d(2+1)1…	[[[S6L4Y6][L4Y3]L4Y6][L3Y3]L4G]
Free				H7N5F2S1	RES 1b:x-dglc-HEX-1:5 2b:b-dgal-HEX-1:5 3b:b-dglc-HEX-1:5 4s:n-acetyl 5b:b-dgal-HEX-1:5 6b:a-dgro-dgal-NON-2:6|1:a|2:keto|3:d 7s:n-acetyl 8b:b-dglc-HEX-1:5 9s:n-acetyl 10b:b-dgal-HEX-1:5 11b:b-dglc-HEX-1:5 12s:n-acetyl 13b:b-dgal-HEX-1:5 14b:a-lgal-HEX-1:5|6:d 15b:b-dglc-HEX-1:5 16s:n-acetyl 17b:b-dgal-HEX-1:5 18b:b-dglc-HEX-1:5 19s:n-acetyl 20b:b-dgal-HEX-1:5 21b:a-lgal-HEX-1:5|6:d LIN 1:1o(4+1)…	[[[[f2]L4Y3L4Y6][[f2]L4Y3]L4Y6][S6L4Y3]L4G]
Free				H7N5F3	RES 1b:x-dglc-HEX-1:5 2b:b-dgal-HEX-1:5 3b:b-dglc-HEX-1:5 4s:n-acetyl 5b:b-dgal-HEX-1:5 6b:a-lgal-HEX-1:5|6:d 7b:b-dglc-HEX-1:5 8s:n-acetyl 9b:b-dgal-HEX-1:5 10b:b-dglc-HEX-1:5 11s:n-acetyl 12b:b-dgal-HEX-1:5 13b:a-lgal-HEX-1:5|6:d 14b:b-dglc-HEX-1:5 15s:n-acetyl 16b:b-dgal-HEX-1:5 17b:b-dglc-HEX-1:5 18s:n-acetyl 19b:b-dgal-HEX-1:5 20b:a-lgal-HEX-1:5|6:d LIN 1:1o(4+1)2d 2:2o(3+1)3d 3:3d(2+1)4n 4:…	[[[[f2]L4Y3L4Y6][[f2]L4Y3]L4Y6][[f2]L4Y3]L4G]
Free		XIII		H6N4F3	RES 1b:x-dglc-HEX-1:5 2b:b-dgal-HEX-1:5 3b:b-dglc-HEX-1:5 4s:n-acetyl 5b:b-dgal-HEX-1:5 6b:a-lgal-HEX-1:5|6:d 7b:b-dglc-HEX-1:5 8s:n-acetyl 9b:b-dgal-HEX-1:5 10b:b-dglc-HEX-1:5 11s:n-acetyl 12b:b-dgal-HEX-1:5 13b:b-dglc-HEX-1:5 14s:n-acetyl 15b:a-lgal-HEX-1:5|6:d 16b:b-dgal-HEX-1:5 17b:a-lgal-HEX-1:5|6:d LIN 1:1o(4+1)2d 2:2o(3+1)3d 3:3d(2+1)4n 4:3o(3+1)5d 5:5o(2+1)6d 6:2o(6+1)7d 7:7d(2+1)8n 8:7o(…	[[[[f2]L4[f3]Y6][L3Y3]L4Y6][[f2]L3Y3]L4G]
Free				H6N4F1S1	RES 1b:x-dglc-HEX-1:5 2b:b-dgal-HEX-1:5 3b:b-dglc-HEX-1:5 4s:n-acetyl 5b:b-dgal-HEX-1:5 6b:a-dgro-dgal-NON-2:6|1:a|2:keto|3:d 7s:n-acetyl 8b:b-dglc-HEX-1:5 9s:n-acetyl 10b:b-dgal-HEX-1:5 11b:b-dglc-HEX-1:5 12s:n-acetyl 13b:b-dgal-HEX-1:5 14b:b-dglc-HEX-1:5 15s:n-acetyl 16b:b-dgal-HEX-1:5 17b:a-lgal-HEX-1:5|6:d LIN 1:1o(4+1)2d 2:2o(3+1)3d 3:3d(2+1)4n 4:3o(4+1)5d 5:5o(6+2)6d 6:6d(5+1)7n 7:2o(6+1)8d…	[[[f2]L3Y3L4Y3L4Y6][S6L4Y3]L4G]
Free				H6N4F2	RES 1b:x-dglc-HEX-1:5 2b:b-dgal-HEX-1:5 3b:b-dglc-HEX-1:5 4s:n-acetyl 5b:b-dgal-HEX-1:5 6b:a-lgal-HEX-1:5|6:d 7b:b-dglc-HEX-1:5 8s:n-acetyl 9b:b-dgal-HEX-1:5 10b:b-dglc-HEX-1:5 11s:n-acetyl 12b:b-dgal-HEX-1:5 13b:b-dglc-HEX-1:5 14s:n-acetyl 15b:b-dgal-HEX-1:5 16b:a-lgal-HEX-1:5|6:d LIN 1:1o(4+1)2d 2:2o(3+1)3d 3:3d(2+1)4n 4:3o(4+1)5d 5:5o(2+1)6d 6:2o(6+1)7d 7:7d(2+1)8n 8:7o(4+1)9d 9:9o(3+1)10d 10:…	[[[f2]L3Y3L4Y3L4Y6][[f2]L4Y3]L4G]
Free		IX		H5N3F1	RES 1b:x-dglc-HEX-1:5 2b:b-dgal-HEX-1:5 3b:b-dglc-HEX-1:5 4s:n-acetyl 5b:b-dgal-HEX-1:5 6b:b-dglc-HEX-1:5 7s:n-acetyl 8b:b-dgal-HEX-1:5 9b:b-dglc-HEX-1:5 10s:n-acetyl 11b:b-dgal-HEX-1:5 12b:a-lgal-HEX-1:5|6:d LIN 1:1o(4+1)2d 2:2o(3+1)3d 3:3d(2+1)4n 4:3o(4+1)5d 5:2o(6+1)6d 6:6d(2+1)7n 7:6o(4+1)8d 8:8o(3+1)9d 9:9d(2+1)10n 10:9o(3+1)11d 11:11o(2+1)12d	[[[f2]L3Y3L4Y6][L4Y3]L4G]
Free		IX		H5N3F2	RES 1b:x-dglc-HEX-1:5 2b:b-dgal-HEX-1:5 3b:b-dglc-HEX-1:5 4s:n-acetyl 5b:a-lgal-HEX-1:5|6:d 6b:b-dgal-HEX-1:5 7b:b-dglc-HEX-1:5 8s:n-acetyl 9b:b-dgal-HEX-1:5 10b:b-dglc-HEX-1:5 11s:n-acetyl 12b:b-dgal-HEX-1:5 13b:a-lgal-HEX-1:5|6:d LIN 1:1o(4+1)2d 2:2o(3+1)3d 3:3d(2+1)4n 4:3o(3+1)5d 5:3o(4+1)6d 6:2o(6+1)7d 7:7d(2+1)8n 8:7o(4+1)9d 9:9o(3+1)10d 10:10d(2+1)11n 11:10o(3+1)12d 12:12o(2+1)13d	[[[f2]L3Y3L4Y6][L4[f3]Y3]L4G]
Free		X		H5N3F2	RES 1b:x-dglc-HEX-1:5 2b:b-dgal-HEX-1:5 3b:b-dglc-HEX-1:5 4s:n-acetyl 5b:b-dgal-HEX-1:5 6b:a-lgal-HEX-1:5|6:d 7b:b-dglc-HEX-1:5 8s:n-acetyl 9b:b-dgal-HEX-1:5 10b:b-dglc-HEX-1:5 11s:n-acetyl 12b:b-dgal-HEX-1:5 13b:a-lgal-HEX-1:5|6:d LIN 1:1o(4+1)2d 2:2o(3+1)3d 3:3d(2+1)4n 4:3o(3+1)5d 5:5o(2+1)6d 6:2o(6+1)7d 7:7d(2+1)8n 8:7o(4+1)9d 9:9o(3+1)10d 10:10d(2+1)11n 11:10o(3+1)12d 12:12o(2+1)13d	[[[f2]L3Y3L4Y6][[f2]L3Y3]L4G]
Free		X		H5N3F3	RES 1b:x-dglc-HEX-1:5 2b:b-dgal-HEX-1:5 3b:b-dglc-HEX-1:5 4s:n-acetyl 5b:a-lgal-HEX-1:5|6:d 6b:b-dgal-HEX-1:5 7b:a-lgal-HEX-1:5|6:d 8b:b-dglc-HEX-1:5 9s:n-acetyl 10b:b-dgal-HEX-1:5 11b:b-dglc-HEX-1:5 12s:n-acetyl 13b:b-dgal-HEX-1:5 14b:a-lgal-HEX-1:5|6:d LIN 1:1o(4+1)2d 2:2o(3+1)3d 3:3d(2+1)4n 4:3o(4+1)5d 5:3o(3+1)6d 6:6o(2+1)7d 7:2o(6+1)8d 8:8d(2+1)9n 9:8o(4+1)10d 10:10o(3+1)11d 11:11d(2+1)12n 1…	[[[f2]L3Y3L4Y6][[f2]L3[f4]Y3]L4G]
Free		X		H5N3F2	RES 1b:x-dglc-HEX-1:5 2b:b-dgal-HEX-1:5 3b:b-dglc-HEX-1:5 4s:n-acetyl 5b:b-dgal-HEX-1:5 6b:b-dglc-HEX-1:5 7s:n-acetyl 8b:a-lgal-HEX-1:5|6:d 9b:b-dgal-HEX-1:5 10b:b-dglc-HEX-1:5 11s:n-acetyl 12b:b-dgal-HEX-1:5 13b:a-lgal-HEX-1:5|6:d LIN 1:1o(4+1)2d 2:2o(3+1)3d 3:3d(2+1)4n 4:3o(3+1)5d 5:2o(6+1)6d 6:6d(2+1)7n 7:6o(3+1)8d 8:6o(4+1)9d 9:9o(3+1)10d 10:10d(2+1)11n 11:10o(3+1)12d 12:12o(2+1)13d	[[[f2]L3Y3L4[f3]Y6][L3Y3]L4G]
Free				H5N3F3S1	RES 1b:x-dglc-HEX-1:5 2b:b-dgal-HEX-1:5 3b:b-dglc-HEX-1:5 4s:n-acetyl 5b:a-lgal-HEX-1:5|6:d 6b:b-dgal-HEX-1:5 7b:a-dgro-dgal-NON-2:6|1:a|2:keto|3:d 8s:n-acetyl 9b:b-dglc-HEX-1:5 10s:n-acetyl 11b:a-lgal-HEX-1:5|6:d 12b:b-dgal-HEX-1:5 13b:b-dglc-HEX-1:5 14s:n-acetyl 15b:b-dgal-HEX-1:5 16b:a-lgal-HEX-1:5|6:d LIN 1:1o(4+1)2d 2:2o(3+1)3d 3:3d(2+1)4n 4:3o(4+1)5d 5:3o(3+1)6d 6:6o(3+2)7d 7:7d(5+1)8n 8:2o…	[[[f2]L3Y3L4[f3]Y6][S3L3[f4]Y3]L4G]
Free		X		H5N3F3	RES 1b:x-dglc-HEX-1:5 2b:b-dgal-HEX-1:5 3b:b-dglc-HEX-1:5 4s:n-acetyl 5b:b-dgal-HEX-1:5 6b:a-lgal-HEX-1:5|6:d 7b:b-dglc-HEX-1:5 8s:n-acetyl 9b:a-lgal-HEX-1:5|6:d 10b:b-dgal-HEX-1:5 11b:b-dglc-HEX-1:5 12s:n-acetyl 13b:b-dgal-HEX-1:5 14b:a-lgal-HEX-1:5|6:d LIN 1:1o(4+1)2d 2:2o(3+1)3d 3:3d(2+1)4n 4:3o(3+1)5d 5:5o(2+1)6d 6:2o(6+1)7d 7:7d(2+1)8n 8:7o(3+1)9d 9:7o(4+1)10d 10:10o(3+1)11d 11:11d(2+1)12n 1…	[[[f2]L3Y3L4[f3]Y6][[f2]L3Y3]L4G]
Free		X		H5N3F4	RES 1b:x-dglc-HEX-1:5 2b:b-dgal-HEX-1:5 3b:b-dglc-HEX-1:5 4s:n-acetyl 5b:a-lgal-HEX-1:5|6:d 6b:b-dgal-HEX-1:5 7b:a-lgal-HEX-1:5|6:d 8b:b-dglc-HEX-1:5 9s:n-acetyl 10b:a-lgal-HEX-1:5|6:d 11b:b-dgal-HEX-1:5 12b:b-dglc-HEX-1:5 13s:n-acetyl 14b:b-dgal-HEX-1:5 15b:a-lgal-HEX-1:5|6:d LIN 1:1o(4+1)2d 2:2o(3+1)3d 3:3d(2+1)4n 4:3o(4+1)5d 5:3o(3+1)6d 6:6o(2+1)7d 7:2o(6+1)8d 8:8d(2+1)9n 9:8o(3+1)10d 10:8o(4+…	[[[f2]L3Y3L4[f3]Y6][[f2]L3[f4]Y3]L4G]
Free		X		H5N3F2	RES 1b:x-dglc-HEX-1:5 2b:b-dgal-HEX-1:5 3b:b-dglc-HEX-1:5 4s:n-acetyl 5b:b-dgal-HEX-1:5 6b:b-dglc-HEX-1:5 7s:n-acetyl 8b:b-dgal-HEX-1:5 9b:b-dglc-HEX-1:5 10s:n-acetyl 11b:a-lgal-HEX-1:5|6:d 12b:b-dgal-HEX-1:5 13b:a-lgal-HEX-1:5|6:d LIN 1:1o(4+1)2d 2:2o(3+1)3d 3:3d(2+1)4n 4:3o(3+1)5d 5:2o(6+1)6d 6:6d(2+1)7n 7:6o(4+1)8d 8:8o(3+1)9d 9:9d(2+1)10n 10:9o(4+1)11d 11:9o(3+1)12d 12:12o(2+1)13d	[[[f2]L3[f4]Y3L4Y6][L3Y3]L4G]
Free		X		H5N3F5	RES 1b:x-dglc-HEX-1:5 2b:b-dgal-HEX-1:5 3b:b-dglc-HEX-1:5 4s:n-acetyl 5b:a-lgal-HEX-1:5|6:d 6b:b-dgal-HEX-1:5 7b:a-lgal-HEX-1:5|6:d 8b:b-dglc-HEX-1:5 9s:n-acetyl 10b:a-lgal-HEX-1:5|6:d 11b:b-dgal-HEX-1:5 12b:b-dglc-HEX-1:5 13s:n-acetyl 14b:a-lgal-HEX-1:5|6:d 15b:b-dgal-HEX-1:5 16b:a-lgal-HEX-1:5|6:d LIN 1:1o(4+1)2d 2:2o(3+1)3d 3:3d(2+1)4n 4:3o(4+1)5d 5:3o(3+1)6d 6:6o(2+1)7d 7:2o(6+1)8d 8:8d(2+1)9…	[[[f2]L3[f4]Y3L4[f3]Y6][[f2]L3[f4]Y3]L4G]
Free				H6N4F1S1	RES 1b:x-dglc-HEX-1:5 2b:b-dgal-HEX-1:5 3b:b-dglc-HEX-1:5 4s:n-acetyl 5b:b-dgal-HEX-1:5 6b:a-dgro-dgal-NON-2:6|1:a|2:keto|3:d 7s:n-acetyl 8b:b-dglc-HEX-1:5 9s:n-acetyl 10b:b-dgal-HEX-1:5 11b:b-dglc-HEX-1:5 12s:n-acetyl 13b:b-dgal-HEX-1:5 14b:b-dglc-HEX-1:5 15s:n-acetyl 16b:b-dgal-HEX-1:5 17b:a-lgal-HEX-1:5|6:d LIN 1:1o(4+1)2d 2:2o(3+1)3d 3:3d(2+1)4n 4:3o(4+1)5d 5:5o(6+2)6d 6:6d(5+1)7n 7:2o(6+1)8d…	[[[f2]L4Y3L4Y3L4Y6][S6L4Y3]L4G]
Free				H6N4F2	RES 1b:x-dglc-HEX-1:5 2b:b-dgal-HEX-1:5 3b:b-dglc-HEX-1:5 4s:n-acetyl 5b:b-dgal-HEX-1:5 6b:a-lgal-HEX-1:5|6:d 7b:b-dglc-HEX-1:5 8s:n-acetyl 9b:b-dgal-HEX-1:5 10b:b-dglc-HEX-1:5 11s:n-acetyl 12b:b-dgal-HEX-1:5 13b:b-dglc-HEX-1:5 14s:n-acetyl 15b:b-dgal-HEX-1:5 16b:a-lgal-HEX-1:5|6:d LIN 1:1o(4+1)2d 2:2o(3+1)3d 3:3d(2+1)4n 4:3o(4+1)5d 5:5o(2+1)6d 6:2o(6+1)7d 7:7d(2+1)8n 8:7o(4+1)9d 9:9o(3+1)10d 10:…	[[[f2]L4Y3L4Y3L4Y6][[f2]L4Y3]L4G]
Free				H5N3F2	RES 1b:x-dglc-HEX-1:5 2b:b-dgal-HEX-1:5 3b:b-dglc-HEX-1:5 4s:n-acetyl 5b:a-lgal-HEX-1:5|6:d 6b:b-dgal-HEX-1:5 7b:b-dglc-HEX-1:5 8s:n-acetyl 9b:b-dgal-HEX-1:5 10b:b-dglc-HEX-1:5 11s:n-acetyl 12b:b-dgal-HEX-1:5 13b:a-lgal-HEX-1:5|6:d LIN 1:1o(4+1)2d 2:2o(3+1)3d 3:3d(2+1)4n 4:3o(3+1)5d 5:3o(4+1)6d 6:2o(6+1)7d 7:7d(2+1)8n 8:7o(4+1)9d 9:9o(3+1)10d 10:10d(2+1)11n 11:10o(4+1)12d 12:12o(2+1)13d	[[[f2]L4Y3L4Y6][L4[f3]Y3]L4G]
Free				H5N3F1S1	RES 1b:x-dglc-HEX-1:5 2b:b-dgal-HEX-1:5 3b:b-dglc-HEX-1:5 4s:n-acetyl 5b:b-dgal-HEX-1:5 6b:a-dgro-dgal-NON-2:6|1:a|2:keto|3:d 7s:n-acetyl 8b:b-dglc-HEX-1:5 9s:n-acetyl 10b:b-dgal-HEX-1:5 11b:b-dglc-HEX-1:5 12s:n-acetyl 13b:b-dgal-HEX-1:5 14b:a-lgal-HEX-1:5|6:d LIN 1:1o(4+1)2d 2:2o(3+1)3d 3:3d(2+1)4n 4:3o(4+1)5d 5:5o(6+2)6d 6:6d(5+1)7n 7:2o(6+1)8d 8:8d(2+1)9n 9:8o(4+1)10d 10:10o(3+1)11d 11:11d(2+1…	[[[f2]L4Y3L4Y6][S6L4Y3]L4G]
Free				H5N3F2	RES 1b:x-dglc-HEX-1:5 2b:b-dgal-HEX-1:5 3b:b-dglc-HEX-1:5 4s:n-acetyl 5b:b-dgal-HEX-1:5 6b:a-lgal-HEX-1:5|6:d 7b:b-dglc-HEX-1:5 8s:n-acetyl 9b:b-dgal-HEX-1:5 10b:b-dglc-HEX-1:5 11s:n-acetyl 12b:b-dgal-HEX-1:5 13b:a-lgal-HEX-1:5|6:d LIN 1:1o(4+1)2d 2:2o(3+1)3d 3:3d(2+1)4n 4:3o(4+1)5d 5:5o(2+1)6d 6:2o(6+1)7d 7:7d(2+1)8n 8:7o(4+1)9d 9:9o(3+1)10d 10:10d(2+1)11n 11:10o(4+1)12d 12:12o(2+1)13d	[[[f2]L4Y3L4Y6][[f2]L4Y3]L4G]
Free				H5N3F3	RES 1b:x-dglc-HEX-1:5 2b:b-dgal-HEX-1:5 3b:b-dglc-HEX-1:5 4s:n-acetyl 5b:a-lgal-HEX-1:5|6:d 6b:b-dgal-HEX-1:5 7b:b-dglc-HEX-1:5 8s:n-acetyl 9b:a-lgal-HEX-1:5|6:d 10b:b-dgal-HEX-1:5 11b:b-dglc-HEX-1:5 12s:n-acetyl 13b:b-dgal-HEX-1:5 14b:a-lgal-HEX-1:5|6:d LIN 1:1o(4+1)2d 2:2o(3+1)3d 3:3d(2+1)4n 4:3o(3+1)5d 5:3o(4+1)6d 6:2o(6+1)7d 7:7d(2+1)8n 8:7o(3+1)9d 9:7o(4+1)10d 10:10o(3+1)11d 11:11d(2+1)12n 1…	[[[f2]L4Y3L4[f3]Y6][L4[f3]Y3]L4G]
Free		V		H4N2F1	RES 1b:x-dglc-HEX-1:5 2b:b-dgal-HEX-1:5 3b:b-dglc-HEX-1:5 4s:n-acetyl 5b:b-dgal-HEX-1:5 6b:b-dglc-HEX-1:5 7s:n-acetyl 8b:b-dgal-HEX-1:5 9b:a-lgal-HEX-1:5|6:d LIN 1:1o(4+1)2d 2:2o(3+1)3d 3:3d(2+1)4n 4:3o(4+1)5d 5:2o(6+1)6d 6:6d(2+1)7n 7:6o(4+1)8d 8:8o(2+1)9d	[[[f2]L4Y6][L4Y3]L4G]
Free				H4N2F1S2	RES 1b:x-dglc-HEX-1:5 2b:b-dgal-HEX-1:5 3b:b-dglc-HEX-1:5 4s:n-acetyl 5b:a-dgro-dgal-NON-2:6|1:a|2:keto|3:d 6s:n-acetyl 7b:b-dgal-HEX-1:5 8b:a-dgro-dgal-NON-2:6|1:a|2:keto|3:d 9s:n-acetyl 10b:b-dglc-HEX-1:5 11s:n-acetyl 12b:b-dgal-HEX-1:5 13b:a-lgal-HEX-1:5|6:d LIN 1:1o(4+1)2d 2:2o(3+1)3d 3:3d(2+1)4n 4:3o(6+2)5d 5:5d(5+1)6n 6:3o(3+1)7d 7:7o(3+2)8d 8:8d(5+1)9n 9:2o(6+1)10d 10:10d(2+1)11n 11:10o(4+…	[[[f2]L4Y6][S3L3[S6]Y3]L4G]
Free				H4N2F1S1	RES 1b:x-dglc-HEX-1:5 2b:b-dgal-HEX-1:5 3b:b-dglc-HEX-1:5 4s:n-acetyl 5b:b-dgal-HEX-1:5 6b:a-dgro-dgal-NON-2:6|1:a|2:keto|3:d 7s:n-acetyl 8b:b-dglc-HEX-1:5 9s:n-acetyl 10b:b-dgal-HEX-1:5 11b:a-lgal-HEX-1:5|6:d LIN 1:1o(4+1)2d 2:2o(3+1)3d 3:3d(2+1)4n 4:3o(4+1)5d 5:5o(6+2)6d 6:6d(5+1)7n 7:2o(6+1)8d 8:8d(2+1)9n 9:8o(4+1)10d 10:10o(2+1)11d	[[[f2]L4Y6][S6L4Y3]L4G]
Free				H5N3F3	RES 1b:x-dglc-HEX-1:5 2b:b-dgal-HEX-1:5 3b:b-dglc-HEX-1:5 4s:n-acetyl 5b:a-lgal-HEX-1:5|6:d 6b:b-dgal-HEX-1:5 7b:b-dglc-HEX-1:5 8s:n-acetyl 9b:b-dgal-HEX-1:5 10b:b-dglc-HEX-1:5 11s:n-acetyl 12b:a-lgal-HEX-1:5|6:d 13b:b-dgal-HEX-1:5 14b:a-lgal-HEX-1:5|6:d LIN 1:1o(4+1)2d 2:2o(3+1)3d 3:3d(2+1)4n 4:3o(3+1)5d 5:3o(4+1)6d 6:2o(6+1)7d 7:7d(2+1)8n 8:7o(4+1)9d 9:9o(3+1)10d 10:10d(2+1)11n 11:10o(3+1)12d 1…	[[[f2]L4[f3]Y3L4Y6][L4[f3]Y3]L4G]
Free				H5N3F2S1	RES 1b:x-dglc-HEX-1:5 2b:b-dgal-HEX-1:5 3b:b-dglc-HEX-1:5 4s:n-acetyl 5b:b-dgal-HEX-1:5 6b:a-dgro-dgal-NON-2:6|1:a|2:keto|3:d 7s:n-acetyl 8b:b-dglc-HEX-1:5 9s:n-acetyl 10b:b-dgal-HEX-1:5 11b:b-dglc-HEX-1:5 12s:n-acetyl 13b:a-lgal-HEX-1:5|6:d 14b:b-dgal-HEX-1:5 15b:a-lgal-HEX-1:5|6:d LIN 1:1o(4+1)2d 2:2o(3+1)3d 3:3d(2+1)4n 4:3o(4+1)5d 5:5o(6+2)6d 6:6d(5+1)7n 7:2o(6+1)8d 8:8d(2+1)9n 9:8o(4+1)10d 10…	[[[f2]L4[f3]Y3L4Y6][S6L4Y3]L4G]
Free				H5N3F4	RES 1b:x-dglc-HEX-1:5 2b:b-dgal-HEX-1:5 3b:b-dglc-HEX-1:5 4s:n-acetyl 5b:a-lgal-HEX-1:5|6:d 6b:b-dgal-HEX-1:5 7b:a-lgal-HEX-1:5|6:d 8b:b-dglc-HEX-1:5 9s:n-acetyl 10b:b-dgal-HEX-1:5 11b:b-dglc-HEX-1:5 12s:n-acetyl 13b:a-lgal-HEX-1:5|6:d 14b:b-dgal-HEX-1:5 15b:a-lgal-HEX-1:5|6:d LIN 1:1o(4+1)2d 2:2o(3+1)3d 3:3d(2+1)4n 4:3o(3+1)5d 5:3o(4+1)6d 6:6o(2+1)7d 7:2o(6+1)8d 8:8d(2+1)9n 9:8o(4+1)10d 10:10o(3…	[[[f2]L4[f3]Y3L4Y6][[f2]L4[f3]Y3]L4G]
Free				H5N3F4	RES 1b:x-dglc-HEX-1:5 2b:b-dgal-HEX-1:5 3b:b-dglc-HEX-1:5 4s:n-acetyl 5b:a-lgal-HEX-1:5|6:d 6b:b-dgal-HEX-1:5 7b:b-dglc-HEX-1:5 8s:n-acetyl 9b:a-lgal-HEX-1:5|6:d 10b:b-dgal-HEX-1:5 11b:b-dglc-HEX-1:5 12s:n-acetyl 13b:a-lgal-HEX-1:5|6:d 14b:b-dgal-HEX-1:5 15b:a-lgal-HEX-1:5|6:d LIN 1:1o(4+1)2d 2:2o(3+1)3d 3:3d(2+1)4n 4:3o(3+1)5d 5:3o(4+1)6d 6:2o(6+1)7d 7:7d(2+1)8n 8:7o(3+1)9d 9:7o(4+1)10d 10:10o(3…	[[[f2]L4[f3]Y3L4[f3]Y6][L4[f3]Y3]L4G]
Free				H5N3F3S1	RES 1b:x-dglc-HEX-1:5 2b:b-dgal-HEX-1:5 3b:b-dglc-HEX-1:5 4s:n-acetyl 5b:b-dgal-HEX-1:5 6b:a-dgro-dgal-NON-2:6|1:a|2:keto|3:d 7s:n-acetyl 8b:b-dglc-HEX-1:5 9s:n-acetyl 10b:a-lgal-HEX-1:5|6:d 11b:b-dgal-HEX-1:5 12b:b-dglc-HEX-1:5 13s:n-acetyl 14b:a-lgal-HEX-1:5|6:d 15b:b-dgal-HEX-1:5 16b:a-lgal-HEX-1:5|6:d LIN 1:1o(4+1)2d 2:2o(3+1)3d 3:3d(2+1)4n 4:3o(4+1)5d 5:5o(6+2)6d 6:6d(5+1)7n 7:2o(6+1)8d 8:8d…	[[[f2]L4[f3]Y3L4[f3]Y6][S6L4Y3]L4G]
Free				H5N3F5	RES 1b:x-dglc-HEX-1:5 2b:b-dgal-HEX-1:5 3b:b-dglc-HEX-1:5 4s:n-acetyl 5b:a-lgal-HEX-1:5|6:d 6b:b-dgal-HEX-1:5 7b:a-lgal-HEX-1:5|6:d 8b:b-dglc-HEX-1:5 9s:n-acetyl 10b:a-lgal-HEX-1:5|6:d 11b:b-dgal-HEX-1:5 12b:b-dglc-HEX-1:5 13s:n-acetyl 14b:a-lgal-HEX-1:5|6:d 15b:b-dgal-HEX-1:5 16b:a-lgal-HEX-1:5|6:d LIN 1:1o(4+1)2d 2:2o(3+1)3d 3:3d(2+1)4n 4:3o(3+1)5d 5:3o(4+1)6d 6:6o(2+1)7d 7:2o(6+1)8d 8:8d(2+1)9…	[[[f2]L4[f3]Y3L4[f3]Y6][[f2]L4[f3]Y3]L4G]
Free		IV		H4N2F3	RES 1b:x-dglc-HEX-1:5 2b:b-dgal-HEX-1:5 3b:b-dglc-HEX-1:5 4s:n-acetyl 5b:a-lgal-HEX-1:5|6:d 6b:b-dgal-HEX-1:5 7b:b-dglc-HEX-1:5 8s:n-acetyl 9b:a-lgal-HEX-1:5|6:d 10b:b-dgal-HEX-1:5 11b:a-lgal-HEX-1:5|6:d LIN 1:1o(4+1)2d 2:2o(3+1)3d 3:3d(2+1)4n 4:3o(4+1)5d 5:3o(3+1)6d 6:2o(6+1)7d 7:7d(2+1)8n 8:7o(3+1)9d 9:7o(4+1)10d 10:10o(2+1)11d	[[[f2]L4[f3]Y6][L3[f4]Y3]L4G]
Free				H4N2F2S1	RES 1b:x-dglc-HEX-1:5 2b:b-dgal-HEX-1:5 3b:b-dglc-HEX-1:5 4s:n-acetyl 5b:b-dgal-HEX-1:5 6b:a-dgro-dgal-NON-2:6|1:a|2:keto|3:d 7s:n-acetyl 8b:b-dglc-HEX-1:5 9s:n-acetyl 10b:a-lgal-HEX-1:5|6:d 11b:b-dgal-HEX-1:5 12b:a-lgal-HEX-1:5|6:d LIN 1:1o(4+1)2d 2:2o(3+1)3d 3:3d(2+1)4n 4:3o(4+1)5d 5:5o(6+2)6d 6:6d(5+1)7n 7:2o(6+1)8d 8:8d(2+1)9n 9:8o(3+1)10d 10:8o(4+1)11d 11:11o(2+1)12d	[[[f2]L4[f3]Y6][S6L4Y3]L4G]
Free				H4N2F1S2	RES 1b:x-dglc-HEX-1:5 2b:b-dgal-HEX-1:5 3b:b-dglc-HEX-1:5 4s:n-acetyl 5b:a-dgro-dgal-NON-2:6|1:a|2:keto|3:d 6s:n-acetyl 7b:b-dgal-HEX-1:5 8b:a-dgro-dgal-NON-2:6|1:a|2:keto|3:d 9s:n-acetyl 10b:b-dglc-HEX-1:5 11s:n-acetyl 12b:b-dgal-HEX-1:5 13b:a-lgal-HEX-1:5|6:d LIN 1:1o(4+1)2d 2:2o(3+1)3d 3:3d(2+1)4n 4:3o(6+2)5d 5:5d(5+1)6n 6:3o(3+1)7d 7:7o(3+2)8d 8:8d(5+1)9n 9:2o(6+1)10d 10:10d(2+1)11n 11:10o(4+…	[[[f3]L4Y6][S3L3[S6]Y3]L4G]
Free		II		H3N1F1	RES 1b:x-dglc-HEX-1:5 2b:b-dgal-HEX-1:5 3b:b-dglc-HEX-1:5 4s:n-acetyl 5b:b-dgal-HEX-1:5 6b:a-lgal-HEX-1:5|6:d LIN 1:1o(4+1)2d 2:2o(3+1)3d 3:3d(2+1)4n 4:3o(3+1)5d 5:5o(2+1)6d	[[f2]L3Y3L4G]
Free		VI		H4N2F1	RES 1b:x-dglc-HEX-1:5 2b:b-dgal-HEX-1:5 3b:b-dglc-HEX-1:5 4s:n-acetyl 5b:b-dgal-HEX-1:5 6b:b-dglc-HEX-1:5 7s:n-acetyl 8b:b-dgal-HEX-1:5 9b:a-lgal-HEX-1:5|6:d LIN 1:1o(4+1)2d 2:2o(3+1)3d 3:3d(2+1)4n 4:3o(4+1)5d 5:5o(3+1)6d 6:6d(2+1)7n 7:6o(3+1)8d 8:8o(2+1)9d	[[f2]L3Y3L4Y3L4G]
Free		VI		H4N2F2	RES 1b:x-dglc-HEX-1:5 2b:b-dgal-HEX-1:5 3b:b-dglc-HEX-1:5 4s:n-acetyl 5b:a-lgal-HEX-1:5|6:d 6b:b-dgal-HEX-1:5 7b:b-dglc-HEX-1:5 8s:n-acetyl 9b:b-dgal-HEX-1:5 10b:a-lgal-HEX-1:5|6:d LIN 1:1o(4+1)2d 2:2o(3+1)3d 3:3d(2+1)4n 4:3o(3+1)5d 5:3o(4+1)6d 6:6o(3+1)7d 7:7d(2+1)8n 8:7o(3+1)9d 9:9o(2+1)10d	[[f2]L3Y3L4[f3]Y3L4G]
Free		VI		H4N2F2	RES 1b:x-dglc-HEX-1:5 2b:b-dgal-HEX-1:5 3b:b-dglc-HEX-1:5 4s:n-acetyl 5s:sulfate 6b:a-lgal-HEX-1:5|6:d 7b:b-dgal-HEX-1:5 8b:b-dglc-HEX-1:5 9s:n-acetyl 10b:b-dgal-HEX-1:5 11b:a-lgal-HEX-1:5|6:d LIN 1:1o(4+1)2d 2:2o(3+1)3d 3:3d(2+1)4n 4:3o(6+1)5n 5:3o(3+1)6d 6:3o(4+1)7d 7:7o(3+1)8d 8:8d(2+1)9n 9:8o(3+1)10d 10:10o(2+1)11d	[[f2]L3Y3L4[f3][s6]Y3L4G]
Free		II		H3N1F1S1	RES 1b:x-dglc-HEX-1:5 2b:b-dgal-HEX-1:5 3b:b-dglc-HEX-1:5 4s:n-acetyl 5b:a-dgro-dgal-NON-2:6|1:a|2:keto|3:d 6s:n-acetyl 7b:b-dgal-HEX-1:5 8b:a-lgal-HEX-1:5|6:d LIN 1:1o(4+1)2d 2:2o(3+1)3d 3:3d(2+1)4n 4:3o(6+2)5d 5:5d(5+1)6n 6:3o(3+1)7d 7:7o(2+1)8d	[[f2]L3[S6]Y3L4G]
Free		II		H3N1F2	RES 1b:x-dglc-HEX-1:5 2b:b-dgal-HEX-1:5 3b:b-dglc-HEX-1:5 4s:n-acetyl 5b:a-lgal-HEX-1:5|6:d 6b:b-dgal-HEX-1:5 7b:a-lgal-HEX-1:5|6:d LIN 1:1o(4+1)2d 2:2o(3+1)3d 3:3d(2+1)4n 4:3o(4+1)5d 5:3o(3+1)6d 6:6o(2+1)7d	[[f2]L3[f4]Y3L4G]
Free		VI		H4N2F2	RES 1b:x-dglc-HEX-1:5 2b:b-dgal-HEX-1:5 3b:b-dglc-HEX-1:5 4s:n-acetyl 5b:b-dgal-HEX-1:5 6b:b-dglc-HEX-1:5 7s:n-acetyl 8b:a-lgal-HEX-1:5|6:d 9b:b-dgal-HEX-1:5 10b:a-lgal-HEX-1:5|6:d LIN 1:1o(4+1)2d 2:2o(3+1)3d 3:3d(2+1)4n 4:3o(4+1)5d 5:5o(3+1)6d 6:6d(2+1)7n 7:6o(4+1)8d 8:6o(3+1)9d 9:9o(2+1)10d	[[f2]L3[f4]Y3L4Y3L4G]
Free		VI		H4N2F3	RES 1b:x-dglc-HEX-1:5 2b:b-dgal-HEX-1:5 3b:b-dglc-HEX-1:5 4s:n-acetyl 5b:a-lgal-HEX-1:5|6:d 6b:b-dgal-HEX-1:5 7b:b-dglc-HEX-1:5 8s:n-acetyl 9b:a-lgal-HEX-1:5|6:d 10b:b-dgal-HEX-1:5 11b:a-lgal-HEX-1:5|6:d LIN 1:1o(4+1)2d 2:2o(3+1)3d 3:3d(2+1)4n 4:3o(3+1)5d 5:3o(4+1)6d 6:6o(3+1)7d 7:7d(2+1)8n 8:7o(4+1)9d 9:7o(3+1)10d 10:10o(2+1)11d	[[f2]L3[f4]Y3L4[f3]Y3L4G]
Free				H5N3F4	RES 1b:x-dglc-HEX-1:5 2b:b-dgal-HEX-1:5 3b:b-dglc-HEX-1:5 4s:n-acetyl 5b:a-lgal-HEX-1:5|6:d 6b:b-dgal-HEX-1:5 7b:b-dglc-HEX-1:5 8s:n-acetyl 9b:a-lgal-HEX-1:5|6:d 10b:b-dgal-HEX-1:5 11b:b-dglc-HEX-1:5 12s:n-acetyl 13b:a-lgal-HEX-1:5|6:d 14b:b-dgal-HEX-1:5 15b:a-lgal-HEX-1:5|6:d LIN 1:1o(4+1)2d 2:2o(3+1)3d 3:3d(2+1)4n 4:3o(3+1)5d 5:3o(4+1)6d 6:6o(3+1)7d 7:7d(2+1)8n 8:7o(3+1)9d 9:7o(4+1)10d 10:10o(3…	[[f2]L3[f4]Y3L4[f3]Y3L4[f3]Y3L4G]
Free		VI		H4N2F3	RES 1b:x-dglc-HEX-1:5 2b:b-dgal-HEX-1:5 3b:b-dglc-HEX-1:5 4s:n-acetyl 5s:sulfate 6b:a-lgal-HEX-1:5|6:d 7b:b-dgal-HEX-1:5 8b:b-dglc-HEX-1:5 9s:n-acetyl 10b:a-lgal-HEX-1:5|6:d 11b:b-dgal-HEX-1:5 12b:a-lgal-HEX-1:5|6:d LIN 1:1o(4+1)2d 2:2o(3+1)3d 3:3d(2+1)4n 4:3o(6+1)5n 5:3o(3+1)6d 6:3o(4+1)7d 7:7o(3+1)8d 8:8d(2+1)9n 9:8o(4+1)10d 10:8o(3+1)11d 11:11o(2+1)12d	[[f2]L3[f4]Y3L4[f3][s6]Y3L4G]
Free		I		H2F1	RES 1b:x-dglc-HEX-1:5 2b:b-dgal-HEX-1:5 3b:a-lgal-HEX-1:5|6:d LIN 1:1o(4+1)2d 2:2o(2+1)3d	[[f2]L4G]
Free		VII		H4N2F1	RES 1b:x-dglc-HEX-1:5 2b:b-dgal-HEX-1:5 3b:b-dglc-HEX-1:5 4s:n-acetyl 5b:b-dgal-HEX-1:5 6b:b-dglc-HEX-1:5 7s:n-acetyl 8b:b-dgal-HEX-1:5 9b:a-lgal-HEX-1:5|6:d LIN 1:1o(4+1)2d 2:2o(3+1)3d 3:3d(2+1)4n 4:3o(4+1)5d 5:5o(3+1)6d 6:6d(2+1)7n 7:6o(4+1)8d 8:8o(2+1)9d	[[f2]L4Y3L4Y3L4G]
Free		I		H2F2	RES 1b:x-dglc-HEX-1:5 2b:a-lgal-HEX-1:5|6:d 3b:b-dgal-HEX-1:5 4b:a-lgal-HEX-1:5|6:d LIN 1:1o(3+1)2d 2:1o(4+1)3d 3:3o(2+1)4d	[[f2]L4[f3]G]
