# Supplementary material for: Simulated digestions of free oligosaccharides and mucin-type O-glycans reveal a potential role for Clostridium perfringens
Source: Sci Rep. 2024 Jan 18;14:1649. doi: 10.1038/s41598-023-51012-4 (PMC10796942; doi:10.1038/s41598-023-51012-4)
Supplement: Supplementary file 2 — Supplementary Information. [file 41598_2023_51012_MOESM2_ESM.zip › gutGH-SI/Substrates/og-glycome.glycoct.csv]

Glycan Type	GlyTouCan ID	Core Type	Determinants	Composition	GlycoCT format	Glycologue ID
Free		0		N1	RES 1b:o-dgal-HEX-0:0|1:aldi 2s:n-acetyl LIN 1:1d(2+1)2n	VT
Free		2		H4N4	RES 1b:o-dgal-HEX-0:0|1:aldi 2s:n-acetyl 3b:b-dgal-HEX-1:5 4b:b-dglc-HEX-1:5 5s:n-acetyl 6b:b-dgal-HEX-1:5 7b:b-dglc-HEX-1:5 8s:n-acetyl 9b:b-dgal-HEX-1:5 10b:b-dglc-HEX-1:5 11s:n-acetyl 12b:b-dgal-HEX-1:5 LIN 1:1d(2+1)2n 2:1o(3+1)3d 3:3o(3+1)4d 4:4d(2+1)5n 5:4o(3+1)6d 6:1o(6+1)7d 7:7d(2+1)8n 8:7o(4+1)9d 9:9o(3+1)10d 10:10d(2+1)11n 11:10o(3+1)12d	[L3Y3L4Y6][L3Y3L3]VT
Free		2		H3N3	RES 1b:o-dgal-HEX-0:0|1:aldi 2s:n-acetyl 3b:b-dgal-HEX-1:5 4b:b-dglc-HEX-1:5 5s:n-acetyl 6b:b-dgal-HEX-1:5 7b:b-dglc-HEX-1:5 8s:n-acetyl 9b:b-dgal-HEX-1:5 LIN 1:1d(2+1)2n 2:1o(3+1)3d 3:1o(6+1)4d 4:4d(2+1)5n 5:4o(4+1)6d 6:6o(3+1)7d 7:7d(2+1)8n 8:7o(3+1)9d	[L3Y3L4Y6][L3]VT
Free		2		H4N4S1	RES 1b:o-dgal-HEX-0:0|1:aldi 2s:n-acetyl 3b:b-dgal-HEX-1:5 4b:b-dglc-HEX-1:5 5s:n-acetyl 6b:b-dgal-HEX-1:5 7b:a-dgro-dgal-NON-2:6|1:a|2:keto|3:d 8s:n-acetyl 9b:b-dglc-HEX-1:5 10s:n-acetyl 11b:b-dgal-HEX-1:5 12b:b-dglc-HEX-1:5 13s:n-acetyl 14b:b-dgal-HEX-1:5 LIN 1:1d(2+1)2n 2:1o(3+1)3d 3:3o(3+1)4d 4:4d(2+1)5n 5:4o(3+1)6d 6:6o(3+2)7d 7:7d(5+1)8n 8:1o(6+1)9d 9:9d(2+1)10n 10:9o(4+1)11d 11:11o(3+1)12d…	[L3Y3L4Y6][S3L3Y3L3]VT
Free		2		H3N3S1	RES 1b:o-dgal-HEX-0:0|1:aldi 2s:n-acetyl 3b:b-dgal-HEX-1:5 4b:a-dgro-dgal-NON-2:6|1:a|2:keto|3:d 5s:n-acetyl 6b:b-dglc-HEX-1:5 7s:n-acetyl 8b:b-dgal-HEX-1:5 9b:b-dglc-HEX-1:5 10s:n-acetyl 11b:b-dgal-HEX-1:5 LIN 1:1d(2+1)2n 2:1o(3+1)3d 3:3o(3+2)4d 4:4d(5+1)5n 5:1o(6+1)6d 6:6d(2+1)7n 7:6o(4+1)8d 8:8o(3+1)9d 9:9d(2+1)10n 10:9o(3+1)11d	[L3Y3L4Y6][S3L3]VT
Free		2		H3N3F1	RES 1b:o-dgal-HEX-0:0|1:aldi 2s:n-acetyl 3b:b-dgal-HEX-1:5 4b:b-dglc-HEX-1:5 5s:n-acetyl 6b:a-lgal-HEX-1:5|6:d 7b:b-dgal-HEX-1:5 8b:b-dglc-HEX-1:5 9s:n-acetyl 10b:b-dgal-HEX-1:5 LIN 1:1d(2+1)2n 2:1o(3+1)3d 3:1o(6+1)4d 4:4d(2+1)5n 5:4o(3+1)6d 6:4o(4+1)7d 7:7o(3+1)8d 8:8d(2+1)9n 9:8o(3+1)10d	[L3Y3L4[f3]Y6][L3]VT
Free		2		H3N3F1S1	RES 1b:o-dgal-HEX-0:0|1:aldi 2s:n-acetyl 3b:b-dgal-HEX-1:5 4b:a-dgro-dgal-NON-2:6|1:a|2:keto|3:d 5s:n-acetyl 6b:b-dglc-HEX-1:5 7s:n-acetyl 8b:a-lgal-HEX-1:5|6:d 9b:b-dgal-HEX-1:5 10b:b-dglc-HEX-1:5 11s:n-acetyl 12b:b-dgal-HEX-1:5 LIN 1:1d(2+1)2n 2:1o(3+1)3d 3:3o(3+2)4d 4:4d(5+1)5n 5:1o(6+1)6d 6:6d(2+1)7n 7:6o(3+1)8d 8:6o(4+1)9d 9:9o(3+1)10d 10:10d(2+1)11n 11:10o(3+1)12d	[L3Y3L4[f3]Y6][S3L3]VT
Free		3		H1N2	RES 1b:o-dgal-HEX-0:0|1:aldi 2s:n-acetyl 3b:b-dglc-HEX-1:5 4s:n-acetyl 5b:b-dgal-HEX-1:5 LIN 1:1d(2+1)2n 2:1o(3+1)3d 3:3d(2+1)4n 4:3o(3+1)5d	[L3Y3]VT
Free		2		H2N2S1	RES 1b:o-dgal-HEX-0:0|1:aldi 2s:n-acetyl 3b:b-dgal-HEX-1:5 4b:a-dgro-dgal-NON-2:6|1:a|2:keto|3:d 5s:n-acetyl 6b:b-dglc-HEX-1:5 7s:n-acetyl 8b:b-dgal-HEX-1:5 LIN 1:1d(2+1)2n 2:1o(3+1)3d 3:3o(3+2)4d 4:4d(5+1)5n 5:1o(6+1)6d 6:6d(2+1)7n 7:6o(3+1)8d	[L3Y6][S3L3]VT
Free		2		H3N3F2	RES 1b:o-dgal-HEX-0:0|1:aldi 2s:n-acetyl 3b:b-dgal-HEX-1:5 4b:b-dglc-HEX-1:5 5s:n-acetyl 6b:a-lgal-HEX-1:5|6:d 7b:b-dgal-HEX-1:5 8b:b-dglc-HEX-1:5 9s:n-acetyl 10b:a-lgal-HEX-1:5|6:d 11b:b-dgal-HEX-1:5 LIN 1:1d(2+1)2n 2:1o(3+1)3d 3:1o(6+1)4d 4:4d(2+1)5n 5:4o(3+1)6d 6:4o(4+1)7d 7:7o(3+1)8d 8:8d(2+1)9n 9:8o(4+1)10d 10:8o(3+1)11d	[L3[f4]Y3L4[f3]Y6][L3]VT
Free		1		H1N1	RES 1b:o-dgal-HEX-0:0|1:aldi 2s:n-acetyl 3b:b-dgal-HEX-1:5 LIN 1:1d(2+1)2n 2:1o(3+1)3d	[L3]VT
Free		2		H3N2F1	RES 1b:o-dgal-HEX-0:0|1:aldi 2s:n-acetyl 3b:b-dgal-HEX-1:5 4b:a-lgal-HEX-1:5|6:d 5b:b-dglc-HEX-1:5 6s:n-acetyl 7b:b-dgal-HEX-1:5 8b:b-dgal-HEX-1:5 LIN 1:1d(2+1)2n 2:1o(3+1)3d 3:3o(2+1)4d 4:1o(6+1)5d 5:5d(2+1)6n 6:5o(4+1)7d 7:7o(4+1)8d	[L4L4Y6][[f2]L3]VT
Free		4		H3N4	RES 1b:o-dgal-HEX-0:0|1:aldi 2s:n-acetyl 3b:b-dglc-HEX-1:5 4s:n-acetyl 5b:b-dgal-HEX-1:5 6b:b-dglc-HEX-1:5 7s:n-acetyl 8b:b-dgal-HEX-1:5 9b:b-dglc-HEX-1:5 10s:n-acetyl 11b:b-dgal-HEX-1:5 LIN 1:1d(2+1)2n 2:1o(3+1)3d 3:3d(2+1)4n 4:3o(4+1)5d 5:1o(6+1)6d 6:6d(2+1)7n 7:6o(3+1)8d 8:8o(3+1)9d 9:9d(2+1)10n 10:9o(4+1)11d	[L4Y3L3Y6][L4Y3]VT
Free		1		H2N2	RES 1b:o-dgal-HEX-0:0|1:aldi 2s:n-acetyl 3b:b-dgal-HEX-1:5 4b:b-dglc-HEX-1:5 5s:n-acetyl 6b:b-dgal-HEX-1:5 LIN 1:1d(2+1)2n 2:1o(3+1)3d 3:3o(3+1)4d 4:4d(2+1)5n 5:4o(4+1)6d	[L4Y3L3]VT
Free		1		H4N4	RES 1b:o-dgal-HEX-0:0|1:aldi 2s:n-acetyl 3b:b-dgal-HEX-1:5 4b:b-dglc-HEX-1:5 5s:n-acetyl 6b:b-dgal-HEX-1:5 7b:b-dglc-HEX-1:5 8s:n-acetyl 9b:b-dgal-HEX-1:5 10b:b-dglc-HEX-1:5 11s:n-acetyl 12b:b-dgal-HEX-1:5 LIN 1:1d(2+1)2n 2:1o(3+1)3d 3:3o(3+1)4d 4:4d(2+1)5n 5:4o(3+1)6d 6:6o(3+1)7d 7:7d(2+1)8n 8:7o(4+1)9d 9:9o(3+1)10d 10:10d(2+1)11n 11:10o(4+1)12d	[L4Y3L4Y3L3Y3L3]VT
Free		1		H3N3	RES 1b:o-dgal-HEX-0:0|1:aldi 2s:n-acetyl 3b:b-dgal-HEX-1:5 4b:b-dglc-HEX-1:5 5s:n-acetyl 6b:b-dgal-HEX-1:5 7b:b-dglc-HEX-1:5 8s:n-acetyl 9b:b-dgal-HEX-1:5 LIN 1:1d(2+1)2n 2:1o(3+1)3d 3:3o(3+1)4d 4:4d(2+1)5n 5:4o(4+1)6d 6:6o(3+1)7d 7:7d(2+1)8n 8:7o(4+1)9d	[L4Y3L4Y3L3]VT
Free		1		H5N5	RES 1b:o-dgal-HEX-0:0|1:aldi 2s:n-acetyl 3b:b-dgal-HEX-1:5 4b:b-dglc-HEX-1:5 5s:n-acetyl 6b:b-dgal-HEX-1:5 7b:b-dglc-HEX-1:5 8s:n-acetyl 9b:b-dgal-HEX-1:5 10b:b-dglc-HEX-1:5 11s:n-acetyl 12b:b-dgal-HEX-1:5 13b:b-dglc-HEX-1:5 14s:n-acetyl 15b:b-dgal-HEX-1:5 LIN 1:1d(2+1)2n 2:1o(3+1)3d 3:3o(3+1)4d 4:4d(2+1)5n 5:4o(4+1)6d 6:6o(3+1)7d 7:7d(2+1)8n 8:7o(4+1)9d 9:9o(3+1)10d 10:10d(2+1)11n 11:10o(4+1)12d…	[L4Y3L4Y3L4Y3L4Y3L3]VT
Free		2		H7N7S1	RES 1b:o-dgal-HEX-0:0|1:aldi 2s:n-acetyl 3b:b-dgal-HEX-1:5 4b:a-dgro-dgal-NON-2:6|1:a|2:keto|3:d 5s:n-acetyl 6b:b-dglc-HEX-1:5 7s:n-acetyl 8b:b-dgal-HEX-1:5 9b:b-dglc-HEX-1:5 10s:n-acetyl 11b:b-dgal-HEX-1:5 12b:b-dglc-HEX-1:5 13s:n-acetyl 14b:b-dgal-HEX-1:5 15b:b-dglc-HEX-1:5 16s:n-acetyl 17b:b-dgal-HEX-1:5 18b:b-dglc-HEX-1:5 19s:n-acetyl 20b:b-dgal-HEX-1:5 21b:b-dglc-HEX-1:5 22s:n-acetyl 23b:b-d…	[L4Y3L4Y3L4Y3L4Y3L4Y3L4Y6][S3L3]VT
Free		2		H6N6	RES 1b:o-dgal-HEX-0:0|1:aldi 2s:n-acetyl 3b:b-dgal-HEX-1:5 4b:b-dglc-HEX-1:5 5s:n-acetyl 6b:b-dgal-HEX-1:5 7b:b-dglc-HEX-1:5 8s:n-acetyl 9b:b-dgal-HEX-1:5 10b:b-dglc-HEX-1:5 11s:n-acetyl 12b:b-dgal-HEX-1:5 13b:b-dglc-HEX-1:5 14s:n-acetyl 15b:b-dgal-HEX-1:5 16b:b-dglc-HEX-1:5 17s:n-acetyl 18b:b-dgal-HEX-1:5 LIN 1:1d(2+1)2n 2:1o(3+1)3d 3:1o(6+1)4d 4:4d(2+1)5n 5:4o(4+1)6d 6:6o(3+1)7d 7:7d(2+1)8n 8:7…	[L4Y3L4Y3L4Y3L4Y3L4Y6][L3]VT
Free		2		H6N6S1	RES 1b:o-dgal-HEX-0:0|1:aldi 2s:n-acetyl 3b:b-dgal-HEX-1:5 4b:a-dgro-dgal-NON-2:6|1:a|2:keto|3:d 5s:n-acetyl 6b:b-dglc-HEX-1:5 7s:n-acetyl 8b:b-dgal-HEX-1:5 9b:b-dglc-HEX-1:5 10s:n-acetyl 11b:b-dgal-HEX-1:5 12b:b-dglc-HEX-1:5 13s:n-acetyl 14b:b-dgal-HEX-1:5 15b:b-dglc-HEX-1:5 16s:n-acetyl 17b:b-dgal-HEX-1:5 18b:b-dglc-HEX-1:5 19s:n-acetyl 20b:b-dgal-HEX-1:5 LIN 1:1d(2+1)2n 2:1o(3+1)3d 3:3o(3+2)4d…	[L4Y3L4Y3L4Y3L4Y3L4Y6][S3L3]VT
Free		2		H5N5	RES 1b:o-dgal-HEX-0:0|1:aldi 2s:n-acetyl 3b:b-dgal-HEX-1:5 4b:b-dglc-HEX-1:5 5s:n-acetyl 6b:b-dgal-HEX-1:5 7b:b-dglc-HEX-1:5 8s:n-acetyl 9b:b-dgal-HEX-1:5 10b:b-dglc-HEX-1:5 11s:n-acetyl 12b:b-dgal-HEX-1:5 13b:b-dglc-HEX-1:5 14s:n-acetyl 15b:b-dgal-HEX-1:5 LIN 1:1d(2+1)2n 2:1o(3+1)3d 3:1o(6+1)4d 4:4d(2+1)5n 5:4o(4+1)6d 6:6o(3+1)7d 7:7d(2+1)8n 8:7o(4+1)9d 9:9o(3+1)10d 10:10d(2+1)11n 11:10o(4+1)12d…	[L4Y3L4Y3L4Y3L4Y6][L3]VT
Free		2		H5N5S1	RES 1b:o-dgal-HEX-0:0|1:aldi 2s:n-acetyl 3b:b-dgal-HEX-1:5 4b:a-dgro-dgal-NON-2:6|1:a|2:keto|3:d 5s:n-acetyl 6b:b-dglc-HEX-1:5 7s:n-acetyl 8b:b-dgal-HEX-1:5 9b:b-dglc-HEX-1:5 10s:n-acetyl 11b:b-dgal-HEX-1:5 12b:b-dglc-HEX-1:5 13s:n-acetyl 14b:b-dgal-HEX-1:5 15b:b-dglc-HEX-1:5 16s:n-acetyl 17b:b-dgal-HEX-1:5 LIN 1:1d(2+1)2n 2:1o(3+1)3d 3:3o(3+2)4d 4:4d(5+1)5n 5:1o(6+1)6d 6:6d(2+1)7n 7:6o(4+1)8d 8:…	[L4Y3L4Y3L4Y3L4Y6][S3L3]VT
Free		2		H5N5F1	RES 1b:o-dgal-HEX-0:0|1:aldi 2s:n-acetyl 3b:b-dgal-HEX-1:5 4b:a-lgal-HEX-1:5|6:d 5b:b-dglc-HEX-1:5 6s:n-acetyl 7b:b-dgal-HEX-1:5 8b:b-dglc-HEX-1:5 9s:n-acetyl 10b:b-dgal-HEX-1:5 11b:b-dglc-HEX-1:5 12s:n-acetyl 13b:b-dgal-HEX-1:5 14b:b-dglc-HEX-1:5 15s:n-acetyl 16b:b-dgal-HEX-1:5 LIN 1:1d(2+1)2n 2:1o(3+1)3d 3:3o(2+1)4d 4:1o(6+1)5d 5:5d(2+1)6n 6:5o(4+1)7d 7:7o(3+1)8d 8:8d(2+1)9n 9:8o(4+1)10d 10:10o…	[L4Y3L4Y3L4Y3L4Y6][[f2]L3]VT
Free		2		H4N4	RES 1b:o-dgal-HEX-0:0|1:aldi 2s:n-acetyl 3b:b-dgal-HEX-1:5 4b:b-dglc-HEX-1:5 5s:n-acetyl 6b:b-dgal-HEX-1:5 7b:b-dglc-HEX-1:5 8s:n-acetyl 9b:b-dgal-HEX-1:5 10b:b-dglc-HEX-1:5 11s:n-acetyl 12b:b-dgal-HEX-1:5 LIN 1:1d(2+1)2n 2:1o(3+1)3d 3:1o(6+1)4d 4:4d(2+1)5n 5:4o(4+1)6d 6:6o(3+1)7d 7:7d(2+1)8n 8:7o(4+1)9d 9:9o(3+1)10d 10:10d(2+1)11n 11:10o(4+1)12d	[L4Y3L4Y3L4Y6][L3]VT
Free		2		H5N5	RES 1b:o-dgal-HEX-0:0|1:aldi 2s:n-acetyl 3b:b-dgal-HEX-1:5 4b:b-dglc-HEX-1:5 5s:n-acetyl 6b:b-dgal-HEX-1:5 7b:b-dglc-HEX-1:5 8s:n-acetyl 9b:b-dgal-HEX-1:5 10b:b-dglc-HEX-1:5 11s:n-acetyl 12b:b-dgal-HEX-1:5 13b:b-dglc-HEX-1:5 14s:n-acetyl 15b:b-dgal-HEX-1:5 LIN 1:1d(2+1)2n 2:1o(3+1)3d 3:3o(3+1)4d 4:4d(2+1)5n 5:4o(4+1)6d 6:1o(6+1)7d 7:7d(2+1)8n 8:7o(4+1)9d 9:9o(3+1)10d 10:10d(2+1)11n 11:10o(4+1)12d…	[L4Y3L4Y3L4Y6][L4Y3L3]VT
Free		2		H4N4S1	RES 1b:o-dgal-HEX-0:0|1:aldi 2s:n-acetyl 3b:b-dgal-HEX-1:5 4b:a-dgro-dgal-NON-2:6|1:a|2:keto|3:d 5s:n-acetyl 6b:b-dglc-HEX-1:5 7s:n-acetyl 8b:b-dgal-HEX-1:5 9b:b-dglc-HEX-1:5 10s:n-acetyl 11b:b-dgal-HEX-1:5 12b:b-dglc-HEX-1:5 13s:n-acetyl 14b:b-dgal-HEX-1:5 LIN 1:1d(2+1)2n 2:1o(3+1)3d 3:3o(3+2)4d 4:4d(5+1)5n 5:1o(6+1)6d 6:6d(2+1)7n 7:6o(4+1)8d 8:8o(3+1)9d 9:9d(2+1)10n 10:9o(4+1)11d 11:11o(3+1)12d…	[L4Y3L4Y3L4Y6][S3L3]VT
Free		2		H4N4	RES 1b:o-dgal-HEX-0:0|1:aldi 2s:n-acetyl 3b:b-dgal-HEX-1:5 4b:b-dglc-HEX-1:5 5s:n-acetyl 6s:sulfate 7b:b-dgal-HEX-1:5 8b:b-dglc-HEX-1:5 9s:n-acetyl 10b:b-dgal-HEX-1:5 11b:b-dglc-HEX-1:5 12s:n-acetyl 13b:b-dgal-HEX-1:5 LIN 1:1d(2+1)2n 2:1o(3+1)3d 3:1o(6+1)4d 4:4d(2+1)5n 5:4o(6+1)6n 6:4o(4+1)7d 7:7o(3+1)8d 8:8d(2+1)9n 9:8o(4+1)10d 10:10o(3+1)11d 11:11d(2+1)12n 12:11o(4+1)13d	[L4Y3L4Y3L4[s6]Y6][L3]VT
Free		3		H2N3	RES 1b:o-dgal-HEX-0:0|1:aldi 2s:n-acetyl 3b:b-dglc-HEX-1:5 4s:n-acetyl 5b:b-dgal-HEX-1:5 6b:b-dglc-HEX-1:5 7s:n-acetyl 8b:b-dgal-HEX-1:5 LIN 1:1d(2+1)2n 2:1o(3+1)3d 3:3d(2+1)4n 4:3o(4+1)5d 5:5o(3+1)6d 6:6d(2+1)7n 7:6o(4+1)8d	[L4Y3L4Y3]VT
Free		2		H4N4	RES 1b:o-dgal-HEX-0:0|1:aldi 2s:n-acetyl 3b:b-dgal-HEX-1:5 4b:b-dglc-HEX-1:5 5s:n-acetyl 6b:b-dgal-HEX-1:5 7b:b-dglc-HEX-1:5 8s:n-acetyl 9b:b-dgal-HEX-1:5 10b:b-dglc-HEX-1:5 11s:n-acetyl 12b:b-dgal-HEX-1:5 LIN 1:1d(2+1)2n 2:1o(3+1)3d 3:3o(3+1)4d 4:4d(2+1)5n 5:4o(3+1)6d 6:1o(6+1)7d 7:7d(2+1)8n 8:7o(4+1)9d 9:9o(3+1)10d 10:10d(2+1)11n 11:10o(4+1)12d	[L4Y3L4Y6][L3Y3L3]VT
Free		2		H3N3	RES 1b:o-dgal-HEX-0:0|1:aldi 2s:n-acetyl 3b:b-dgal-HEX-1:5 4b:b-dglc-HEX-1:5 5s:n-acetyl 6b:b-dgal-HEX-1:5 7b:b-dglc-HEX-1:5 8s:n-acetyl 9b:b-dgal-HEX-1:5 LIN 1:1d(2+1)2n 2:1o(3+1)3d 3:1o(6+1)4d 4:4d(2+1)5n 5:4o(4+1)6d 6:6o(3+1)7d 7:7d(2+1)8n 8:7o(4+1)9d	[L4Y3L4Y6][L3]VT
Free		2		H4N4	RES 1b:o-dgal-HEX-0:0|1:aldi 2s:n-acetyl 3b:b-dgal-HEX-1:5 4b:b-dglc-HEX-1:5 5s:n-acetyl 6b:b-dgal-HEX-1:5 7b:b-dglc-HEX-1:5 8s:n-acetyl 9b:b-dgal-HEX-1:5 10b:b-dglc-HEX-1:5 11s:n-acetyl 12b:b-dgal-HEX-1:5 LIN 1:1d(2+1)2n 2:1o(3+1)3d 3:3o(3+1)4d 4:4d(2+1)5n 5:4o(4+1)6d 6:1o(6+1)7d 7:7d(2+1)8n 8:7o(4+1)9d 9:9o(3+1)10d 10:10d(2+1)11n 11:10o(4+1)12d	[L4Y3L4Y6][L4Y3L3]VT
Free		2		H4N4S1	RES 1b:o-dgal-HEX-0:0|1:aldi 2s:n-acetyl 3b:b-dgal-HEX-1:5 4b:b-dglc-HEX-1:5 5s:n-acetyl 6b:b-dgal-HEX-1:5 7b:a-dgro-dgal-NON-2:6|1:a|2:keto|3:d 8s:n-acetyl 9b:b-dglc-HEX-1:5 10s:n-acetyl 11b:b-dgal-HEX-1:5 12b:b-dglc-HEX-1:5 13s:n-acetyl 14b:b-dgal-HEX-1:5 LIN 1:1d(2+1)2n 2:1o(3+1)3d 3:3o(3+1)4d 4:4d(2+1)5n 5:4o(3+1)6d 6:6o(3+2)7d 7:7d(5+1)8n 8:1o(6+1)9d 9:9d(2+1)10n 10:9o(4+1)11d 11:11o(3+1)12d…	[L4Y3L4Y6][S3L3Y3L3]VT
Free		2		H3N3S1	RES 1b:o-dgal-HEX-0:0|1:aldi 2s:n-acetyl 3b:b-dgal-HEX-1:5 4b:a-dgro-dgal-NON-2:6|1:a|2:keto|3:d 5s:n-acetyl 6b:b-dglc-HEX-1:5 7s:n-acetyl 8b:b-dgal-HEX-1:5 9b:b-dglc-HEX-1:5 10s:n-acetyl 11b:b-dgal-HEX-1:5 LIN 1:1d(2+1)2n 2:1o(3+1)3d 3:3o(3+2)4d 4:4d(5+1)5n 5:1o(6+1)6d 6:6d(2+1)7n 7:6o(4+1)8d 8:8o(3+1)9d 9:9d(2+1)10n 10:9o(4+1)11d	[L4Y3L4Y6][S3L3]VT
Free		2		H4N5F2	RES 1b:o-dgal-HEX-0:0|1:aldi 2s:n-acetyl 3b:b-dgal-HEX-1:5 4b:a-lgal-HEX-1:5|6:d 5b:b-dglc-HEX-1:5 6s:n-acetyl 7b:b-dgal-HEX-1:5 8b:a-lgal-HEX-1:5|6:d 9b:a-dgal-HEX-1:5 10s:n-acetyl 11b:b-dglc-HEX-1:5 12s:n-acetyl 13b:b-dgal-HEX-1:5 14b:b-dglc-HEX-1:5 15s:n-acetyl 16b:b-dgal-HEX-1:5 LIN 1:1d(2+1)2n 2:1o(3+1)3d 3:3o(2+1)4d 4:3o(3+1)5d 5:5d(2+1)6n 6:5o(4+1)7d 7:7o(2+1)8d 8:7o(3+1)9d 9:9d(2+1)10n 10…	[L4Y3L4Y6][V3[f2]L4Y3[f2]L3]VT
Free		2		H5N5F2	RES 1b:o-dgal-HEX-0:0|1:aldi 2s:n-acetyl 3b:b-dgal-HEX-1:5 4b:b-dglc-HEX-1:5 5s:n-acetyl 6b:b-dgal-HEX-1:5 7b:a-lgal-HEX-1:5|6:d 8b:b-dglc-HEX-1:5 9s:n-acetyl 10b:b-dgal-HEX-1:5 11b:a-lgal-HEX-1:5|6:d 12b:b-dglc-HEX-1:5 13s:n-acetyl 14b:b-dgal-HEX-1:5 15b:b-dglc-HEX-1:5 16s:n-acetyl 17b:b-dgal-HEX-1:5 LIN 1:1d(2+1)2n 2:1o(3+1)3d 3:3o(3+1)4d 4:4d(2+1)5n 5:4o(4+1)6d 6:6o(2+1)7d 7:3o(6+1)8d 8:8d(2+1…	[L4Y3L4Y6][[[f2]L4Y6][[f2]L4Y3]L3]VT
Free		2		H4N4F2	RES 1b:o-dgal-HEX-0:0|1:aldi 2s:n-acetyl 3b:b-dgal-HEX-1:5 4b:a-lgal-HEX-1:5|6:d 5b:b-dglc-HEX-1:5 6s:n-acetyl 7b:b-dgal-HEX-1:5 8b:a-lgal-HEX-1:5|6:d 9b:b-dglc-HEX-1:5 10s:n-acetyl 11b:b-dgal-HEX-1:5 12b:b-dglc-HEX-1:5 13s:n-acetyl 14b:b-dgal-HEX-1:5 LIN 1:1d(2+1)2n 2:1o(3+1)3d 3:3o(2+1)4d 4:3o(3+1)5d 5:5d(2+1)6n 6:5o(4+1)7d 7:7o(2+1)8d 8:1o(6+1)9d 9:9d(2+1)10n 10:9o(4+1)11d 11:11o(3+1)12d 12:12…	[L4Y3L4Y6][[f2]L4Y3[f2]L3]VT
Free		2		H3N3F1	RES 1b:o-dgal-HEX-0:0|1:aldi 2s:n-acetyl 3b:b-dgal-HEX-1:5 4b:b-dglc-HEX-1:5 5s:n-acetyl 6b:a-lgal-HEX-1:5|6:d 7b:b-dgal-HEX-1:5 8b:b-dglc-HEX-1:5 9s:n-acetyl 10b:b-dgal-HEX-1:5 LIN 1:1d(2+1)2n 2:1o(3+1)3d 3:1o(6+1)4d 4:4d(2+1)5n 5:4o(3+1)6d 6:4o(4+1)7d 7:7o(3+1)8d 8:8d(2+1)9n 9:8o(4+1)10d	[L4Y3L4[f3]Y6][L3]VT
Free		2		H3N3F1S1	RES 1b:o-dgal-HEX-0:0|1:aldi 2s:n-acetyl 3b:b-dgal-HEX-1:5 4b:a-dgro-dgal-NON-2:6|1:a|2:keto|3:d 5s:n-acetyl 6b:b-dglc-HEX-1:5 7s:n-acetyl 8b:a-lgal-HEX-1:5|6:d 9b:b-dgal-HEX-1:5 10b:b-dglc-HEX-1:5 11s:n-acetyl 12b:b-dgal-HEX-1:5 LIN 1:1d(2+1)2n 2:1o(3+1)3d 3:3o(3+2)4d 4:4d(5+1)5n 5:1o(6+1)6d 6:6d(2+1)7n 7:6o(3+1)8d 8:6o(4+1)9d 9:9o(3+1)10d 10:10d(2+1)11n 11:10o(4+1)12d	[L4Y3L4[f3]Y6][S3L3]VT
Free		2		H3N4	RES 1b:o-dgal-HEX-0:0|1:aldi 2s:n-acetyl 3b:b-dgal-HEX-1:5 4b:a-dglc-HEX-1:5 5s:n-acetyl 6b:b-dglc-HEX-1:5 7s:n-acetyl 8s:sulfate 9b:b-dgal-HEX-1:5 10b:b-dglc-HEX-1:5 11s:n-acetyl 12b:b-dgal-HEX-1:5 LIN 1:1d(2+1)2n 2:1o(3+1)3d 3:3o(4+1)4d 4:4d(2+1)5n 5:1o(6+1)6d 6:6d(2+1)7n 7:6o(6+1)8n 8:6o(4+1)9d 9:9o(3+1)10d 10:10d(2+1)11n 11:10o(4+1)12d	[L4Y3L4[s6]Y6][Ya4L3]VT
Free		2		H3N3F1	RES 1b:o-dgal-HEX-0:0|1:aldi 2s:n-acetyl 3b:b-dgal-HEX-1:5 4b:a-lgal-HEX-1:5|6:d 5b:b-dglc-HEX-1:5 6s:n-acetyl 7s:sulfate 8b:b-dgal-HEX-1:5 9b:b-dglc-HEX-1:5 10s:n-acetyl 11b:b-dgal-HEX-1:5 LIN 1:1d(2+1)2n 2:1o(3+1)3d 3:3o(2+1)4d 4:1o(6+1)5d 5:5d(2+1)6n 6:5o(6+1)7n 7:5o(4+1)8d 8:8o(3+1)9d 9:9d(2+1)10n 10:9o(4+1)11d	[L4Y3L4[s6]Y6][[f2]L3]VT
Free		1		H2N2F1	RES 1b:o-dgal-HEX-0:0|1:aldi 2s:n-acetyl 3b:b-dgal-HEX-1:5 4b:a-lgal-HEX-1:5|6:d 5b:b-dglc-HEX-1:5 6s:n-acetyl 7b:b-dgal-HEX-1:5 LIN 1:1d(2+1)2n 2:1o(3+1)3d 3:3o(2+1)4d 4:3o(3+1)5d 5:5d(2+1)6n 6:5o(4+1)7d	[L4Y3[f2]L3]VT
Free		2		H3N3F2	RES 1b:o-dgal-HEX-0:0|1:aldi 2s:n-acetyl 3b:b-dgal-HEX-1:5 4b:b-dglc-HEX-1:5 5s:n-acetyl 6b:a-lgal-HEX-1:5|6:d 7b:b-dgal-HEX-1:5 8b:a-lgal-HEX-1:5|6:d 9b:b-dglc-HEX-1:5 10s:n-acetyl 11b:b-dgal-HEX-1:5 LIN 1:1d(2+1)2n 2:1o(3+1)3d 3:1o(6+1)4d 4:4d(2+1)5n 5:4o(3+1)6d 6:4o(4+1)7d 7:7o(2+1)8d 8:7o(3+1)9d 9:9d(2+1)10n 10:9o(4+1)11d	[L4Y3[f2]L4[f3]Y6][L3]VT
Free		3		H1N2	RES 1b:o-dgal-HEX-0:0|1:aldi 2s:n-acetyl 3b:b-dglc-HEX-1:5 4s:n-acetyl 5b:b-dgal-HEX-1:5 LIN 1:1d(2+1)2n 2:1o(3+1)3d 3:3d(2+1)4n 4:3o(4+1)5d	[L4Y3]VT
Free		2		H3N3	RES 1b:o-dgal-HEX-0:0|1:aldi 2s:n-acetyl 3b:b-dgal-HEX-1:5 4b:b-dglc-HEX-1:5 5s:n-acetyl 6b:b-dgal-HEX-1:5 7b:b-dglc-HEX-1:5 8s:n-acetyl 9b:b-dgal-HEX-1:5 LIN 1:1d(2+1)2n 2:1o(3+1)3d 3:3o(3+1)4d 4:4d(2+1)5n 5:4o(3+1)6d 6:1o(6+1)7d 7:7d(2+1)8n 8:7o(4+1)9d	[L4Y6][L3Y3L3]VT
Free		2		H2N2	RES 1b:o-dgal-HEX-0:0|1:aldi 2s:n-acetyl 3b:b-dgal-HEX-1:5 4b:b-dglc-HEX-1:5 5s:n-acetyl 6b:b-dgal-HEX-1:5 LIN 1:1d(2+1)2n 2:1o(3+1)3d 3:1o(6+1)4d 4:4d(2+1)5n 5:4o(4+1)6d	[L4Y6][L3]VT
Free		2		H3N3	RES 1b:o-dgal-HEX-0:0|1:aldi 2s:n-acetyl 3b:b-dgal-HEX-1:5 4b:b-dglc-HEX-1:5 5s:n-acetyl 6b:b-dgal-HEX-1:5 7b:b-dglc-HEX-1:5 8s:n-acetyl 9b:b-dgal-HEX-1:5 LIN 1:1d(2+1)2n 2:1o(3+1)3d 3:3o(3+1)4d 4:4d(2+1)5n 5:4o(4+1)6d 6:1o(6+1)7d 7:7d(2+1)8n 8:7o(4+1)9d	[L4Y6][L4Y3L3]VT
Free		4		H2N3	RES 1b:o-dgal-HEX-0:0|1:aldi 2s:n-acetyl 3b:b-dglc-HEX-1:5 4s:n-acetyl 5b:b-dgal-HEX-1:5 6b:b-dglc-HEX-1:5 7s:n-acetyl 8b:b-dgal-HEX-1:5 LIN 1:1d(2+1)2n 2:1o(3+1)3d 3:3d(2+1)4n 4:3o(4+1)5d 5:1o(6+1)6d 6:6d(2+1)7n 7:6o(4+1)8d	[L4Y6][L4Y3]VT
Free		2		H3N3F1	RES 1b:o-dgal-HEX-0:0|1:aldi 2s:n-acetyl 3b:b-dgal-HEX-1:5 4b:b-dglc-HEX-1:5 5s:n-acetyl 6b:a-lgal-HEX-1:5|6:d 7b:b-dgal-HEX-1:5 8b:b-dglc-HEX-1:5 9s:n-acetyl 10b:b-dgal-HEX-1:5 LIN 1:1d(2+1)2n 2:1o(3+1)3d 3:3o(3+1)4d 4:4d(2+1)5n 5:4o(3+1)6d 6:4o(4+1)7d 7:1o(6+1)8d 8:8d(2+1)9n 9:8o(4+1)10d	[L4Y6][L4[f3]Y3L3]VT
Free		2		H3N2F1	RES 1b:o-dgal-HEX-0:0|1:aldi 2s:n-acetyl 3b:b-dgal-HEX-1:5 4b:a-lgal-HEX-1:5|6:d 5b:a-dgal-HEX-1:5 6b:b-dglc-HEX-1:5 7s:n-acetyl 8b:b-dgal-HEX-1:5 LIN 1:1d(2+1)2n 2:1o(3+1)3d 3:3o(2+1)4d 4:3o(3+1)5d 5:1o(6+1)6d 6:6d(2+1)7n 7:6o(4+1)8d	[L4Y6][La3[f2]L3]VT
Free		2		H2N2S1	RES 1b:o-dgal-HEX-0:0|1:aldi 2s:n-acetyl 3b:b-dgal-HEX-1:5 4b:a-dgro-dgal-NON-2:6|1:a|2:keto|3:d 5s:n-acetyl 6b:b-dglc-HEX-1:5 7s:n-acetyl 8b:b-dgal-HEX-1:5 LIN 1:1d(2+1)2n 2:1o(3+1)3d 3:3o(3+2)4d 4:4d(5+1)5n 5:1o(6+1)6d 6:6d(2+1)7n 7:6o(4+1)8d	[L4Y6][S3L3]VT
Free		4		H2N3S1	RES 1b:o-dgal-HEX-0:0|1:aldi 2s:n-acetyl 3b:b-dglc-HEX-1:5 4s:n-acetyl 5b:b-dgal-HEX-1:5 6b:a-dgro-dgal-NON-2:6|1:a|2:keto|3:d 7s:n-acetyl 8b:b-dglc-HEX-1:5 9s:n-acetyl 10b:b-dgal-HEX-1:5 LIN 1:1d(2+1)2n 2:1o(3+1)3d 3:3d(2+1)4n 4:3o(4+1)5d 5:5o(3+2)6d 6:6d(5+1)7n 7:1o(6+1)8d 8:8d(2+1)9n 9:8o(4+1)10d	[L4Y6][S3L4Y3]VT
Free		2		H2N3F1	RES 1b:o-dgal-HEX-0:0|1:aldi 2s:n-acetyl 3b:b-dgal-HEX-1:5 4b:a-lgal-HEX-1:5|6:d 5b:a-dgal-HEX-1:5 6s:n-acetyl 7b:b-dglc-HEX-1:5 8s:n-acetyl 9b:b-dgal-HEX-1:5 LIN 1:1d(2+1)2n 2:1o(3+1)3d 3:3o(2+1)4d 4:3o(3+1)5d 5:5d(2+1)6n 6:1o(6+1)7d 7:7d(2+1)8n 8:7o(4+1)9d	[L4Y6][V3[f2]L3]VT
Free		2		H2N3	RES 1b:o-dgal-HEX-0:0|1:aldi 2s:n-acetyl 3b:b-dgal-HEX-1:5 4b:b-dglc-HEX-1:5 5s:n-acetyl 6b:b-dglc-HEX-1:5 7s:n-acetyl 8b:b-dgal-HEX-1:5 LIN 1:1d(2+1)2n 2:1o(3+1)3d 3:3o(3+1)4d 4:4d(2+1)5n 5:1o(6+1)6d 6:6d(2+1)7n 7:6o(4+1)8d	[L4Y6][Y3L3]VT
Free		4		H1N3	RES 1b:o-dgal-HEX-0:0|1:aldi 2s:n-acetyl 3b:b-dglc-HEX-1:5 4s:n-acetyl 5b:b-dglc-HEX-1:5 6s:n-acetyl 7b:b-dgal-HEX-1:5 LIN 1:1d(2+1)2n 2:1o(3+1)3d 3:3d(2+1)4n 4:1o(6+1)5d 5:5d(2+1)6n 6:5o(4+1)7d	[L4Y6][Y3]VT
Free		2		H2N3	RES 1b:o-dgal-HEX-0:0|1:aldi 2s:n-acetyl 3b:b-dgal-HEX-1:5 4b:a-dglc-HEX-1:5 5s:n-acetyl 6b:b-dglc-HEX-1:5 7s:n-acetyl 8b:b-dgal-HEX-1:5 LIN 1:1d(2+1)2n 2:1o(3+1)3d 3:3o(4+1)4d 4:4d(2+1)5n 5:1o(6+1)6d 6:6d(2+1)7n 7:6o(4+1)8d	[L4Y6][Ya4L3]VT
Free		2		H3N4	RES 1b:o-dgal-HEX-0:0|1:aldi 2s:n-acetyl 3b:b-dgal-HEX-1:5 4b:b-dglc-HEX-1:5 5s:n-acetyl 6b:b-dgal-HEX-1:5 7b:a-dglc-HEX-1:5 8s:n-acetyl 9b:b-dglc-HEX-1:5 10s:n-acetyl 11b:b-dgal-HEX-1:5 LIN 1:1d(2+1)2n 2:1o(3+1)3d 3:3o(3+1)4d 4:4d(2+1)5n 5:4o(4+1)6d 6:6o(4+1)7d 7:7d(2+1)8n 8:1o(6+1)9d 9:9d(2+1)10n 10:9o(4+1)11d	[L4Y6][Ya4L4Y3L3]VT
Free		2		H4N4	RES 1b:o-dgal-HEX-0:0|1:aldi 2s:n-acetyl 3b:b-dgal-HEX-1:5 4b:b-dglc-HEX-1:5 5s:n-acetyl 6b:b-dgal-HEX-1:5 7b:b-dglc-HEX-1:5 8s:n-acetyl 9b:b-dgal-HEX-1:5 10b:b-dglc-HEX-1:5 11s:n-acetyl 12b:b-dgal-HEX-1:5 LIN 1:1d(2+1)2n 2:1o(3+1)3d 3:3o(3+1)4d 4:4d(2+1)5n 5:4o(4+1)6d 6:3o(6+1)7d 7:7d(2+1)8n 8:7o(4+1)9d 9:1o(6+1)10d 10:10d(2+1)11n 11:10o(4+1)12d	[L4Y6][[L4Y6][L4Y3]L3]VT
Free		2		H4N4F1	RES 1b:o-dgal-HEX-0:0|1:aldi 2s:n-acetyl 3b:b-dgal-HEX-1:5 4b:b-dglc-HEX-1:5 5s:n-acetyl 6b:a-lgal-HEX-1:5|6:d 7b:b-dgal-HEX-1:5 8b:b-dglc-HEX-1:5 9s:n-acetyl 10b:b-dgal-HEX-1:5 11b:b-dglc-HEX-1:5 12s:n-acetyl 13b:b-dgal-HEX-1:5 LIN 1:1d(2+1)2n 2:1o(3+1)3d 3:3o(3+1)4d 4:4d(2+1)5n 5:4o(3+1)6d 6:4o(4+1)7d 7:3o(6+1)8d 8:8d(2+1)9n 9:8o(4+1)10d 10:1o(6+1)11d 11:11d(2+1)12n 12:11o(4+1)13d	[L4Y6][[L4Y6][L4[f3]Y3]L3]VT
Free		2		H4N4S1	RES 1b:o-dgal-HEX-0:0|1:aldi 2s:n-acetyl 3b:b-dgal-HEX-1:5 4b:b-dglc-HEX-1:5 5s:n-acetyl 6b:b-dgal-HEX-1:5 7b:a-dgro-dgal-NON-2:6|1:a|2:keto|3:d 8s:n-acetyl 9b:b-dglc-HEX-1:5 10s:n-acetyl 11b:b-dgal-HEX-1:5 12b:b-dglc-HEX-1:5 13s:n-acetyl 14b:b-dgal-HEX-1:5 LIN 1:1d(2+1)2n 2:1o(3+1)3d 3:3o(3+1)4d 4:4d(2+1)5n 5:4o(4+1)6d 6:6o(3+2)7d 7:7d(5+1)8n 8:3o(6+1)9d 9:9d(2+1)10n 10:9o(4+1)11d 11:1o(6+1)12d …	[L4Y6][[L4Y6][S3L4Y3]L3]VT
Free		2		H4N4F1S1	RES 1b:o-dgal-HEX-0:0|1:aldi 2s:n-acetyl 3b:b-dgal-HEX-1:5 4b:b-dglc-HEX-1:5 5s:n-acetyl 6b:a-lgal-HEX-1:5|6:d 7b:b-dgal-HEX-1:5 8b:a-dgro-dgal-NON-2:6|1:a|2:keto|3:d 9s:n-acetyl 10b:b-dglc-HEX-1:5 11s:n-acetyl 12b:b-dgal-HEX-1:5 13b:b-dglc-HEX-1:5 14s:n-acetyl 15b:b-dgal-HEX-1:5 LIN 1:1d(2+1)2n 2:1o(3+1)3d 3:3o(3+1)4d 4:4d(2+1)5n 5:4o(3+1)6d 6:4o(4+1)7d 7:7o(3+2)8d 8:8d(5+1)9n 9:3o(6+1)10d 10:10…	[L4Y6][[L4Y6][S3L4[f3]Y3]L3]VT
Free		2		H4N5F1	RES 1b:o-dgal-HEX-0:0|1:aldi 2s:n-acetyl 3b:b-dgal-HEX-1:5 4b:b-dglc-HEX-1:5 5s:n-acetyl 6b:b-dgal-HEX-1:5 7b:a-lgal-HEX-1:5|6:d 8b:a-dgal-HEX-1:5 9s:n-acetyl 10b:b-dglc-HEX-1:5 11s:n-acetyl 12b:b-dgal-HEX-1:5 13b:b-dglc-HEX-1:5 14s:n-acetyl 15b:b-dgal-HEX-1:5 LIN 1:1d(2+1)2n 2:1o(3+1)3d 3:3o(3+1)4d 4:4d(2+1)5n 5:4o(4+1)6d 6:6o(2+1)7d 7:6o(3+1)8d 8:8d(2+1)9n 9:3o(6+1)10d 10:10d(2+1)11n 11:10o(4+1…	[L4Y6][[L4Y6][V3[f2]L4Y3]L3]VT
Free		2		H4N4F1	RES 1b:o-dgal-HEX-0:0|1:aldi 2s:n-acetyl 3b:b-dgal-HEX-1:5 4b:b-dglc-HEX-1:5 5s:n-acetyl 6b:b-dgal-HEX-1:5 7b:b-dglc-HEX-1:5 8s:n-acetyl 9b:a-lgal-HEX-1:5|6:d 10b:b-dgal-HEX-1:5 11b:b-dglc-HEX-1:5 12s:n-acetyl 13b:b-dgal-HEX-1:5 LIN 1:1d(2+1)2n 2:1o(3+1)3d 3:3o(3+1)4d 4:4d(2+1)5n 5:4o(4+1)6d 6:3o(6+1)7d 7:7d(2+1)8n 8:7o(3+1)9d 9:7o(4+1)10d 10:1o(6+1)11d 11:11d(2+1)12n 12:11o(4+1)13d	[L4Y6][[L4[f3]Y6][L4Y3]L3]VT
Free		2		H4N4F2	RES 1b:o-dgal-HEX-0:0|1:aldi 2s:n-acetyl 3b:b-dgal-HEX-1:5 4b:b-dglc-HEX-1:5 5s:n-acetyl 6b:a-lgal-HEX-1:5|6:d 7b:b-dgal-HEX-1:5 8b:b-dglc-HEX-1:5 9s:n-acetyl 10b:a-lgal-HEX-1:5|6:d 11b:b-dgal-HEX-1:5 12b:b-dglc-HEX-1:5 13s:n-acetyl 14b:b-dgal-HEX-1:5 LIN 1:1d(2+1)2n 2:1o(3+1)3d 3:3o(3+1)4d 4:4d(2+1)5n 5:4o(3+1)6d 6:4o(4+1)7d 7:3o(6+1)8d 8:8d(2+1)9n 9:8o(3+1)10d 10:8o(4+1)11d 11:1o(6+1)12d 12:12d…	[L4Y6][[L4[f3]Y6][L4[f3]Y3]L3]VT
Free		2		H4N4F1S1	RES 1b:o-dgal-HEX-0:0|1:aldi 2s:n-acetyl 3b:b-dgal-HEX-1:5 4b:b-dglc-HEX-1:5 5s:n-acetyl 6b:b-dgal-HEX-1:5 7b:a-dgro-dgal-NON-2:6|1:a|2:keto|3:d 8s:n-acetyl 9b:b-dglc-HEX-1:5 10s:n-acetyl 11b:a-lgal-HEX-1:5|6:d 12b:b-dgal-HEX-1:5 13b:b-dglc-HEX-1:5 14s:n-acetyl 15b:b-dgal-HEX-1:5 LIN 1:1d(2+1)2n 2:1o(3+1)3d 3:3o(3+1)4d 4:4d(2+1)5n 5:4o(4+1)6d 6:6o(3+2)7d 7:7d(5+1)8n 8:3o(6+1)9d 9:9d(2+1)10n 10:9o…	[L4Y6][[L4[f3]Y6][S3L4Y3]L3]VT
Free		2		H4N4F2S1	RES 1b:o-dgal-HEX-0:0|1:aldi 2s:n-acetyl 3b:b-dgal-HEX-1:5 4b:b-dglc-HEX-1:5 5s:n-acetyl 6b:a-lgal-HEX-1:5|6:d 7b:b-dgal-HEX-1:5 8b:a-dgro-dgal-NON-2:6|1:a|2:keto|3:d 9s:n-acetyl 10b:b-dglc-HEX-1:5 11s:n-acetyl 12b:a-lgal-HEX-1:5|6:d 13b:b-dgal-HEX-1:5 14b:b-dglc-HEX-1:5 15s:n-acetyl 16b:b-dgal-HEX-1:5 LIN 1:1d(2+1)2n 2:1o(3+1)3d 3:3o(3+1)4d 4:4d(2+1)5n 5:4o(3+1)6d 6:4o(4+1)7d 7:7o(3+2)8d 8:8d(5+…	[L4Y6][[L4[f3]Y6][S3L4[f3]Y3]L3]VT
Free		2		H4N4S1	RES 1b:o-dgal-HEX-0:0|1:aldi 2s:n-acetyl 3b:b-dgal-HEX-1:5 4b:b-dglc-HEX-1:5 5s:n-acetyl 6b:b-dgal-HEX-1:5 7b:b-dglc-HEX-1:5 8s:n-acetyl 9b:b-dgal-HEX-1:5 10b:a-dgro-dgal-NON-2:6|1:a|2:keto|3:d 11s:n-acetyl 12b:b-dglc-HEX-1:5 13s:n-acetyl 14b:b-dgal-HEX-1:5 LIN 1:1d(2+1)2n 2:1o(3+1)3d 3:3o(3+1)4d 4:4d(2+1)5n 5:4o(4+1)6d 6:3o(6+1)7d 7:7d(2+1)8n 8:7o(4+1)9d 9:9o(3+2)10d 10:10d(5+1)11n 11:1o(6+1)12d…	[L4Y6][[S3L4Y6][L4Y3]L3]VT
Free		2		H4N4F1S1	RES 1b:o-dgal-HEX-0:0|1:aldi 2s:n-acetyl 3b:b-dgal-HEX-1:5 4b:b-dglc-HEX-1:5 5s:n-acetyl 6b:a-lgal-HEX-1:5|6:d 7b:b-dgal-HEX-1:5 8b:b-dglc-HEX-1:5 9s:n-acetyl 10b:b-dgal-HEX-1:5 11b:a-dgro-dgal-NON-2:6|1:a|2:keto|3:d 12s:n-acetyl 13b:b-dglc-HEX-1:5 14s:n-acetyl 15b:b-dgal-HEX-1:5 LIN 1:1d(2+1)2n 2:1o(3+1)3d 3:3o(3+1)4d 4:4d(2+1)5n 5:4o(3+1)6d 6:4o(4+1)7d 7:3o(6+1)8d 8:8d(2+1)9n 9:8o(4+1)10d 10:10…	[L4Y6][[S3L4Y6][L4[f3]Y3]L3]VT
Free		2		H4N4S2	RES 1b:o-dgal-HEX-0:0|1:aldi 2s:n-acetyl 3b:b-dgal-HEX-1:5 4b:b-dglc-HEX-1:5 5s:n-acetyl 6b:b-dgal-HEX-1:5 7b:a-dgro-dgal-NON-2:6|1:a|2:keto|3:d 8s:n-acetyl 9b:b-dglc-HEX-1:5 10s:n-acetyl 11b:b-dgal-HEX-1:5 12b:a-dgro-dgal-NON-2:6|1:a|2:keto|3:d 13s:n-acetyl 14b:b-dglc-HEX-1:5 15s:n-acetyl 16b:b-dgal-HEX-1:5 LIN 1:1d(2+1)2n 2:1o(3+1)3d 3:3o(3+1)4d 4:4d(2+1)5n 5:4o(4+1)6d 6:6o(3+2)7d 7:7d(5+1)8n 8…	[L4Y6][[S3L4Y6][S3L4Y3]L3]VT
Free		2		H4N4F1S2	RES 1b:o-dgal-HEX-0:0|1:aldi 2s:n-acetyl 3b:b-dgal-HEX-1:5 4b:b-dglc-HEX-1:5 5s:n-acetyl 6b:a-lgal-HEX-1:5|6:d 7b:b-dgal-HEX-1:5 8b:a-dgro-dgal-NON-2:6|1:a|2:keto|3:d 9s:n-acetyl 10b:b-dglc-HEX-1:5 11s:n-acetyl 12b:b-dgal-HEX-1:5 13b:a-dgro-dgal-NON-2:6|1:a|2:keto|3:d 14s:n-acetyl 15b:b-dglc-HEX-1:5 16s:n-acetyl 17b:b-dgal-HEX-1:5 LIN 1:1d(2+1)2n 2:1o(3+1)3d 3:3o(3+1)4d 4:4d(2+1)5n 5:4o(3+1)6d 6:…	[L4Y6][[S3L4Y6][S3L4[f3]Y3]L3]VT
Free		2		H4N4F1S1	RES 1b:o-dgal-HEX-0:0|1:aldi 2s:n-acetyl 3b:b-dgal-HEX-1:5 4b:b-dglc-HEX-1:5 5s:n-acetyl 6b:b-dgal-HEX-1:5 7b:b-dglc-HEX-1:5 8s:n-acetyl 9b:a-lgal-HEX-1:5|6:d 10b:b-dgal-HEX-1:5 11b:a-dgro-dgal-NON-2:6|1:a|2:keto|3:d 12s:n-acetyl 13b:b-dglc-HEX-1:5 14s:n-acetyl 15b:b-dgal-HEX-1:5 LIN 1:1d(2+1)2n 2:1o(3+1)3d 3:3o(3+1)4d 4:4d(2+1)5n 5:4o(4+1)6d 6:3o(6+1)7d 7:7d(2+1)8n 8:7o(3+1)9d 9:7o(4+1)10d 10:10…	[L4Y6][[S3L4[f3]Y6][L4Y3]L3]VT
Free		2		H4N4F2S1	RES 1b:o-dgal-HEX-0:0|1:aldi 2s:n-acetyl 3b:b-dgal-HEX-1:5 4b:b-dglc-HEX-1:5 5s:n-acetyl 6b:a-lgal-HEX-1:5|6:d 7b:b-dgal-HEX-1:5 8b:b-dglc-HEX-1:5 9s:n-acetyl 10b:a-lgal-HEX-1:5|6:d 11b:b-dgal-HEX-1:5 12b:a-dgro-dgal-NON-2:6|1:a|2:keto|3:d 13s:n-acetyl 14b:b-dglc-HEX-1:5 15s:n-acetyl 16b:b-dgal-HEX-1:5 LIN 1:1d(2+1)2n 2:1o(3+1)3d 3:3o(3+1)4d 4:4d(2+1)5n 5:4o(3+1)6d 6:4o(4+1)7d 7:3o(6+1)8d 8:8d(2+…	[L4Y6][[S3L4[f3]Y6][L4[f3]Y3]L3]VT
Free		2		H4N4F1S2	RES 1b:o-dgal-HEX-0:0|1:aldi 2s:n-acetyl 3b:b-dgal-HEX-1:5 4b:b-dglc-HEX-1:5 5s:n-acetyl 6b:b-dgal-HEX-1:5 7b:a-dgro-dgal-NON-2:6|1:a|2:keto|3:d 8s:n-acetyl 9b:b-dglc-HEX-1:5 10s:n-acetyl 11b:a-lgal-HEX-1:5|6:d 12b:b-dgal-HEX-1:5 13b:a-dgro-dgal-NON-2:6|1:a|2:keto|3:d 14s:n-acetyl 15b:b-dglc-HEX-1:5 16s:n-acetyl 17b:b-dgal-HEX-1:5 LIN 1:1d(2+1)2n 2:1o(3+1)3d 3:3o(3+1)4d 4:4d(2+1)5n 5:4o(4+1)6d 6:…	[L4Y6][[S3L4[f3]Y6][S3L4Y3]L3]VT
Free		2		H4N4F2S2	RES 1b:o-dgal-HEX-0:0|1:aldi 2s:n-acetyl 3b:b-dgal-HEX-1:5 4b:b-dglc-HEX-1:5 5s:n-acetyl 6b:a-lgal-HEX-1:5|6:d 7b:b-dgal-HEX-1:5 8b:a-dgro-dgal-NON-2:6|1:a|2:keto|3:d 9s:n-acetyl 10b:b-dglc-HEX-1:5 11s:n-acetyl 12b:a-lgal-HEX-1:5|6:d 13b:b-dgal-HEX-1:5 14b:a-dgro-dgal-NON-2:6|1:a|2:keto|3:d 15s:n-acetyl 16b:b-dglc-HEX-1:5 17s:n-acetyl 18b:b-dgal-HEX-1:5 LIN 1:1d(2+1)2n 2:1o(3+1)3d 3:3o(3+1)4d 4:4…	[L4Y6][[S3L4[f3]Y6][S3L4[f3]Y3]L3]VT
Free		2		H4N5F2	RES 1b:o-dgal-HEX-0:0|1:aldi 2s:n-acetyl 3b:b-dgal-HEX-1:5 4b:b-dglc-HEX-1:5 5s:n-acetyl 6b:b-dgal-HEX-1:5 7b:a-lgal-HEX-1:5|6:d 8b:a-dgal-HEX-1:5 9s:n-acetyl 10b:b-dglc-HEX-1:5 11s:n-acetyl 12b:b-dgal-HEX-1:5 13b:a-lgal-HEX-1:5|6:d 14b:b-dglc-HEX-1:5 15s:n-acetyl 16b:b-dgal-HEX-1:5 LIN 1:1d(2+1)2n 2:1o(3+1)3d 3:3o(3+1)4d 4:4d(2+1)5n 5:4o(4+1)6d 6:6o(2+1)7d 7:6o(3+1)8d 8:8d(2+1)9n 9:3o(6+1)10d 10…	[L4Y6][[[f2]L4Y6][V3[f2]L4Y3]L3]VT
Free		2		H4N4F3	RES 1b:o-dgal-HEX-0:0|1:aldi 2s:n-acetyl 3b:b-dgal-HEX-1:5 4b:b-dglc-HEX-1:5 5s:n-acetyl 6b:a-lgal-HEX-1:5|6:d 7b:b-dgal-HEX-1:5 8b:a-lgal-HEX-1:5|6:d 9b:b-dglc-HEX-1:5 10s:n-acetyl 11b:b-dgal-HEX-1:5 12b:a-lgal-HEX-1:5|6:d 13b:b-dglc-HEX-1:5 14s:n-acetyl 15b:b-dgal-HEX-1:5 LIN 1:1d(2+1)2n 2:1o(3+1)3d 3:3o(3+1)4d 4:4d(2+1)5n 5:4o(3+1)6d 6:4o(4+1)7d 7:7o(2+1)8d 8:3o(6+1)9d 9:9d(2+1)10n 10:9o(4+1)1…	[L4Y6][[[f2]L4Y6][[f2]L4[f3]Y3]L3]VT
Free		2		H2N2F1	RES 1b:o-dgal-HEX-0:0|1:aldi 2s:n-acetyl 3b:b-dgal-HEX-1:5 4b:a-lgal-HEX-1:5|6:d 5b:b-dglc-HEX-1:5 6s:n-acetyl 7b:b-dgal-HEX-1:5 LIN 1:1d(2+1)2n 2:1o(3+1)3d 3:3o(2+1)4d 4:1o(6+1)5d 5:5d(2+1)6n 6:5o(4+1)7d	[L4Y6][[f2]L3]VT
Free		2		H3N3F2	RES 1b:o-dgal-HEX-0:0|1:aldi 2s:n-acetyl 3b:b-dgal-HEX-1:5 4b:b-dglc-HEX-1:5 5s:n-acetyl 6b:a-lgal-HEX-1:5|6:d 7b:b-dgal-HEX-1:5 8b:a-lgal-HEX-1:5|6:d 9b:b-dglc-HEX-1:5 10s:n-acetyl 11b:b-dgal-HEX-1:5 LIN 1:1d(2+1)2n 2:1o(3+1)3d 3:3o(3+1)4d 4:4d(2+1)5n 5:4o(3+1)6d 6:4o(4+1)7d 7:7o(2+1)8d 8:1o(6+1)9d 9:9d(2+1)10n 10:9o(4+1)11d	[L4Y6][[f2]L4[f3]Y3L3]VT
Free		2		H2N2	RES 1b:o-dgal-HEX-0:0|1:aldi 2s:n-acetyl 3b:b-dgal-HEX-1:5 4s:sulfate 5b:b-dglc-HEX-1:5 6s:n-acetyl 7b:b-dgal-HEX-1:5 LIN 1:1d(2+1)2n 2:1o(3+1)3d 3:3o(3+1)4n 4:1o(6+1)5d 5:5d(2+1)6n 6:5o(4+1)7d	[L4Y6][[s3]L3]VT
Free		2		H4N4F1	RES 1b:o-dgal-HEX-0:0|1:aldi 2s:n-acetyl 3b:b-dgal-HEX-1:5 4b:b-dglc-HEX-1:5 5s:n-acetyl 6b:b-dgal-HEX-1:5 7b:b-dglc-HEX-1:5 8s:n-acetyl 9b:b-dgal-HEX-1:5 10b:b-dglc-HEX-1:5 11s:n-acetyl 12b:a-lgal-HEX-1:5|6:d 13b:b-dgal-HEX-1:5 LIN 1:1d(2+1)2n 2:1o(3+1)3d 3:1o(6+1)4d 4:4d(2+1)5n 5:4o(4+1)6d 6:6o(3+1)7d 7:7d(2+1)8n 8:7o(4+1)9d 9:9o(3+1)10d 10:10d(2+1)11n 11:10o(3+1)12d 12:10o(4+1)13d	[L4[f3]Y3L4Y3L4Y6][L3]VT
Free		2		H4N4F1S1	RES 1b:o-dgal-HEX-0:0|1:aldi 2s:n-acetyl 3b:b-dgal-HEX-1:5 4b:a-dgro-dgal-NON-2:6|1:a|2:keto|3:d 5s:n-acetyl 6b:b-dglc-HEX-1:5 7s:n-acetyl 8b:b-dgal-HEX-1:5 9b:b-dglc-HEX-1:5 10s:n-acetyl 11b:b-dgal-HEX-1:5 12b:b-dglc-HEX-1:5 13s:n-acetyl 14b:a-lgal-HEX-1:5|6:d 15b:b-dgal-HEX-1:5 LIN 1:1d(2+1)2n 2:1o(3+1)3d 3:3o(3+2)4d 4:4d(5+1)5n 5:1o(6+1)6d 6:6d(2+1)7n 7:6o(4+1)8d 8:8o(3+1)9d 9:9d(2+1)10n 10:9o…	[L4[f3]Y3L4Y3L4Y6][S3L3]VT
Free		2		H4N4F2	RES 1b:o-dgal-HEX-0:0|1:aldi 2s:n-acetyl 3b:b-dgal-HEX-1:5 4b:b-dglc-HEX-1:5 5s:n-acetyl 6b:a-lgal-HEX-1:5|6:d 7b:b-dgal-HEX-1:5 8b:b-dglc-HEX-1:5 9s:n-acetyl 10b:b-dgal-HEX-1:5 11b:b-dglc-HEX-1:5 12s:n-acetyl 13b:a-lgal-HEX-1:5|6:d 14b:b-dgal-HEX-1:5 LIN 1:1d(2+1)2n 2:1o(3+1)3d 3:1o(6+1)4d 4:4d(2+1)5n 5:4o(3+1)6d 6:4o(4+1)7d 7:7o(3+1)8d 8:8d(2+1)9n 9:8o(4+1)10d 10:10o(3+1)11d 11:11d(2+1)12n 12:1…	[L4[f3]Y3L4Y3L4[f3]Y6][L3]VT
Free		2		H3N3F1	RES 1b:o-dgal-HEX-0:0|1:aldi 2s:n-acetyl 3b:b-dgal-HEX-1:5 4b:b-dglc-HEX-1:5 5s:n-acetyl 6b:b-dgal-HEX-1:5 7b:b-dglc-HEX-1:5 8s:n-acetyl 9b:a-lgal-HEX-1:5|6:d 10b:b-dgal-HEX-1:5 LIN 1:1d(2+1)2n 2:1o(3+1)3d 3:1o(6+1)4d 4:4d(2+1)5n 5:4o(4+1)6d 6:6o(3+1)7d 7:7d(2+1)8n 8:7o(3+1)9d 9:7o(4+1)10d	[L4[f3]Y3L4Y6][L3]VT
Free		2		H4N4F1	RES 1b:o-dgal-HEX-0:0|1:aldi 2s:n-acetyl 3b:b-dgal-HEX-1:5 4b:b-dglc-HEX-1:5 5s:n-acetyl 6b:b-dgal-HEX-1:5 7b:b-dglc-HEX-1:5 8s:n-acetyl 9b:b-dgal-HEX-1:5 10b:b-dglc-HEX-1:5 11s:n-acetyl 12b:a-lgal-HEX-1:5|6:d 13b:b-dgal-HEX-1:5 LIN 1:1d(2+1)2n 2:1o(3+1)3d 3:3o(3+1)4d 4:4d(2+1)5n 5:4o(4+1)6d 6:1o(6+1)7d 7:7d(2+1)8n 8:7o(4+1)9d 9:9o(3+1)10d 10:10d(2+1)11n 11:10o(3+1)12d 12:10o(4+1)13d	[L4[f3]Y3L4Y6][L4Y3L3]VT
Free		2		H3N3F1S1	RES 1b:o-dgal-HEX-0:0|1:aldi 2s:n-acetyl 3b:b-dgal-HEX-1:5 4b:a-dgro-dgal-NON-2:6|1:a|2:keto|3:d 5s:n-acetyl 6b:b-dglc-HEX-1:5 7s:n-acetyl 8b:b-dgal-HEX-1:5 9b:b-dglc-HEX-1:5 10s:n-acetyl 11b:a-lgal-HEX-1:5|6:d 12b:b-dgal-HEX-1:5 LIN 1:1d(2+1)2n 2:1o(3+1)3d 3:3o(3+2)4d 4:4d(5+1)5n 5:1o(6+1)6d 6:6d(2+1)7n 7:6o(4+1)8d 8:8o(3+1)9d 9:9d(2+1)10n 10:9o(3+1)11d 11:9o(4+1)12d	[L4[f3]Y3L4Y6][S3L3]VT
Free		2		H3N3F3	RES 1b:o-dgal-HEX-0:0|1:aldi 2s:n-acetyl 3b:b-dgal-HEX-1:5 4b:a-lgal-HEX-1:5|6:d 5b:b-dglc-HEX-1:5 6s:n-acetyl 7b:a-lgal-HEX-1:5|6:d 8b:b-dgal-HEX-1:5 9b:b-dglc-HEX-1:5 10s:n-acetyl 11b:a-lgal-HEX-1:5|6:d 12b:b-dgal-HEX-1:5 LIN 1:1d(2+1)2n 2:1o(3+1)3d 3:3o(2+1)4d 4:1o(6+1)5d 5:5d(2+1)6n 6:5o(3+1)7d 7:5o(4+1)8d 8:8o(3+1)9d 9:9d(2+1)10n 10:9o(3+1)11d 11:9o(4+1)12d	[L4[f3]Y3L4[f3]Y6][[f2]L3]VT
Free		3		H1N2F1	RES 1b:o-dgal-HEX-0:0|1:aldi 2s:n-acetyl 3b:b-dglc-HEX-1:5 4s:n-acetyl 5b:a-lgal-HEX-1:5|6:d 6b:b-dgal-HEX-1:5 LIN 1:1d(2+1)2n 2:1o(3+1)3d 3:3d(2+1)4n 4:3o(3+1)5d 5:3o(4+1)6d	[L4[f3]Y3]VT
Free		2		H4N4F2	RES 1b:o-dgal-HEX-0:0|1:aldi 2s:n-acetyl 3b:b-dgal-HEX-1:5 4b:b-dglc-HEX-1:5 5s:n-acetyl 6b:b-dgal-HEX-1:5 7b:a-lgal-HEX-1:5|6:d 8b:b-dglc-HEX-1:5 9s:n-acetyl 10b:b-dgal-HEX-1:5 11b:b-dglc-HEX-1:5 12s:n-acetyl 13b:a-lgal-HEX-1:5|6:d 14b:b-dgal-HEX-1:5 LIN 1:1d(2+1)2n 2:1o(3+1)3d 3:3o(3+1)4d 4:4d(2+1)5n 5:4o(4+1)6d 6:6o(2+1)7d 7:1o(6+1)8d 8:8d(2+1)9n 9:8o(4+1)10d 10:10o(4+1)11d 11:11d(2+1)12n 12:1…	[L4[f3]Y4L4Y6][[f2]L4Y3L3]VT
Free		2		H3N3F1	RES 1b:o-dgal-HEX-0:0|1:aldi 2s:n-acetyl 3b:b-dgal-HEX-1:5 4b:b-dglc-HEX-1:5 5s:n-acetyl 6b:b-dgal-HEX-1:5 7b:b-dglc-HEX-1:5 8s:n-acetyl 9b:a-lgal-HEX-1:5|6:d 10b:b-dgal-HEX-1:5 LIN 1:1d(2+1)2n 2:1o(3+1)3d 3:1o(6+1)4d 4:4d(2+1)5n 5:4o(4+1)6d 6:6o(6+1)7d 7:7d(2+1)8n 8:7o(3+1)9d 9:7o(4+1)10d	[L4[f3]Y6L4Y6][L3]VT
Free		2		H2N2F1	RES 1b:o-dgal-HEX-0:0|1:aldi 2s:n-acetyl 3b:b-dgal-HEX-1:5 4b:b-dglc-HEX-1:5 5s:n-acetyl 6b:a-lgal-HEX-1:5|6:d 7b:b-dgal-HEX-1:5 LIN 1:1d(2+1)2n 2:1o(3+1)3d 3:1o(6+1)4d 4:4d(2+1)5n 5:4o(3+1)6d 6:4o(4+1)7d	[L4[f3]Y6][L3]VT
Free		2		H3N3F2	RES 1b:o-dgal-HEX-0:0|1:aldi 2s:n-acetyl 3b:b-dgal-HEX-1:5 4b:b-dglc-HEX-1:5 5s:n-acetyl 6b:a-lgal-HEX-1:5|6:d 7b:b-dgal-HEX-1:5 8b:b-dglc-HEX-1:5 9s:n-acetyl 10b:a-lgal-HEX-1:5|6:d 11b:b-dgal-HEX-1:5 LIN 1:1d(2+1)2n 2:1o(3+1)3d 3:3o(3+1)4d 4:4d(2+1)5n 5:4o(3+1)6d 6:4o(4+1)7d 7:1o(6+1)8d 8:8d(2+1)9n 9:8o(3+1)10d 10:8o(4+1)11d	[L4[f3]Y6][L4[f3]Y3L3]VT
Free		2		H3N2F2	RES 1b:o-dgal-HEX-0:0|1:aldi 2s:n-acetyl 3b:b-dgal-HEX-1:5 4b:a-lgal-HEX-1:5|6:d 5b:a-dgal-HEX-1:5 6b:b-dglc-HEX-1:5 7s:n-acetyl 8b:a-lgal-HEX-1:5|6:d 9b:b-dgal-HEX-1:5 LIN 1:1d(2+1)2n 2:1o(3+1)3d 3:3o(2+1)4d 4:3o(3+1)5d 5:1o(6+1)6d 6:6d(2+1)7n 7:6o(3+1)8d 8:6o(4+1)9d	[L4[f3]Y6][La3[f2]L3]VT
Free		2		H2N2F1S1	RES 1b:o-dgal-HEX-0:0|1:aldi 2s:n-acetyl 3b:b-dgal-HEX-1:5 4b:a-dgro-dgal-NON-2:6|1:a|2:keto|3:d 5s:n-acetyl 6b:b-dglc-HEX-1:5 7s:n-acetyl 8b:a-lgal-HEX-1:5|6:d 9b:b-dgal-HEX-1:5 LIN 1:1d(2+1)2n 2:1o(3+1)3d 3:3o(3+2)4d 4:4d(5+1)5n 5:1o(6+1)6d 6:6d(2+1)7n 7:6o(3+1)8d 8:6o(4+1)9d	[L4[f3]Y6][S3L3]VT
Free		2		H3N3F2S1	RES 1b:o-dgal-HEX-0:0|1:aldi 2s:n-acetyl 3b:b-dgal-HEX-1:5 4b:b-dglc-HEX-1:5 5s:n-acetyl 6b:a-lgal-HEX-1:5|6:d 7b:b-dgal-HEX-1:5 8b:a-dgro-dgal-NON-2:6|1:a|2:keto|3:d 9s:n-acetyl 10b:b-dglc-HEX-1:5 11s:n-acetyl 12b:a-lgal-HEX-1:5|6:d 13b:b-dgal-HEX-1:5 LIN 1:1d(2+1)2n 2:1o(3+1)3d 3:3o(3+1)4d 4:4d(2+1)5n 5:4o(3+1)6d 6:4o(4+1)7d 7:7o(3+2)8d 8:8d(5+1)9n 9:1o(6+1)10d 10:10d(2+1)11n 11:10o(3+1)12d 12:…	[L4[f3]Y6][S3L4[f3]Y3L3]VT
Free		2		H3N3F2S1	RES 1b:o-dgal-HEX-0:0|1:aldi 2s:n-acetyl 3b:b-dgal-HEX-1:5 4b:b-dglc-HEX-1:5 5s:n-acetyl 6b:a-lgal-HEX-1:5|6:d 7b:b-dgal-HEX-1:5 8b:a-dgro-dgal-NON-2:6|1:a|2:keto|3:d 9s:n-acetyl 10b:b-dglc-HEX-1:5 11s:n-acetyl 12b:a-lgal-HEX-1:5|6:d 13b:b-dgal-HEX-1:5 LIN 1:1d(2+1)2n 2:1o(3+1)3d 3:3o(6+1)4d 4:4d(2+1)5n 5:4o(3+1)6d 6:4o(4+1)7d 7:7o(3+2)8d 8:8d(5+1)9n 9:1o(6+1)10d 10:10d(2+1)11n 11:10o(3+1)12d 12:…	[L4[f3]Y6][S3L4[f3]Y6L3]VT
Free		2		H2N3F2	RES 1b:o-dgal-HEX-0:0|1:aldi 2s:n-acetyl 3b:b-dgal-HEX-1:5 4b:a-lgal-HEX-1:5|6:d 5b:a-dgal-HEX-1:5 6s:n-acetyl 7b:b-dglc-HEX-1:5 8s:n-acetyl 9b:a-lgal-HEX-1:5|6:d 10b:b-dgal-HEX-1:5 LIN 1:1d(2+1)2n 2:1o(3+1)3d 3:3o(2+1)4d 4:3o(3+1)5d 5:5d(2+1)6n 6:1o(6+1)7d 7:7d(2+1)8n 8:7o(3+1)9d 9:7o(4+1)10d	[L4[f3]Y6][V3[f2]L3]VT
Free		2		H4N4F1	RES 1b:o-dgal-HEX-0:0|1:aldi 2s:n-acetyl 3b:b-dgal-HEX-1:5 4b:b-dglc-HEX-1:5 5s:n-acetyl 6b:b-dgal-HEX-1:5 7b:b-dglc-HEX-1:5 8s:n-acetyl 9b:b-dgal-HEX-1:5 10b:b-dglc-HEX-1:5 11s:n-acetyl 12b:a-lgal-HEX-1:5|6:d 13b:b-dgal-HEX-1:5 LIN 1:1d(2+1)2n 2:1o(3+1)3d 3:3o(3+1)4d 4:4d(2+1)5n 5:4o(4+1)6d 6:3o(6+1)7d 7:7d(2+1)8n 8:7o(4+1)9d 9:1o(6+1)10d 10:10d(2+1)11n 11:10o(3+1)12d 12:10o(4+1)13d	[L4[f3]Y6][[L4Y6][L4Y3]L3]VT
Free		2		H4N4F2	RES 1b:o-dgal-HEX-0:0|1:aldi 2s:n-acetyl 3b:b-dgal-HEX-1:5 4b:b-dglc-HEX-1:5 5s:n-acetyl 6b:a-lgal-HEX-1:5|6:d 7b:b-dgal-HEX-1:5 8b:b-dglc-HEX-1:5 9s:n-acetyl 10b:b-dgal-HEX-1:5 11b:b-dglc-HEX-1:5 12s:n-acetyl 13b:a-lgal-HEX-1:5|6:d 14b:b-dgal-HEX-1:5 LIN 1:1d(2+1)2n 2:1o(3+1)3d 3:3o(3+1)4d 4:4d(2+1)5n 5:4o(3+1)6d 6:4o(4+1)7d 7:3o(6+1)8d 8:8d(2+1)9n 9:8o(4+1)10d 10:1o(6+1)11d 11:11d(2+1)12n 12:11…	[L4[f3]Y6][[L4Y6][L4[f3]Y3]L3]VT
Free		2		H4N4F1S1	RES 1b:o-dgal-HEX-0:0|1:aldi 2s:n-acetyl 3b:b-dgal-HEX-1:5 4b:b-dglc-HEX-1:5 5s:n-acetyl 6b:b-dgal-HEX-1:5 7b:a-dgro-dgal-NON-2:6|1:a|2:keto|3:d 8s:n-acetyl 9b:b-dglc-HEX-1:5 10s:n-acetyl 11b:b-dgal-HEX-1:5 12b:b-dglc-HEX-1:5 13s:n-acetyl 14b:a-lgal-HEX-1:5|6:d 15b:b-dgal-HEX-1:5 LIN 1:1d(2+1)2n 2:1o(3+1)3d 3:3o(3+1)4d 4:4d(2+1)5n 5:4o(4+1)6d 6:6o(3+2)7d 7:7d(5+1)8n 8:3o(6+1)9d 9:9d(2+1)10n 10:9o…	[L4[f3]Y6][[L4Y6][S3L4Y3]L3]VT
Free		2		H4N4F2S1	RES 1b:o-dgal-HEX-0:0|1:aldi 2s:n-acetyl 3b:b-dgal-HEX-1:5 4b:b-dglc-HEX-1:5 5s:n-acetyl 6b:a-lgal-HEX-1:5|6:d 7b:b-dgal-HEX-1:5 8b:a-dgro-dgal-NON-2:6|1:a|2:keto|3:d 9s:n-acetyl 10b:b-dglc-HEX-1:5 11s:n-acetyl 12b:b-dgal-HEX-1:5 13b:b-dglc-HEX-1:5 14s:n-acetyl 15b:a-lgal-HEX-1:5|6:d 16b:b-dgal-HEX-1:5 LIN 1:1d(2+1)2n 2:1o(3+1)3d 3:3o(3+1)4d 4:4d(2+1)5n 5:4o(3+1)6d 6:4o(4+1)7d 7:7o(3+2)8d 8:8d(5+…	[L4[f3]Y6][[L4Y6][S3L4[f3]Y3]L3]VT
Free		2		H4N4F2	RES 1b:o-dgal-HEX-0:0|1:aldi 2s:n-acetyl 3b:b-dgal-HEX-1:5 4b:b-dglc-HEX-1:5 5s:n-acetyl 6b:b-dgal-HEX-1:5 7b:b-dglc-HEX-1:5 8s:n-acetyl 9b:a-lgal-HEX-1:5|6:d 10b:b-dgal-HEX-1:5 11b:b-dglc-HEX-1:5 12s:n-acetyl 13b:a-lgal-HEX-1:5|6:d 14b:b-dgal-HEX-1:5 LIN 1:1d(2+1)2n 2:1o(3+1)3d 3:3o(3+1)4d 4:4d(2+1)5n 5:4o(4+1)6d 6:3o(6+1)7d 7:7d(2+1)8n 8:7o(3+1)9d 9:7o(4+1)10d 10:1o(6+1)11d 11:11d(2+1)12n 12:11…	[L4[f3]Y6][[L4[f3]Y6][L4Y3]L3]VT
Free		2		H4N4F3	RES 1b:o-dgal-HEX-0:0|1:aldi 2s:n-acetyl 3b:b-dgal-HEX-1:5 4b:b-dglc-HEX-1:5 5s:n-acetyl 6b:a-lgal-HEX-1:5|6:d 7b:b-dgal-HEX-1:5 8b:b-dglc-HEX-1:5 9s:n-acetyl 10b:a-lgal-HEX-1:5|6:d 11b:b-dgal-HEX-1:5 12b:b-dglc-HEX-1:5 13s:n-acetyl 14b:a-lgal-HEX-1:5|6:d 15b:b-dgal-HEX-1:5 LIN 1:1d(2+1)2n 2:1o(3+1)3d 3:3o(3+1)4d 4:4d(2+1)5n 5:4o(3+1)6d 6:4o(4+1)7d 7:3o(6+1)8d 8:8d(2+1)9n 9:8o(3+1)10d 10:8o(4+1)1…	[L4[f3]Y6][[L4[f3]Y6][L4[f3]Y3]L3]VT
Free		2		H4N4F2S1	RES 1b:o-dgal-HEX-0:0|1:aldi 2s:n-acetyl 3b:b-dgal-HEX-1:5 4b:b-dglc-HEX-1:5 5s:n-acetyl 6b:b-dgal-HEX-1:5 7b:a-dgro-dgal-NON-2:6|1:a|2:keto|3:d 8s:n-acetyl 9b:b-dglc-HEX-1:5 10s:n-acetyl 11b:a-lgal-HEX-1:5|6:d 12b:b-dgal-HEX-1:5 13b:b-dglc-HEX-1:5 14s:n-acetyl 15b:a-lgal-HEX-1:5|6:d 16b:b-dgal-HEX-1:5 LIN 1:1d(2+1)2n 2:1o(3+1)3d 3:3o(3+1)4d 4:4d(2+1)5n 5:4o(4+1)6d 6:6o(3+2)7d 7:7d(5+1)8n 8:3o(6+…	[L4[f3]Y6][[L4[f3]Y6][S3L4Y3]L3]VT
Free		2		H4N4F3S1	RES 1b:o-dgal-HEX-0:0|1:aldi 2s:n-acetyl 3b:b-dgal-HEX-1:5 4b:b-dglc-HEX-1:5 5s:n-acetyl 6b:a-lgal-HEX-1:5|6:d 7b:b-dgal-HEX-1:5 8b:a-dgro-dgal-NON-2:6|1:a|2:keto|3:d 9s:n-acetyl 10b:b-dglc-HEX-1:5 11s:n-acetyl 12b:a-lgal-HEX-1:5|6:d 13b:b-dgal-HEX-1:5 14b:b-dglc-HEX-1:5 15s:n-acetyl 16b:a-lgal-HEX-1:5|6:d 17b:b-dgal-HEX-1:5 LIN 1:1d(2+1)2n 2:1o(3+1)3d 3:3o(3+1)4d 4:4d(2+1)5n 5:4o(3+1)6d 6:4o(4+1…	[L4[f3]Y6][[L4[f3]Y6][S3L4[f3]Y3]L3]VT
Free		2		H4N4F1S1	RES 1b:o-dgal-HEX-0:0|1:aldi 2s:n-acetyl 3b:b-dgal-HEX-1:5 4b:b-dglc-HEX-1:5 5s:n-acetyl 6b:b-dgal-HEX-1:5 7b:b-dglc-HEX-1:5 8s:n-acetyl 9b:b-dgal-HEX-1:5 10b:a-dgro-dgal-NON-2:6|1:a|2:keto|3:d 11s:n-acetyl 12b:b-dglc-HEX-1:5 13s:n-acetyl 14b:a-lgal-HEX-1:5|6:d 15b:b-dgal-HEX-1:5 LIN 1:1d(2+1)2n 2:1o(3+1)3d 3:3o(3+1)4d 4:4d(2+1)5n 5:4o(4+1)6d 6:3o(6+1)7d 7:7d(2+1)8n 8:7o(4+1)9d 9:9o(3+2)10d 10:10…	[L4[f3]Y6][[S3L4Y6][L4Y3]L3]VT
Free		2		H4N4F2S1	RES 1b:o-dgal-HEX-0:0|1:aldi 2s:n-acetyl 3b:b-dgal-HEX-1:5 4b:b-dglc-HEX-1:5 5s:n-acetyl 6b:a-lgal-HEX-1:5|6:d 7b:b-dgal-HEX-1:5 8b:b-dglc-HEX-1:5 9s:n-acetyl 10b:b-dgal-HEX-1:5 11b:a-dgro-dgal-NON-2:6|1:a|2:keto|3:d 12s:n-acetyl 13b:b-dglc-HEX-1:5 14s:n-acetyl 15b:a-lgal-HEX-1:5|6:d 16b:b-dgal-HEX-1:5 LIN 1:1d(2+1)2n 2:1o(3+1)3d 3:3o(3+1)4d 4:4d(2+1)5n 5:4o(3+1)6d 6:4o(4+1)7d 7:3o(6+1)8d 8:8d(2+…	[L4[f3]Y6][[S3L4Y6][L4[f3]Y3]L3]VT
Free		2		H4N4F1S2	RES 1b:o-dgal-HEX-0:0|1:aldi 2s:n-acetyl 3b:b-dgal-HEX-1:5 4b:b-dglc-HEX-1:5 5s:n-acetyl 6b:b-dgal-HEX-1:5 7b:a-dgro-dgal-NON-2:6|1:a|2:keto|3:d 8s:n-acetyl 9b:b-dglc-HEX-1:5 10s:n-acetyl 11b:b-dgal-HEX-1:5 12b:a-dgro-dgal-NON-2:6|1:a|2:keto|3:d 13s:n-acetyl 14b:b-dglc-HEX-1:5 15s:n-acetyl 16b:a-lgal-HEX-1:5|6:d 17b:b-dgal-HEX-1:5 LIN 1:1d(2+1)2n 2:1o(3+1)3d 3:3o(3+1)4d 4:4d(2+1)5n 5:4o(4+1)6d 6:…	[L4[f3]Y6][[S3L4Y6][S3L4Y3]L3]VT
Free		2		H4N4F2S2	RES 1b:o-dgal-HEX-0:0|1:aldi 2s:n-acetyl 3b:b-dgal-HEX-1:5 4b:b-dglc-HEX-1:5 5s:n-acetyl 6b:a-lgal-HEX-1:5|6:d 7b:b-dgal-HEX-1:5 8b:a-dgro-dgal-NON-2:6|1:a|2:keto|3:d 9s:n-acetyl 10b:b-dglc-HEX-1:5 11s:n-acetyl 12b:b-dgal-HEX-1:5 13b:a-dgro-dgal-NON-2:6|1:a|2:keto|3:d 14s:n-acetyl 15b:b-dglc-HEX-1:5 16s:n-acetyl 17b:a-lgal-HEX-1:5|6:d 18b:b-dgal-HEX-1:5 LIN 1:1d(2+1)2n 2:1o(3+1)3d 3:3o(3+1)4d 4:4…	[L4[f3]Y6][[S3L4Y6][S3L4[f3]Y3]L3]VT
Free		2		H4N4F2S1	RES 1b:o-dgal-HEX-0:0|1:aldi 2s:n-acetyl 3b:b-dgal-HEX-1:5 4b:b-dglc-HEX-1:5 5s:n-acetyl 6b:b-dgal-HEX-1:5 7b:b-dglc-HEX-1:5 8s:n-acetyl 9b:a-lgal-HEX-1:5|6:d 10b:b-dgal-HEX-1:5 11b:a-dgro-dgal-NON-2:6|1:a|2:keto|3:d 12s:n-acetyl 13b:b-dglc-HEX-1:5 14s:n-acetyl 15b:a-lgal-HEX-1:5|6:d 16b:b-dgal-HEX-1:5 LIN 1:1d(2+1)2n 2:1o(3+1)3d 3:3o(3+1)4d 4:4d(2+1)5n 5:4o(4+1)6d 6:3o(6+1)7d 7:7d(2+1)8n 8:7o(3+…	[L4[f3]Y6][[S3L4[f3]Y6][L4Y3]L3]VT
Free		2		H4N4F3S1	RES 1b:o-dgal-HEX-0:0|1:aldi 2s:n-acetyl 3b:b-dgal-HEX-1:5 4b:b-dglc-HEX-1:5 5s:n-acetyl 6b:a-lgal-HEX-1:5|6:d 7b:b-dgal-HEX-1:5 8b:b-dglc-HEX-1:5 9s:n-acetyl 10b:a-lgal-HEX-1:5|6:d 11b:b-dgal-HEX-1:5 12b:a-dgro-dgal-NON-2:6|1:a|2:keto|3:d 13s:n-acetyl 14b:b-dglc-HEX-1:5 15s:n-acetyl 16b:a-lgal-HEX-1:5|6:d 17b:b-dgal-HEX-1:5 LIN 1:1d(2+1)2n 2:1o(3+1)3d 3:3o(3+1)4d 4:4d(2+1)5n 5:4o(3+1)6d 6:4o(4+1…	[L4[f3]Y6][[S3L4[f3]Y6][L4[f3]Y3]L3]VT
Free		2		H4N4F2S2	RES 1b:o-dgal-HEX-0:0|1:aldi 2s:n-acetyl 3b:b-dgal-HEX-1:5 4b:b-dglc-HEX-1:5 5s:n-acetyl 6b:b-dgal-HEX-1:5 7b:a-dgro-dgal-NON-2:6|1:a|2:keto|3:d 8s:n-acetyl 9b:b-dglc-HEX-1:5 10s:n-acetyl 11b:a-lgal-HEX-1:5|6:d 12b:b-dgal-HEX-1:5 13b:a-dgro-dgal-NON-2:6|1:a|2:keto|3:d 14s:n-acetyl 15b:b-dglc-HEX-1:5 16s:n-acetyl 17b:a-lgal-HEX-1:5|6:d 18b:b-dgal-HEX-1:5 LIN 1:1d(2+1)2n 2:1o(3+1)3d 3:3o(3+1)4d 4:4…	[L4[f3]Y6][[S3L4[f3]Y6][S3L4Y3]L3]VT
Free		2		H4N4F3S2	RES 1b:o-dgal-HEX-0:0|1:aldi 2s:n-acetyl 3b:b-dgal-HEX-1:5 4b:b-dglc-HEX-1:5 5s:n-acetyl 6b:a-lgal-HEX-1:5|6:d 7b:b-dgal-HEX-1:5 8b:a-dgro-dgal-NON-2:6|1:a|2:keto|3:d 9s:n-acetyl 10b:b-dglc-HEX-1:5 11s:n-acetyl 12b:a-lgal-HEX-1:5|6:d 13b:b-dgal-HEX-1:5 14b:a-dgro-dgal-NON-2:6|1:a|2:keto|3:d 15s:n-acetyl 16b:b-dglc-HEX-1:5 17s:n-acetyl 18b:a-lgal-HEX-1:5|6:d 19b:b-dgal-HEX-1:5 LIN 1:1d(2+1)2n 2:1o…	[L4[f3]Y6][[S3L4[f3]Y6][S3L4[f3]Y3]L3]VT
Free		2		H4N4F3	RES 1b:o-dgal-HEX-0:0|1:aldi 2s:n-acetyl 3b:b-dgal-HEX-1:5 4b:b-dglc-HEX-1:5 5s:n-acetyl 6b:b-dgal-HEX-1:5 7b:a-lgal-HEX-1:5|6:d 8b:b-dglc-HEX-1:5 9s:n-acetyl 10b:b-dgal-HEX-1:5 11b:a-lgal-HEX-1:5|6:d 12b:b-dglc-HEX-1:5 13s:n-acetyl 14b:a-lgal-HEX-1:5|6:d 15b:b-dgal-HEX-1:5 LIN 1:1d(2+1)2n 2:1o(3+1)3d 3:3o(3+1)4d 4:4d(2+1)5n 5:4o(4+1)6d 6:6o(2+1)7d 7:3o(6+1)8d 8:8d(2+1)9n 9:8o(4+1)10d 10:10o(2+1)…	[L4[f3]Y6][[[f2]L4Y6][[f2]L4Y3]L3]VT
Free		2		H2N2F2	RES 1b:o-dgal-HEX-0:0|1:aldi 2s:n-acetyl 3b:b-dgal-HEX-1:5 4b:a-lgal-HEX-1:5|6:d 5b:b-dglc-HEX-1:5 6s:n-acetyl 7b:a-lgal-HEX-1:5|6:d 8b:b-dgal-HEX-1:5 LIN 1:1d(2+1)2n 2:1o(3+1)3d 3:3o(2+1)4d 4:1o(6+1)5d 5:5d(2+1)6n 6:5o(3+1)7d 7:5o(4+1)8d	[L4[f3]Y6][[f2]L3]VT
Free		2		H3N3F2	RES 1b:o-dgal-HEX-0:0|1:aldi 2s:n-acetyl 3b:b-dgal-HEX-1:5 4b:b-dglc-HEX-1:5 5s:n-acetyl 6b:b-dgal-HEX-1:5 7b:a-lgal-HEX-1:5|6:d 8b:b-dglc-HEX-1:5 9s:n-acetyl 10b:a-lgal-HEX-1:5|6:d 11b:b-dgal-HEX-1:5 LIN 1:1d(2+1)2n 2:1o(3+1)3d 3:3o(3+1)4d 4:4d(2+1)5n 5:4o(4+1)6d 6:6o(2+1)7d 7:1o(6+1)8d 8:8d(2+1)9n 9:8o(3+1)10d 10:8o(4+1)11d	[L4[f3]Y6][[f2]L4Y3L3]VT
Free		1		H2N2F1	RES 1b:o-dgal-HEX-0:0|1:aldi 2s:n-acetyl 3b:b-dgal-HEX-1:5 4b:b-dglc-HEX-1:5 5s:n-acetyl 6s:sulfate 7b:a-lgal-HEX-1:5|6:d 8b:b-dgal-HEX-1:5 LIN 1:1d(2+1)2n 2:1o(3+1)3d 3:3o(6+1)4d 4:4d(2+1)5n 5:4o(6+1)6n 6:4o(3+1)7d 7:4o(4+1)8d	[L4[f3][s6]Y6L3]VT
Free		3		H1N2	RES 1b:o-dgal-HEX-0:0|1:aldi 2s:n-acetyl 3b:b-dglc-HEX-1:5 4s:n-acetyl 5s:sulfate 6b:b-dgal-HEX-1:5 LIN 1:1d(2+1)2n 2:1o(3+1)3d 3:3d(2+1)4n 4:3o(6+1)5n 5:3o(4+1)6d	[L4[s6]Y3]VT
Free		2		H2N2	RES 1b:o-dgal-HEX-0:0|1:aldi 2s:n-acetyl 3b:b-dgal-HEX-1:5 4b:b-dglc-HEX-1:5 5s:n-acetyl 6s:sulfate 7b:b-dgal-HEX-1:5 LIN 1:1d(2+1)2n 2:1o(3+1)3d 3:1o(6+1)4d 4:4d(2+1)5n 5:4o(6+1)6n 6:4o(4+1)7d	[L4[s6]Y6][L3]VT
Free		2		H2N2S1	RES 1b:o-dgal-HEX-0:0|1:aldi 2s:n-acetyl 3b:b-dgal-HEX-1:5 4b:a-dgro-dgal-NON-2:6|1:a|2:keto|3:d 5s:n-acetyl 6b:b-dglc-HEX-1:5 7s:n-acetyl 8s:sulfate 9b:b-dgal-HEX-1:5 LIN 1:1d(2+1)2n 2:1o(3+1)3d 3:3o(3+2)4d 4:4d(5+1)5n 5:1o(6+1)6d 6:6d(2+1)7n 7:6o(6+1)8n 8:6o(4+1)9d	[L4[s6]Y6][S3L3]VT
Free		2		H2N3	RES 1b:o-dgal-HEX-0:0|1:aldi 2s:n-acetyl 3b:b-dgal-HEX-1:5 4b:a-dglc-HEX-1:5 5s:n-acetyl 6b:b-dglc-HEX-1:5 7s:n-acetyl 8s:sulfate 9b:b-dgal-HEX-1:5 LIN 1:1d(2+1)2n 2:1o(3+1)3d 3:3o(4+1)4d 4:4d(2+1)5n 5:1o(6+1)6d 6:6d(2+1)7n 7:6o(6+1)8n 8:6o(4+1)9d	[L4[s6]Y6][Ya4L3]VT
Free		4		H2N3F1	RES 1b:o-dgal-HEX-0:0|1:aldi 2s:n-acetyl 3b:b-dglc-HEX-1:5 4s:n-acetyl 5b:b-dgal-HEX-1:5 6b:a-lgal-HEX-1:5|6:d 7b:b-dglc-HEX-1:5 8s:n-acetyl 9s:sulfate 10b:b-dgal-HEX-1:5 LIN 1:1d(2+1)2n 2:1o(3+1)3d 3:3d(2+1)4n 4:3o(3+1)5d 5:5o(2+1)6d 6:1o(6+1)7d 7:7d(2+1)8n 8:7o(6+1)9n 9:7o(4+1)10d	[L4[s6]Y6][[f2]L3Y3]VT
Free		2		H2N2F1	RES 1b:o-dgal-HEX-0:0|1:aldi 2s:n-acetyl 3b:b-dgal-HEX-1:5 4b:a-lgal-HEX-1:5|6:d 5b:b-dglc-HEX-1:5 6s:n-acetyl 7s:sulfate 8b:b-dgal-HEX-1:5 LIN 1:1d(2+1)2n 2:1o(3+1)3d 3:3o(2+1)4d 4:1o(6+1)5d 5:5d(2+1)6n 6:5o(6+1)7n 7:5o(4+1)8d	[L4[s6]Y6][[f2]L3]VT
Free		1		H2N1F1	RES 1b:o-dgal-HEX-0:0|1:aldi 2s:n-acetyl 3b:b-dgal-HEX-1:5 4b:a-lgal-HEX-1:5|6:d 5b:a-dgal-HEX-1:5 LIN 1:1d(2+1)2n 2:1o(3+1)3d 3:3o(2+1)4d 4:3o(3+1)5d	[La3[f2]L3]VT
Free		3		H2N2F1	RES 1b:o-dgal-HEX-0:0|1:aldi 2s:n-acetyl 3b:b-dglc-HEX-1:5 4s:n-acetyl 5b:b-dgal-HEX-1:5 6b:a-lgal-HEX-1:5|6:d 7b:a-dgal-HEX-1:5 LIN 1:1d(2+1)2n 2:1o(3+1)3d 3:3d(2+1)4n 4:3o(4+1)5d 5:5o(2+1)6d 6:5o(3+1)7d	[La3[f2]L4Y3]VT
Free		2		H3N2F1	RES 1b:o-dgal-HEX-0:0|1:aldi 2s:n-acetyl 3b:b-dgal-HEX-1:5 4b:b-dglc-HEX-1:5 5s:n-acetyl 6b:b-dgal-HEX-1:5 7b:a-lgal-HEX-1:5|6:d 8b:a-dgal-HEX-1:5 LIN 1:1d(2+1)2n 2:1o(3+1)3d 3:1o(6+1)4d 4:4d(2+1)5n 5:4o(4+1)6d 6:6o(2+1)7d 7:6o(3+1)8d	[La3[f2]L4Y6][L3]VT
Free		2		H4N2F2	RES 1b:o-dgal-HEX-0:0|1:aldi 2s:n-acetyl 3b:b-dgal-HEX-1:5 4b:a-lgal-HEX-1:5|6:d 5b:a-dgal-HEX-1:5 6b:b-dglc-HEX-1:5 7s:n-acetyl 8b:b-dgal-HEX-1:5 9b:a-lgal-HEX-1:5|6:d 10b:a-dgal-HEX-1:5 LIN 1:1d(2+1)2n 2:1o(3+1)3d 3:3o(2+1)4d 4:3o(3+1)5d 5:1o(6+1)6d 6:6d(2+1)7n 7:6o(4+1)8d 8:8o(2+1)9d 9:8o(3+1)10d	[La3[f2]L4Y6][La3[f2]L3]VT
Free		2		H5N3F3	RES 1b:o-dgal-HEX-0:0|1:aldi 2s:n-acetyl 3b:b-dgal-HEX-1:5 4b:b-dglc-HEX-1:5 5s:n-acetyl 6b:a-lgal-HEX-1:5|6:d 7b:b-dgal-HEX-1:5 8b:a-lgal-HEX-1:5|6:d 9b:a-dgal-HEX-1:5 10b:b-dglc-HEX-1:5 11s:n-acetyl 12b:b-dgal-HEX-1:5 13b:a-lgal-HEX-1:5|6:d 14b:a-dgal-HEX-1:5 LIN 1:1d(2+1)2n 2:1o(3+1)3d 3:3o(3+1)4d 4:4d(2+1)5n 5:4o(3+1)6d 6:4o(4+1)7d 7:7o(2+1)8d 8:7o(3+1)9d 9:1o(6+1)10d 10:10d(2+1)11n 11:10o(4+…	[La3[f2]L4Y6][La3[f2]L4[f3]Y3L3]VT
Free		2		H3N2F1S1	RES 1b:o-dgal-HEX-0:0|1:aldi 2s:n-acetyl 3b:b-dgal-HEX-1:5 4b:a-dgro-dgal-NON-2:6|1:a|2:keto|3:d 5s:n-acetyl 6b:b-dglc-HEX-1:5 7s:n-acetyl 8b:b-dgal-HEX-1:5 9b:a-lgal-HEX-1:5|6:d 10b:a-dgal-HEX-1:5 LIN 1:1d(2+1)2n 2:1o(3+1)3d 3:3o(3+2)4d 4:4d(5+1)5n 5:1o(6+1)6d 6:6d(2+1)7n 7:6o(4+1)8d 8:8o(2+1)9d 9:8o(3+1)10d	[La3[f2]L4Y6][S3L3]VT
Free		2		H3N3F2	RES 1b:o-dgal-HEX-0:0|1:aldi 2s:n-acetyl 3b:b-dgal-HEX-1:5 4b:a-lgal-HEX-1:5|6:d 5b:a-dgal-HEX-1:5 6s:n-acetyl 7b:b-dglc-HEX-1:5 8s:n-acetyl 9b:b-dgal-HEX-1:5 10b:a-lgal-HEX-1:5|6:d 11b:a-dgal-HEX-1:5 LIN 1:1d(2+1)2n 2:1o(3+1)3d 3:3o(2+1)4d 4:3o(3+1)5d 5:5d(2+1)6n 6:1o(6+1)7d 7:7d(2+1)8n 8:7o(4+1)9d 9:9o(2+1)10d 10:9o(3+1)11d	[La3[f2]L4Y6][V3[f2]L3]VT
Free		2		H4N4F2	RES 1b:o-dgal-HEX-0:0|1:aldi 2s:n-acetyl 3b:b-dgal-HEX-1:5 4b:b-dglc-HEX-1:5 5s:n-acetyl 6b:b-dgal-HEX-1:5 7b:a-lgal-HEX-1:5|6:d 8b:a-dgal-HEX-1:5 9s:n-acetyl 10b:b-dglc-HEX-1:5 11s:n-acetyl 12b:b-dgal-HEX-1:5 13b:a-lgal-HEX-1:5|6:d 14b:a-dgal-HEX-1:5 LIN 1:1d(2+1)2n 2:1o(3+1)3d 3:3o(3+1)4d 4:4d(2+1)5n 5:4o(4+1)6d 6:6o(2+1)7d 7:6o(3+1)8d 8:8d(2+1)9n 9:1o(6+1)10d 10:10d(2+1)11n 11:10o(4+1)12d 12:1…	[La3[f2]L4Y6][V3[f2]L4Y3L3]VT
Free		2		H3N3F1	RES 1b:o-dgal-HEX-0:0|1:aldi 2s:n-acetyl 3b:b-dgal-HEX-1:5 4b:a-dglc-HEX-1:5 5s:n-acetyl 6b:b-dglc-HEX-1:5 7s:n-acetyl 8b:b-dgal-HEX-1:5 9b:a-lgal-HEX-1:5|6:d 10b:a-dgal-HEX-1:5 LIN 1:1d(2+1)2n 2:1o(3+1)3d 3:3o(4+1)4d 4:4d(2+1)5n 5:1o(6+1)6d 6:6d(2+1)7n 7:6o(4+1)8d 8:8o(2+1)9d 9:8o(3+1)10d	[La3[f2]L4Y6][Ya4L3]VT
Free		2		H3N2F2	RES 1b:o-dgal-HEX-0:0|1:aldi 2s:n-acetyl 3b:b-dgal-HEX-1:5 4b:a-lgal-HEX-1:5|6:d 5b:b-dglc-HEX-1:5 6s:n-acetyl 7b:b-dgal-HEX-1:5 8b:a-lgal-HEX-1:5|6:d 9b:a-dgal-HEX-1:5 LIN 1:1d(2+1)2n 2:1o(3+1)3d 3:3o(2+1)4d 4:1o(6+1)5d 5:5d(2+1)6n 6:5o(4+1)7d 7:7o(2+1)8d 8:7o(3+1)9d	[La3[f2]L4Y6][[f2]L3]VT
Free		2		H4N3F2	RES 1b:o-dgal-HEX-0:0|1:aldi 2s:n-acetyl 3b:b-dgal-HEX-1:5 4b:b-dglc-HEX-1:5 5s:n-acetyl 6b:b-dgal-HEX-1:5 7b:a-lgal-HEX-1:5|6:d 8b:b-dglc-HEX-1:5 9s:n-acetyl 10b:b-dgal-HEX-1:5 11b:a-lgal-HEX-1:5|6:d 12b:a-dgal-HEX-1:5 LIN 1:1d(2+1)2n 2:1o(3+1)3d 3:3o(3+1)4d 4:4d(2+1)5n 5:4o(4+1)6d 6:6o(2+1)7d 7:1o(6+1)8d 8:8d(2+1)9n 9:8o(4+1)10d 10:10o(2+1)11d 11:10o(3+1)12d	[La3[f2]L4Y6][[f2]L4Y3L3]VT
Free		1		H3N2F2	RES 1b:o-dgal-HEX-0:0|1:aldi 2s:n-acetyl 3b:b-dgal-HEX-1:5 4b:b-dglc-HEX-1:5 5s:n-acetyl 6b:a-lgal-HEX-1:5|6:d 7b:b-dgal-HEX-1:5 8b:a-lgal-HEX-1:5|6:d 9b:a-dgal-HEX-1:5 LIN 1:1d(2+1)2n 2:1o(3+1)3d 3:3o(3+1)4d 4:4d(2+1)5n 5:4o(3+1)6d 6:4o(4+1)7d 7:7o(2+1)8d 8:7o(3+1)9d	[La3[f2]L4[f3]Y3L3]VT
Free		2		H3N2F2	RES 1b:o-dgal-HEX-0:0|1:aldi 2s:n-acetyl 3b:b-dgal-HEX-1:5 4b:b-dglc-HEX-1:5 5s:n-acetyl 6b:a-lgal-HEX-1:5|6:d 7b:b-dgal-HEX-1:5 8b:a-lgal-HEX-1:5|6:d 9b:a-dgal-HEX-1:5 LIN 1:1d(2+1)2n 2:1o(3+1)3d 3:1o(6+1)4d 4:4d(2+1)5n 5:4o(3+1)6d 6:4o(4+1)7d 7:7o(2+1)8d 8:7o(3+1)9d	[La3[f2]L4[f3]Y6][L3]VT
Free		2		H4N2F3	RES 1b:o-dgal-HEX-0:0|1:aldi 2s:n-acetyl 3b:b-dgal-HEX-1:5 4b:a-lgal-HEX-1:5|6:d 5b:a-dgal-HEX-1:5 6b:b-dglc-HEX-1:5 7s:n-acetyl 8b:a-lgal-HEX-1:5|6:d 9b:b-dgal-HEX-1:5 10b:a-lgal-HEX-1:5|6:d 11b:a-dgal-HEX-1:5 LIN 1:1d(2+1)2n 2:1o(3+1)3d 3:3o(2+1)4d 4:3o(3+1)5d 5:1o(6+1)6d 6:6d(2+1)7n 7:6o(3+1)8d 8:6o(4+1)9d 9:9o(2+1)10d 10:9o(3+1)11d	[La3[f2]L4[f3]Y6][La3[f2]L3]VT
Free		2		H3N3F3	RES 1b:o-dgal-HEX-0:0|1:aldi 2s:n-acetyl 3b:b-dgal-HEX-1:5 4b:a-lgal-HEX-1:5|6:d 5b:a-dgal-HEX-1:5 6s:n-acetyl 7b:b-dglc-HEX-1:5 8s:n-acetyl 9b:a-lgal-HEX-1:5|6:d 10b:b-dgal-HEX-1:5 11b:a-lgal-HEX-1:5|6:d 12b:a-dgal-HEX-1:5 LIN 1:1d(2+1)2n 2:1o(3+1)3d 3:3o(2+1)4d 4:3o(3+1)5d 5:5d(2+1)6n 6:1o(6+1)7d 7:7d(2+1)8n 8:7o(3+1)9d 9:7o(4+1)10d 10:10o(2+1)11d 11:10o(3+1)12d	[La3[f2]L4[f3]Y6][V3[f2]L3]VT
Free		2		H3N2F3	RES 1b:o-dgal-HEX-0:0|1:aldi 2s:n-acetyl 3b:b-dgal-HEX-1:5 4b:a-lgal-HEX-1:5|6:d 5b:b-dglc-HEX-1:5 6s:n-acetyl 7b:a-lgal-HEX-1:5|6:d 8b:b-dgal-HEX-1:5 9b:a-lgal-HEX-1:5|6:d 10b:a-dgal-HEX-1:5 LIN 1:1d(2+1)2n 2:1o(3+1)3d 3:3o(2+1)4d 4:1o(6+1)5d 5:5d(2+1)6n 6:5o(3+1)7d 7:5o(4+1)8d 8:8o(2+1)9d 9:8o(3+1)10d	[La3[f2]L4[f3]Y6][[f2]L3]VT
Free		3		H1N2G1	RES 1b:o-dgal-HEX-0:0|1:aldi 2s:n-acetyl 3b:b-dglc-HEX-1:5 4s:n-acetyl 5b:b-dgal-HEX-1:5 6b:a-dgro-dgal-NON-2:6|1:a|2:keto|3:d 7s:n-glycolyl LIN 1:1d(2+1)2n 2:1o(3+1)3d 3:3d(2+1)4n 4:3o(3+1)5d 5:5o(3+2)6d 6:6d(5+1)7n	[N3L3Y3]VT
Free		1		H1N1G1	RES 1b:o-dgal-HEX-0:0|1:aldi 2s:n-acetyl 3b:b-dgal-HEX-1:5 4b:a-dgro-dgal-NON-2:6|1:a|2:keto|3:d 5s:n-glycolyl LIN 1:1d(2+1)2n 2:1o(3+1)3d 3:3o(3+2)4d 4:4d(5+1)5n	[N3L3]VT
Free		1		H2N2G1	RES 1b:o-dgal-HEX-0:0|1:aldi 2s:n-acetyl 3b:b-dgal-HEX-1:5 4b:b-dglc-HEX-1:5 5s:n-acetyl 6b:b-dgal-HEX-1:5 7b:a-dgro-dgal-NON-2:6|1:a|2:keto|3:d 8s:n-glycolyl LIN 1:1d(2+1)2n 2:1o(3+1)3d 3:3o(3+1)4d 4:4d(2+1)5n 5:4o(4+1)6d 6:6o(3+2)7d 7:7d(5+1)8n	[N3L4Y3L3]VT
Free		4		H2N3S1G1	RES 1b:o-dgal-HEX-0:0|1:aldi 2s:n-acetyl 3b:b-dglc-HEX-1:5 4s:n-acetyl 5b:b-dgal-HEX-1:5 6b:a-dgro-dgal-NON-2:6|1:a|2:keto|3:d 7s:n-acetyl 8b:b-dglc-HEX-1:5 9s:n-acetyl 10b:b-dgal-HEX-1:5 11b:a-dgro-dgal-NON-2:6|1:a|2:keto|3:d 12s:n-glycolyl LIN 1:1d(2+1)2n 2:1o(3+1)3d 3:3d(2+1)4n 4:3o(4+1)5d 5:5o(3+2)6d 6:6d(5+1)7n 7:1o(6+1)8d 8:8d(2+1)9n 9:8o(4+1)10d 10:10o(3+2)11d 11:11d(5+1)12n	[N3L4Y6][S3L4Y3]VT
Free		3		H1N2S1	RES 1b:o-dgal-HEX-0:0|1:aldi 2s:n-acetyl 3b:b-dglc-HEX-1:5 4s:n-acetyl 5b:b-dgal-HEX-1:5 6b:a-dgro-dgal-NON-2:6|1:a|2:keto|3:d 7s:n-acetyl LIN 1:1d(2+1)2n 2:1o(3+1)3d 3:3d(2+1)4n 4:3o(3+1)5d 5:5o(3+2)6d 6:6d(5+1)7n	[S3L3Y3]VT
Free		2		H2N2F1S1	RES 1b:o-dgal-HEX-0:0|1:aldi 2s:n-acetyl 3b:b-dgal-HEX-1:5 4b:b-dglc-HEX-1:5 5s:n-acetyl 6b:a-lgal-HEX-1:5|6:d 7b:b-dgal-HEX-1:5 8b:a-dgro-dgal-NON-2:6|1:a|2:keto|3:d 9s:n-acetyl LIN 1:1d(2+1)2n 2:1o(3+1)3d 3:1o(6+1)4d 4:4d(2+1)5n 5:4o(4+1)6d 6:4o(3+1)7d 7:7o(3+2)8d 8:8d(5+1)9n	[S3L3[f4]Y6][L3]VT
Free		2		H2N2F1S2	RES 1b:o-dgal-HEX-0:0|1:aldi 2s:n-acetyl 3b:b-dgal-HEX-1:5 4b:a-dgro-dgal-NON-2:6|1:a|2:keto|3:d 5s:n-acetyl 6b:b-dglc-HEX-1:5 7s:n-acetyl 8b:a-lgal-HEX-1:5|6:d 9b:b-dgal-HEX-1:5 10b:a-dgro-dgal-NON-2:6|1:a|2:keto|3:d 11s:n-acetyl LIN 1:1d(2+1)2n 2:1o(3+1)3d 3:3o(3+2)4d 4:4d(5+1)5n 5:1o(6+1)6d 6:6d(2+1)7n 7:6o(4+1)8d 8:6o(3+1)9d 9:9o(3+2)10d 10:10d(5+1)11n	[S3L3[f4]Y6][S3L3]VT
Free		1		H1N1S1	RES 1b:o-dgal-HEX-0:0|1:aldi 2s:n-acetyl 3b:b-dgal-HEX-1:5 4b:a-dgro-dgal-NON-2:6|1:a|2:keto|3:d 5s:n-acetyl LIN 1:1d(2+1)2n 2:1o(3+1)3d 3:3o(3+2)4d 4:4d(5+1)5n	[S3L3]VT
Free		1		H2N2S1	RES 1b:o-dgal-HEX-0:0|1:aldi 2s:n-acetyl 3b:b-dgal-HEX-1:5 4b:b-dglc-HEX-1:5 5s:n-acetyl 6b:b-dgal-HEX-1:5 7b:a-dgro-dgal-NON-2:6|1:a|2:keto|3:d 8s:n-acetyl LIN 1:1d(2+1)2n 2:1o(3+1)3d 3:3o(3+1)4d 4:4d(2+1)5n 5:4o(4+1)6d 6:6o(3+2)7d 7:7d(5+1)8n	[S3L4Y3L3]VT
Free		1		H3N3S1	RES 1b:o-dgal-HEX-0:0|1:aldi 2s:n-acetyl 3b:b-dgal-HEX-1:5 4b:b-dglc-HEX-1:5 5s:n-acetyl 6b:b-dgal-HEX-1:5 7b:b-dglc-HEX-1:5 8s:n-acetyl 9b:b-dgal-HEX-1:5 10b:a-dgro-dgal-NON-2:6|1:a|2:keto|3:d 11s:n-acetyl LIN 1:1d(2+1)2n 2:1o(3+1)3d 3:3o(3+1)4d 4:4d(2+1)5n 5:4o(4+1)6d 6:6o(3+1)7d 7:7d(2+1)8n 8:7o(4+1)9d 9:9o(3+2)10d 10:10d(5+1)11n	[S3L4Y3L4Y3L3]VT
Free		1		H4N4S1	RES 1b:o-dgal-HEX-0:0|1:aldi 2s:n-acetyl 3b:b-dgal-HEX-1:5 4b:b-dglc-HEX-1:5 5s:n-acetyl 6b:b-dgal-HEX-1:5 7b:b-dglc-HEX-1:5 8s:n-acetyl 9b:b-dgal-HEX-1:5 10b:b-dglc-HEX-1:5 11s:n-acetyl 12b:b-dgal-HEX-1:5 13b:a-dgro-dgal-NON-2:6|1:a|2:keto|3:d 14s:n-acetyl LIN 1:1d(2+1)2n 2:1o(3+1)3d 3:3o(3+1)4d 4:4d(2+1)5n 5:4o(4+1)6d 6:6o(3+1)7d 7:7d(2+1)8n 8:7o(4+1)9d 9:9o(3+1)10d 10:10d(2+1)11n 11:10o(4+1)12…	[S3L4Y3L4Y3L4Y3L3]VT
Free		2		H7N7S1	RES 1b:o-dgal-HEX-0:0|1:aldi 2s:n-acetyl 3b:b-dgal-HEX-1:5 4b:b-dglc-HEX-1:5 5s:n-acetyl 6b:b-dgal-HEX-1:5 7b:b-dglc-HEX-1:5 8s:n-acetyl 9b:b-dgal-HEX-1:5 10b:b-dglc-HEX-1:5 11s:n-acetyl 12b:b-dgal-HEX-1:5 13b:b-dglc-HEX-1:5 14s:n-acetyl 15b:b-dgal-HEX-1:5 16b:b-dglc-HEX-1:5 17s:n-acetyl 18b:b-dgal-HEX-1:5 19b:b-dglc-HEX-1:5 20s:n-acetyl 21b:b-dgal-HEX-1:5 22b:a-dgro-dgal-NON-2:6|1:a|2:keto|3:d 2…	[S3L4Y3L4Y3L4Y3L4Y3L4Y3L4Y6][L3]VT
Free		2		H6N6S1	RES 1b:o-dgal-HEX-0:0|1:aldi 2s:n-acetyl 3b:b-dgal-HEX-1:5 4b:b-dglc-HEX-1:5 5s:n-acetyl 6b:b-dgal-HEX-1:5 7b:b-dglc-HEX-1:5 8s:n-acetyl 9b:b-dgal-HEX-1:5 10b:b-dglc-HEX-1:5 11s:n-acetyl 12b:b-dgal-HEX-1:5 13b:b-dglc-HEX-1:5 14s:n-acetyl 15b:b-dgal-HEX-1:5 16b:b-dglc-HEX-1:5 17s:n-acetyl 18b:b-dgal-HEX-1:5 19b:a-dgro-dgal-NON-2:6|1:a|2:keto|3:d 20s:n-acetyl LIN 1:1d(2+1)2n 2:1o(3+1)3d 3:1o(6+1)4d…	[S3L4Y3L4Y3L4Y3L4Y3L4Y6][L3]VT
Free		2		H6N6S2	RES 1b:o-dgal-HEX-0:0|1:aldi 2s:n-acetyl 3b:b-dgal-HEX-1:5 4b:a-dgro-dgal-NON-2:6|1:a|2:keto|3:d 5s:n-acetyl 6b:b-dglc-HEX-1:5 7s:n-acetyl 8b:b-dgal-HEX-1:5 9b:b-dglc-HEX-1:5 10s:n-acetyl 11b:b-dgal-HEX-1:5 12b:b-dglc-HEX-1:5 13s:n-acetyl 14b:b-dgal-HEX-1:5 15b:b-dglc-HEX-1:5 16s:n-acetyl 17b:b-dgal-HEX-1:5 18b:b-dglc-HEX-1:5 19s:n-acetyl 20b:b-dgal-HEX-1:5 21b:a-dgro-dgal-NON-2:6|1:a|2:keto|3:d …	[S3L4Y3L4Y3L4Y3L4Y3L4Y6][S3L3]VT
Free		2		H5N5S1	RES 1b:o-dgal-HEX-0:0|1:aldi 2s:n-acetyl 3b:b-dgal-HEX-1:5 4b:b-dglc-HEX-1:5 5s:n-acetyl 6b:b-dgal-HEX-1:5 7b:b-dglc-HEX-1:5 8s:n-acetyl 9b:b-dgal-HEX-1:5 10b:b-dglc-HEX-1:5 11s:n-acetyl 12b:b-dgal-HEX-1:5 13b:b-dglc-HEX-1:5 14s:n-acetyl 15b:b-dgal-HEX-1:5 16b:a-dgro-dgal-NON-2:6|1:a|2:keto|3:d 17s:n-acetyl LIN 1:1d(2+1)2n 2:1o(3+1)3d 3:1o(6+1)4d 4:4d(2+1)5n 5:4o(4+1)6d 6:6o(3+1)7d 7:7d(2+1)8n 8:…	[S3L4Y3L4Y3L4Y3L4Y6][L3]VT
Free		2		H5N5S2	RES 1b:o-dgal-HEX-0:0|1:aldi 2s:n-acetyl 3b:b-dgal-HEX-1:5 4b:a-dgro-dgal-NON-2:6|1:a|2:keto|3:d 5s:n-acetyl 6b:b-dglc-HEX-1:5 7s:n-acetyl 8b:b-dgal-HEX-1:5 9b:b-dglc-HEX-1:5 10s:n-acetyl 11b:b-dgal-HEX-1:5 12b:b-dglc-HEX-1:5 13s:n-acetyl 14b:b-dgal-HEX-1:5 15b:b-dglc-HEX-1:5 16s:n-acetyl 17b:b-dgal-HEX-1:5 18b:a-dgro-dgal-NON-2:6|1:a|2:keto|3:d 19s:n-acetyl LIN 1:1d(2+1)2n 2:1o(3+1)3d 3:3o(3+2)4…	[S3L4Y3L4Y3L4Y3L4Y6][S3L3]VT
Free		3		H3N4S1	RES 1b:o-dgal-HEX-0:0|1:aldi 2s:n-acetyl 3b:b-dglc-HEX-1:5 4s:n-acetyl 5b:b-dgal-HEX-1:5 6b:b-dglc-HEX-1:5 7s:n-acetyl 8b:b-dgal-HEX-1:5 9b:b-dglc-HEX-1:5 10s:n-acetyl 11b:b-dgal-HEX-1:5 12b:a-dgro-dgal-NON-2:6|1:a|2:keto|3:d 13s:n-acetyl LIN 1:1d(2+1)2n 2:1o(3+1)3d 3:3d(2+1)4n 4:3o(4+1)5d 5:5o(3+1)6d 6:6d(2+1)7n 7:6o(4+1)8d 8:8o(3+1)9d 9:9d(2+1)10n 10:9o(4+1)11d 11:11o(3+2)12d 12:12d(5+1)13n	[S3L4Y3L4Y3L4Y3]VT
Free		2		H4N4S1	RES 1b:o-dgal-HEX-0:0|1:aldi 2s:n-acetyl 3b:b-dgal-HEX-1:5 4b:b-dglc-HEX-1:5 5s:n-acetyl 6b:b-dgal-HEX-1:5 7b:b-dglc-HEX-1:5 8s:n-acetyl 9b:b-dgal-HEX-1:5 10b:b-dglc-HEX-1:5 11s:n-acetyl 12b:b-dgal-HEX-1:5 13b:a-dgro-dgal-NON-2:6|1:a|2:keto|3:d 14s:n-acetyl LIN 1:1d(2+1)2n 2:1o(3+1)3d 3:1o(6+1)4d 4:4d(2+1)5n 5:4o(4+1)6d 6:6o(3+1)7d 7:7d(2+1)8n 8:7o(4+1)9d 9:9o(3+1)10d 10:10d(2+1)11n 11:10o(4+1)12…	[S3L4Y3L4Y3L4Y6][L3]VT
Free		2		H4N4S2	RES 1b:o-dgal-HEX-0:0|1:aldi 2s:n-acetyl 3b:b-dgal-HEX-1:5 4b:a-dgro-dgal-NON-2:6|1:a|2:keto|3:d 5s:n-acetyl 6b:b-dglc-HEX-1:5 7s:n-acetyl 8b:b-dgal-HEX-1:5 9b:b-dglc-HEX-1:5 10s:n-acetyl 11b:b-dgal-HEX-1:5 12b:b-dglc-HEX-1:5 13s:n-acetyl 14b:b-dgal-HEX-1:5 15b:a-dgro-dgal-NON-2:6|1:a|2:keto|3:d 16s:n-acetyl LIN 1:1d(2+1)2n 2:1o(3+1)3d 3:3o(3+2)4d 4:4d(5+1)5n 5:1o(6+1)6d 6:6d(2+1)7n 7:6o(4+1)8d 8…	[S3L4Y3L4Y3L4Y6][S3L3]VT
Free		3		H2N3S1	RES 1b:o-dgal-HEX-0:0|1:aldi 2s:n-acetyl 3b:b-dglc-HEX-1:5 4s:n-acetyl 5b:b-dgal-HEX-1:5 6b:b-dglc-HEX-1:5 7s:n-acetyl 8b:b-dgal-HEX-1:5 9b:a-dgro-dgal-NON-2:6|1:a|2:keto|3:d 10s:n-acetyl LIN 1:1d(2+1)2n 2:1o(3+1)3d 3:3d(2+1)4n 4:3o(4+1)5d 5:5o(3+1)6d 6:6d(2+1)7n 7:6o(4+1)8d 8:8o(3+2)9d 9:9d(5+1)10n	[S3L4Y3L4Y3]VT
Free		2		H3N3S1	RES 1b:o-dgal-HEX-0:0|1:aldi 2s:n-acetyl 3b:b-dgal-HEX-1:5 4b:b-dglc-HEX-1:5 5s:n-acetyl 6b:b-dgal-HEX-1:5 7b:b-dglc-HEX-1:5 8s:n-acetyl 9b:b-dgal-HEX-1:5 10b:a-dgro-dgal-NON-2:6|1:a|2:keto|3:d 11s:n-acetyl LIN 1:1d(2+1)2n 2:1o(3+1)3d 3:1o(6+1)4d 4:4d(2+1)5n 5:4o(4+1)6d 6:6o(3+1)7d 7:7d(2+1)8n 8:7o(4+1)9d 9:9o(3+2)10d 10:10d(5+1)11n	[S3L4Y3L4Y6][L3]VT
Free		2		H3N3S2	RES 1b:o-dgal-HEX-0:0|1:aldi 2s:n-acetyl 3b:b-dgal-HEX-1:5 4b:a-dgro-dgal-NON-2:6|1:a|2:keto|3:d 5s:n-acetyl 6b:b-dglc-HEX-1:5 7s:n-acetyl 8b:b-dgal-HEX-1:5 9b:b-dglc-HEX-1:5 10s:n-acetyl 11b:b-dgal-HEX-1:5 12b:a-dgro-dgal-NON-2:6|1:a|2:keto|3:d 13s:n-acetyl LIN 1:1d(2+1)2n 2:1o(3+1)3d 3:3o(3+2)4d 4:4d(5+1)5n 5:1o(6+1)6d 6:6d(2+1)7n 7:6o(4+1)8d 8:8o(3+1)9d 9:9d(2+1)10n 10:9o(4+1)11d 11:11o(3+2)12…	[S3L4Y3L4Y6][S3L3]VT
Free		4		H3N4S2	RES 1b:o-dgal-HEX-0:0|1:aldi 2s:n-acetyl 3b:b-dglc-HEX-1:5 4s:n-acetyl 5b:b-dgal-HEX-1:5 6b:a-dgro-dgal-NON-2:6|1:a|2:keto|3:d 7s:n-acetyl 8b:b-dglc-HEX-1:5 9s:n-acetyl 10b:b-dgal-HEX-1:5 11b:b-dglc-HEX-1:5 12s:n-acetyl 13b:b-dgal-HEX-1:5 14b:a-dgro-dgal-NON-2:6|1:a|2:keto|3:d 15s:n-acetyl LIN 1:1d(2+1)2n 2:1o(3+1)3d 3:3d(2+1)4n 4:3o(4+1)5d 5:5o(3+2)6d 6:6d(5+1)7n 7:1o(6+1)8d 8:8d(2+1)9n 9:8o(4+1…	[S3L4Y3L4Y6][S3L4Y3]VT
Free		2		H3N3F1S2	RES 1b:o-dgal-HEX-0:0|1:aldi 2s:n-acetyl 3b:b-dgal-HEX-1:5 4b:a-dgro-dgal-NON-2:6|1:a|2:keto|3:d 5s:n-acetyl 6b:b-dglc-HEX-1:5 7s:n-acetyl 8b:a-lgal-HEX-1:5|6:d 9b:b-dgal-HEX-1:5 10b:b-dglc-HEX-1:5 11s:n-acetyl 12b:b-dgal-HEX-1:5 13b:a-dgro-dgal-NON-2:6|1:a|2:keto|3:d 14s:n-acetyl LIN 1:1d(2+1)2n 2:1o(3+1)3d 3:3o(3+2)4d 4:4d(5+1)5n 5:1o(6+1)6d 6:6d(2+1)7n 7:6o(3+1)8d 8:6o(4+1)9d 9:9o(3+1)10d 10:1…	[S3L4Y3L4[f3]Y6][S3L3]VT
Free		3		H1N2S1	RES 1b:o-dgal-HEX-0:0|1:aldi 2s:n-acetyl 3b:b-dglc-HEX-1:5 4s:n-acetyl 5b:b-dgal-HEX-1:5 6b:a-dgro-dgal-NON-2:6|1:a|2:keto|3:d 7s:n-acetyl LIN 1:1d(2+1)2n 2:1o(3+1)3d 3:3d(2+1)4n 4:3o(4+1)5d 5:5o(3+2)6d 6:6d(5+1)7n	[S3L4Y3]VT
Free		2		H2N2S1	RES 1b:o-dgal-HEX-0:0|1:aldi 2s:n-acetyl 3b:b-dgal-HEX-1:5 4b:b-dglc-HEX-1:5 5s:n-acetyl 6b:b-dgal-HEX-1:5 7b:a-dgro-dgal-NON-2:6|1:a|2:keto|3:d 8s:n-acetyl LIN 1:1d(2+1)2n 2:1o(3+1)3d 3:1o(6+1)4d 4:4d(2+1)5n 5:4o(4+1)6d 6:6o(3+2)7d 7:7d(5+1)8n	[S3L4Y6][L3]VT
Free		4		H2N3S1	RES 1b:o-dgal-HEX-0:0|1:aldi 2s:n-acetyl 3b:b-dglc-HEX-1:5 4s:n-acetyl 5b:b-dgal-HEX-1:5 6b:b-dglc-HEX-1:5 7s:n-acetyl 8b:b-dgal-HEX-1:5 9b:a-dgro-dgal-NON-2:6|1:a|2:keto|3:d 10s:n-acetyl LIN 1:1d(2+1)2n 2:1o(3+1)3d 3:3d(2+1)4n 4:3o(4+1)5d 5:1o(6+1)6d 6:6d(2+1)7n 7:6o(4+1)8d 8:8o(3+2)9d 9:9d(5+1)10n	[S3L4Y6][L4Y3]VT
Free		2		H3N3F1S1	RES 1b:o-dgal-HEX-0:0|1:aldi 2s:n-acetyl 3b:b-dgal-HEX-1:5 4b:b-dglc-HEX-1:5 5s:n-acetyl 6b:a-lgal-HEX-1:5|6:d 7b:b-dgal-HEX-1:5 8b:b-dglc-HEX-1:5 9s:n-acetyl 10b:b-dgal-HEX-1:5 11b:a-dgro-dgal-NON-2:6|1:a|2:keto|3:d 12s:n-acetyl LIN 1:1d(2+1)2n 2:1o(3+1)3d 3:3o(3+1)4d 4:4d(2+1)5n 5:4o(3+1)6d 6:4o(4+1)7d 7:1o(6+1)8d 8:8d(2+1)9n 9:8o(4+1)10d 10:10o(3+2)11d 11:11d(5+1)12n	[S3L4Y6][L4[f3]Y3L3]VT
Free		2		H3N2F1S1	RES 1b:o-dgal-HEX-0:0|1:aldi 2s:n-acetyl 3b:b-dgal-HEX-1:5 4b:a-lgal-HEX-1:5|6:d 5b:a-dgal-HEX-1:5 6b:b-dglc-HEX-1:5 7s:n-acetyl 8b:b-dgal-HEX-1:5 9b:a-dgro-dgal-NON-2:6|1:a|2:keto|3:d 10s:n-acetyl LIN 1:1d(2+1)2n 2:1o(3+1)3d 3:3o(2+1)4d 4:3o(3+1)5d 5:1o(6+1)6d 6:6d(2+1)7n 7:6o(4+1)8d 8:8o(3+2)9d 9:9d(5+1)10n	[S3L4Y6][La3[f2]L3]VT
Free		2		H4N3F1S1	RES 1b:o-dgal-HEX-0:0|1:aldi 2s:n-acetyl 3b:b-dgal-HEX-1:5 4b:b-dglc-HEX-1:5 5s:n-acetyl 6b:b-dgal-HEX-1:5 7b:a-lgal-HEX-1:5|6:d 8b:a-dgal-HEX-1:5 9b:b-dglc-HEX-1:5 10s:n-acetyl 11b:b-dgal-HEX-1:5 12b:a-dgro-dgal-NON-2:6|1:a|2:keto|3:d 13s:n-acetyl LIN 1:1d(2+1)2n 2:1o(3+1)3d 3:3o(3+1)4d 4:4d(2+1)5n 5:4o(4+1)6d 6:6o(2+1)7d 7:6o(3+1)8d 8:1o(6+1)9d 9:9d(2+1)10n 10:9o(4+1)11d 11:11o(3+2)12d 12:12d(5…	[S3L4Y6][La3[f2]L4Y3L3]VT
Free		2		H2N2S1G1	RES 1b:o-dgal-HEX-0:0|1:aldi 2s:n-acetyl 3b:b-dgal-HEX-1:5 4b:a-dgro-dgal-NON-2:6|1:a|2:keto|3:d 5s:n-glycolyl 6b:b-dglc-HEX-1:5 7s:n-acetyl 8b:b-dgal-HEX-1:5 9b:a-dgro-dgal-NON-2:6|1:a|2:keto|3:d 10s:n-acetyl LIN 1:1d(2+1)2n 2:1o(3+1)3d 3:3o(3+2)4d 4:4d(5+1)5n 5:1o(6+1)6d 6:6d(2+1)7n 7:6o(4+1)8d 8:8o(3+2)9d 9:9d(5+1)10n	[S3L4Y6][N3L3]VT
Free		2		H2N2S2	RES 1b:o-dgal-HEX-0:0|1:aldi 2s:n-acetyl 3b:b-dgal-HEX-1:5 4b:a-dgro-dgal-NON-2:6|1:a|2:keto|3:d 5s:n-acetyl 6b:b-dglc-HEX-1:5 7s:n-acetyl 8b:b-dgal-HEX-1:5 9b:a-dgro-dgal-NON-2:6|1:a|2:keto|3:d 10s:n-acetyl LIN 1:1d(2+1)2n 2:1o(3+1)3d 3:3o(3+2)4d 4:4d(5+1)5n 5:1o(6+1)6d 6:6d(2+1)7n 7:6o(4+1)8d 8:8o(3+2)9d 9:9d(5+1)10n	[S3L4Y6][S3L3]VT
Free		2		H3N3S2	RES 1b:o-dgal-HEX-0:0|1:aldi 2s:n-acetyl 3b:b-dgal-HEX-1:5 4b:b-dglc-HEX-1:5 5s:n-acetyl 6b:b-dgal-HEX-1:5 7b:a-dgro-dgal-NON-2:6|1:a|2:keto|3:d 8s:n-acetyl 9b:b-dglc-HEX-1:5 10s:n-acetyl 11b:b-dgal-HEX-1:5 12b:a-dgro-dgal-NON-2:6|1:a|2:keto|3:d 13s:n-acetyl LIN 1:1d(2+1)2n 2:1o(3+1)3d 3:3o(3+1)4d 4:4d(2+1)5n 5:4o(4+1)6d 6:6o(3+2)7d 7:7d(5+1)8n 8:1o(6+1)9d 9:9d(2+1)10n 10:9o(4+1)11d 11:11o(3+2)12…	[S3L4Y6][S3L4Y3L3]VT
Free		4		H2N3S2	RES 1b:o-dgal-HEX-0:0|1:aldi 2s:n-acetyl 3b:b-dglc-HEX-1:5 4s:n-acetyl 5b:b-dgal-HEX-1:5 6b:a-dgro-dgal-NON-2:6|1:a|2:keto|3:d 7s:n-acetyl 8b:b-dglc-HEX-1:5 9s:n-acetyl 10b:b-dgal-HEX-1:5 11b:a-dgro-dgal-NON-2:6|1:a|2:keto|3:d 12s:n-acetyl LIN 1:1d(2+1)2n 2:1o(3+1)3d 3:3d(2+1)4n 4:3o(4+1)5d 5:5o(3+2)6d 6:6d(5+1)7n 7:1o(6+1)8d 8:8d(2+1)9n 9:8o(4+1)10d 10:10o(3+2)11d 11:11d(5+1)12n	[S3L4Y6][S3L4Y3]VT
Free		4		H1N3S1	RES 1b:o-dgal-HEX-0:0|1:aldi 2s:n-acetyl 3b:b-dglc-HEX-1:5 4s:n-acetyl 5b:b-dglc-HEX-1:5 6s:n-acetyl 7b:b-dgal-HEX-1:5 8b:a-dgro-dgal-NON-2:6|1:a|2:keto|3:d 9s:n-acetyl LIN 1:1d(2+1)2n 2:1o(3+1)3d 3:3d(2+1)4n 4:1o(6+1)5d 5:5d(2+1)6n 6:5o(4+1)7d 7:7o(3+2)8d 8:8d(5+1)9n	[S3L4Y6][Y3]VT
Free		2		H4N4S1	RES 1b:o-dgal-HEX-0:0|1:aldi 2s:n-acetyl 3b:b-dgal-HEX-1:5 4b:b-dglc-HEX-1:5 5s:n-acetyl 6b:b-dgal-HEX-1:5 7b:b-dglc-HEX-1:5 8s:n-acetyl 9b:b-dgal-HEX-1:5 10b:b-dglc-HEX-1:5 11s:n-acetyl 12b:b-dgal-HEX-1:5 13b:a-dgro-dgal-NON-2:6|1:a|2:keto|3:d 14s:n-acetyl LIN 1:1d(2+1)2n 2:1o(3+1)3d 3:3o(3+1)4d 4:4d(2+1)5n 5:4o(4+1)6d 6:3o(6+1)7d 7:7d(2+1)8n 8:7o(4+1)9d 9:1o(6+1)10d 10:10d(2+1)11n 11:10o(4+1)12…	[S3L4Y6][[L4Y6][L4Y3]L3]VT
Free		2		H4N4F1S1	RES 1b:o-dgal-HEX-0:0|1:aldi 2s:n-acetyl 3b:b-dgal-HEX-1:5 4b:b-dglc-HEX-1:5 5s:n-acetyl 6b:a-lgal-HEX-1:5|6:d 7b:b-dgal-HEX-1:5 8b:b-dglc-HEX-1:5 9s:n-acetyl 10b:b-dgal-HEX-1:5 11b:b-dglc-HEX-1:5 12s:n-acetyl 13b:b-dgal-HEX-1:5 14b:a-dgro-dgal-NON-2:6|1:a|2:keto|3:d 15s:n-acetyl LIN 1:1d(2+1)2n 2:1o(3+1)3d 3:3o(3+1)4d 4:4d(2+1)5n 5:4o(3+1)6d 6:4o(4+1)7d 7:3o(6+1)8d 8:8d(2+1)9n 9:8o(4+1)10d 10:1o…	[S3L4Y6][[L4Y6][L4[f3]Y3]L3]VT
Free		2		H4N4S2	RES 1b:o-dgal-HEX-0:0|1:aldi 2s:n-acetyl 3b:b-dgal-HEX-1:5 4b:b-dglc-HEX-1:5 5s:n-acetyl 6b:b-dgal-HEX-1:5 7b:a-dgro-dgal-NON-2:6|1:a|2:keto|3:d 8s:n-acetyl 9b:b-dglc-HEX-1:5 10s:n-acetyl 11b:b-dgal-HEX-1:5 12b:b-dglc-HEX-1:5 13s:n-acetyl 14b:b-dgal-HEX-1:5 15b:a-dgro-dgal-NON-2:6|1:a|2:keto|3:d 16s:n-acetyl LIN 1:1d(2+1)2n 2:1o(3+1)3d 3:3o(3+1)4d 4:4d(2+1)5n 5:4o(4+1)6d 6:6o(3+2)7d 7:7d(5+1)8n 8…	[S3L4Y6][[L4Y6][S3L4Y3]L3]VT
Free		2		H4N4F1S2	RES 1b:o-dgal-HEX-0:0|1:aldi 2s:n-acetyl 3b:b-dgal-HEX-1:5 4b:b-dglc-HEX-1:5 5s:n-acetyl 6b:a-lgal-HEX-1:5|6:d 7b:b-dgal-HEX-1:5 8b:a-dgro-dgal-NON-2:6|1:a|2:keto|3:d 9s:n-acetyl 10b:b-dglc-HEX-1:5 11s:n-acetyl 12b:b-dgal-HEX-1:5 13b:b-dglc-HEX-1:5 14s:n-acetyl 15b:b-dgal-HEX-1:5 16b:a-dgro-dgal-NON-2:6|1:a|2:keto|3:d 17s:n-acetyl LIN 1:1d(2+1)2n 2:1o(3+1)3d 3:3o(3+1)4d 4:4d(2+1)5n 5:4o(3+1)6d 6:…	[S3L4Y6][[L4Y6][S3L4[f3]Y3]L3]VT
Free		2		H4N4F1S1	RES 1b:o-dgal-HEX-0:0|1:aldi 2s:n-acetyl 3b:b-dgal-HEX-1:5 4b:b-dglc-HEX-1:5 5s:n-acetyl 6b:b-dgal-HEX-1:5 7b:b-dglc-HEX-1:5 8s:n-acetyl 9b:a-lgal-HEX-1:5|6:d 10b:b-dgal-HEX-1:5 11b:b-dglc-HEX-1:5 12s:n-acetyl 13b:b-dgal-HEX-1:5 14b:a-dgro-dgal-NON-2:6|1:a|2:keto|3:d 15s:n-acetyl LIN 1:1d(2+1)2n 2:1o(3+1)3d 3:3o(3+1)4d 4:4d(2+1)5n 5:4o(4+1)6d 6:3o(6+1)7d 7:7d(2+1)8n 8:7o(3+1)9d 9:7o(4+1)10d 10:1o…	[S3L4Y6][[L4[f3]Y6][L4Y3]L3]VT
Free		2		H4N4F2S1	RES 1b:o-dgal-HEX-0:0|1:aldi 2s:n-acetyl 3b:b-dgal-HEX-1:5 4b:b-dglc-HEX-1:5 5s:n-acetyl 6b:a-lgal-HEX-1:5|6:d 7b:b-dgal-HEX-1:5 8b:b-dglc-HEX-1:5 9s:n-acetyl 10b:a-lgal-HEX-1:5|6:d 11b:b-dgal-HEX-1:5 12b:b-dglc-HEX-1:5 13s:n-acetyl 14b:b-dgal-HEX-1:5 15b:a-dgro-dgal-NON-2:6|1:a|2:keto|3:d 16s:n-acetyl LIN 1:1d(2+1)2n 2:1o(3+1)3d 3:3o(3+1)4d 4:4d(2+1)5n 5:4o(3+1)6d 6:4o(4+1)7d 7:3o(6+1)8d 8:8d(2+…	[S3L4Y6][[L4[f3]Y6][L4[f3]Y3]L3]VT
Free		2		H4N4F1S2	RES 1b:o-dgal-HEX-0:0|1:aldi 2s:n-acetyl 3b:b-dgal-HEX-1:5 4b:b-dglc-HEX-1:5 5s:n-acetyl 6b:b-dgal-HEX-1:5 7b:a-dgro-dgal-NON-2:6|1:a|2:keto|3:d 8s:n-acetyl 9b:b-dglc-HEX-1:5 10s:n-acetyl 11b:a-lgal-HEX-1:5|6:d 12b:b-dgal-HEX-1:5 13b:b-dglc-HEX-1:5 14s:n-acetyl 15b:b-dgal-HEX-1:5 16b:a-dgro-dgal-NON-2:6|1:a|2:keto|3:d 17s:n-acetyl LIN 1:1d(2+1)2n 2:1o(3+1)3d 3:3o(3+1)4d 4:4d(2+1)5n 5:4o(4+1)6d 6:…	[S3L4Y6][[L4[f3]Y6][S3L4Y3]L3]VT
Free		2		H4N4F2S2	RES 1b:o-dgal-HEX-0:0|1:aldi 2s:n-acetyl 3b:b-dgal-HEX-1:5 4b:b-dglc-HEX-1:5 5s:n-acetyl 6b:a-lgal-HEX-1:5|6:d 7b:b-dgal-HEX-1:5 8b:a-dgro-dgal-NON-2:6|1:a|2:keto|3:d 9s:n-acetyl 10b:b-dglc-HEX-1:5 11s:n-acetyl 12b:a-lgal-HEX-1:5|6:d 13b:b-dgal-HEX-1:5 14b:b-dglc-HEX-1:5 15s:n-acetyl 16b:b-dgal-HEX-1:5 17b:a-dgro-dgal-NON-2:6|1:a|2:keto|3:d 18s:n-acetyl LIN 1:1d(2+1)2n 2:1o(3+1)3d 3:3o(3+1)4d 4:4…	[S3L4Y6][[L4[f3]Y6][S3L4[f3]Y3]L3]VT
Free		2		H4N4S2	RES 1b:o-dgal-HEX-0:0|1:aldi 2s:n-acetyl 3b:b-dgal-HEX-1:5 4b:b-dglc-HEX-1:5 5s:n-acetyl 6b:b-dgal-HEX-1:5 7b:b-dglc-HEX-1:5 8s:n-acetyl 9b:b-dgal-HEX-1:5 10b:a-dgro-dgal-NON-2:6|1:a|2:keto|3:d 11s:n-acetyl 12b:b-dglc-HEX-1:5 13s:n-acetyl 14b:b-dgal-HEX-1:5 15b:a-dgro-dgal-NON-2:6|1:a|2:keto|3:d 16s:n-acetyl LIN 1:1d(2+1)2n 2:1o(3+1)3d 3:3o(3+1)4d 4:4d(2+1)5n 5:4o(4+1)6d 6:3o(6+1)7d 7:7d(2+1)8n 8…	[S3L4Y6][[S3L4Y6][L4Y3]L3]VT
Free		2		H4N4F1S2	RES 1b:o-dgal-HEX-0:0|1:aldi 2s:n-acetyl 3b:b-dgal-HEX-1:5 4b:b-dglc-HEX-1:5 5s:n-acetyl 6b:a-lgal-HEX-1:5|6:d 7b:b-dgal-HEX-1:5 8b:b-dglc-HEX-1:5 9s:n-acetyl 10b:b-dgal-HEX-1:5 11b:a-dgro-dgal-NON-2:6|1:a|2:keto|3:d 12s:n-acetyl 13b:b-dglc-HEX-1:5 14s:n-acetyl 15b:b-dgal-HEX-1:5 16b:a-dgro-dgal-NON-2:6|1:a|2:keto|3:d 17s:n-acetyl LIN 1:1d(2+1)2n 2:1o(3+1)3d 3:3o(3+1)4d 4:4d(2+1)5n 5:4o(3+1)6d 6:…	[S3L4Y6][[S3L4Y6][L4[f3]Y3]L3]VT
Free		2		H4N4S3	RES 1b:o-dgal-HEX-0:0|1:aldi 2s:n-acetyl 3b:b-dgal-HEX-1:5 4b:b-dglc-HEX-1:5 5s:n-acetyl 6b:b-dgal-HEX-1:5 7b:a-dgro-dgal-NON-2:6|1:a|2:keto|3:d 8s:n-acetyl 9b:b-dglc-HEX-1:5 10s:n-acetyl 11b:b-dgal-HEX-1:5 12b:a-dgro-dgal-NON-2:6|1:a|2:keto|3:d 13s:n-acetyl 14b:b-dglc-HEX-1:5 15s:n-acetyl 16b:b-dgal-HEX-1:5 17b:a-dgro-dgal-NON-2:6|1:a|2:keto|3:d 18s:n-acetyl LIN 1:1d(2+1)2n 2:1o(3+1)3d 3:3o(3+1)…	[S3L4Y6][[S3L4Y6][S3L4Y3]L3]VT
Free		2		H4N4F1S3	RES 1b:o-dgal-HEX-0:0|1:aldi 2s:n-acetyl 3b:b-dgal-HEX-1:5 4b:b-dglc-HEX-1:5 5s:n-acetyl 6b:a-lgal-HEX-1:5|6:d 7b:b-dgal-HEX-1:5 8b:a-dgro-dgal-NON-2:6|1:a|2:keto|3:d 9s:n-acetyl 10b:b-dglc-HEX-1:5 11s:n-acetyl 12b:b-dgal-HEX-1:5 13b:a-dgro-dgal-NON-2:6|1:a|2:keto|3:d 14s:n-acetyl 15b:b-dglc-HEX-1:5 16s:n-acetyl 17b:b-dgal-HEX-1:5 18b:a-dgro-dgal-NON-2:6|1:a|2:keto|3:d 19s:n-acetyl LIN 1:1d(2+1)2…	[S3L4Y6][[S3L4Y6][S3L4[f3]Y3]L3]VT
Free		2		H4N4F1S2	RES 1b:o-dgal-HEX-0:0|1:aldi 2s:n-acetyl 3b:b-dgal-HEX-1:5 4b:b-dglc-HEX-1:5 5s:n-acetyl 6b:b-dgal-HEX-1:5 7b:b-dglc-HEX-1:5 8s:n-acetyl 9b:a-lgal-HEX-1:5|6:d 10b:b-dgal-HEX-1:5 11b:a-dgro-dgal-NON-2:6|1:a|2:keto|3:d 12s:n-acetyl 13b:b-dglc-HEX-1:5 14s:n-acetyl 15b:b-dgal-HEX-1:5 16b:a-dgro-dgal-NON-2:6|1:a|2:keto|3:d 17s:n-acetyl LIN 1:1d(2+1)2n 2:1o(3+1)3d 3:3o(3+1)4d 4:4d(2+1)5n 5:4o(4+1)6d 6:…	[S3L4Y6][[S3L4[f3]Y6][L4Y3]L3]VT
Free		2		H4N4F2S2	RES 1b:o-dgal-HEX-0:0|1:aldi 2s:n-acetyl 3b:b-dgal-HEX-1:5 4b:b-dglc-HEX-1:5 5s:n-acetyl 6b:a-lgal-HEX-1:5|6:d 7b:b-dgal-HEX-1:5 8b:b-dglc-HEX-1:5 9s:n-acetyl 10b:a-lgal-HEX-1:5|6:d 11b:b-dgal-HEX-1:5 12b:a-dgro-dgal-NON-2:6|1:a|2:keto|3:d 13s:n-acetyl 14b:b-dglc-HEX-1:5 15s:n-acetyl 16b:b-dgal-HEX-1:5 17b:a-dgro-dgal-NON-2:6|1:a|2:keto|3:d 18s:n-acetyl LIN 1:1d(2+1)2n 2:1o(3+1)3d 3:3o(3+1)4d 4:4…	[S3L4Y6][[S3L4[f3]Y6][L4[f3]Y3]L3]VT
Free		2		H4N4F1S3	RES 1b:o-dgal-HEX-0:0|1:aldi 2s:n-acetyl 3b:b-dgal-HEX-1:5 4b:b-dglc-HEX-1:5 5s:n-acetyl 6b:b-dgal-HEX-1:5 7b:a-dgro-dgal-NON-2:6|1:a|2:keto|3:d 8s:n-acetyl 9b:b-dglc-HEX-1:5 10s:n-acetyl 11b:a-lgal-HEX-1:5|6:d 12b:b-dgal-HEX-1:5 13b:a-dgro-dgal-NON-2:6|1:a|2:keto|3:d 14s:n-acetyl 15b:b-dglc-HEX-1:5 16s:n-acetyl 17b:b-dgal-HEX-1:5 18b:a-dgro-dgal-NON-2:6|1:a|2:keto|3:d 19s:n-acetyl LIN 1:1d(2+1)2…	[S3L4Y6][[S3L4[f3]Y6][S3L4Y3]L3]VT
Free		2		H4N4F2S3	RES 1b:o-dgal-HEX-0:0|1:aldi 2s:n-acetyl 3b:b-dgal-HEX-1:5 4b:b-dglc-HEX-1:5 5s:n-acetyl 6b:a-lgal-HEX-1:5|6:d 7b:b-dgal-HEX-1:5 8b:a-dgro-dgal-NON-2:6|1:a|2:keto|3:d 9s:n-acetyl 10b:b-dglc-HEX-1:5 11s:n-acetyl 12b:a-lgal-HEX-1:5|6:d 13b:b-dgal-HEX-1:5 14b:a-dgro-dgal-NON-2:6|1:a|2:keto|3:d 15s:n-acetyl 16b:b-dglc-HEX-1:5 17s:n-acetyl 18b:b-dgal-HEX-1:5 19b:a-dgro-dgal-NON-2:6|1:a|2:keto|3:d 20s:…	[S3L4Y6][[S3L4[f3]Y6][S3L4[f3]Y3]L3]VT
Free		2		H2N2F1S1	RES 1b:o-dgal-HEX-0:0|1:aldi 2s:n-acetyl 3b:b-dgal-HEX-1:5 4b:a-lgal-HEX-1:5|6:d 5b:b-dglc-HEX-1:5 6s:n-acetyl 7b:b-dgal-HEX-1:5 8b:a-dgro-dgal-NON-2:6|1:a|2:keto|3:d 9s:n-acetyl LIN 1:1d(2+1)2n 2:1o(3+1)3d 3:3o(2+1)4d 4:1o(6+1)5d 5:5d(2+1)6n 6:5o(4+1)7d 7:7o(3+2)8d 8:8d(5+1)9n	[S3L4Y6][[f2]L3]VT
Free		4		H2N3F1S1	RES 1b:o-dgal-HEX-0:0|1:aldi 2s:n-acetyl 3b:b-dglc-HEX-1:5 4s:n-acetyl 5b:b-dgal-HEX-1:5 6b:a-lgal-HEX-1:5|6:d 7b:b-dglc-HEX-1:5 8s:n-acetyl 9b:b-dgal-HEX-1:5 10b:a-dgro-dgal-NON-2:6|1:a|2:keto|3:d 11s:n-acetyl LIN 1:1d(2+1)2n 2:1o(3+1)3d 3:3d(2+1)4n 4:3o(4+1)5d 5:5o(2+1)6d 6:1o(6+1)7d 7:7d(2+1)8n 8:7o(4+1)9d 9:9o(3+2)10d 10:10d(5+1)11n	[S3L4Y6][[f2]L4Y3]VT
Free		2		H3N3F2S1	RES 1b:o-dgal-HEX-0:0|1:aldi 2s:n-acetyl 3b:b-dgal-HEX-1:5 4b:b-dglc-HEX-1:5 5s:n-acetyl 6b:a-lgal-HEX-1:5|6:d 7b:b-dgal-HEX-1:5 8b:a-lgal-HEX-1:5|6:d 9b:b-dglc-HEX-1:5 10s:n-acetyl 11b:b-dgal-HEX-1:5 12b:a-dgro-dgal-NON-2:6|1:a|2:keto|3:d 13s:n-acetyl LIN 1:1d(2+1)2n 2:1o(3+1)3d 3:3o(3+1)4d 4:4d(2+1)5n 5:4o(3+1)6d 6:4o(4+1)7d 7:7o(2+1)8d 8:1o(6+1)9d 9:9d(2+1)10n 10:9o(4+1)11d 11:11o(3+2)12d 12:1…	[S3L4Y6][[f2]L4[f3]Y3L3]VT
Free		1		H2N2F1S1	RES 1b:o-dgal-HEX-0:0|1:aldi 2s:n-acetyl 3b:b-dgal-HEX-1:5 4b:b-dglc-HEX-1:5 5s:n-acetyl 6b:a-lgal-HEX-1:5|6:d 7b:b-dgal-HEX-1:5 8b:a-dgro-dgal-NON-2:6|1:a|2:keto|3:d 9s:n-acetyl LIN 1:1d(2+1)2n 2:1o(3+1)3d 3:3o(3+1)4d 4:4d(2+1)5n 5:4o(3+1)6d 6:4o(4+1)7d 7:7o(3+2)8d 8:8d(5+1)9n	[S3L4[f3]Y3L3]VT
Free		2		H4N4F2S1	RES 1b:o-dgal-HEX-0:0|1:aldi 2s:n-acetyl 3b:b-dgal-HEX-1:5 4b:b-dglc-HEX-1:5 5s:n-acetyl 6b:a-lgal-HEX-1:5|6:d 7b:b-dgal-HEX-1:5 8b:b-dglc-HEX-1:5 9s:n-acetyl 10b:b-dgal-HEX-1:5 11b:b-dglc-HEX-1:5 12s:n-acetyl 13b:a-lgal-HEX-1:5|6:d 14b:b-dgal-HEX-1:5 15b:a-dgro-dgal-NON-2:6|1:a|2:keto|3:d 16s:n-acetyl LIN 1:1d(2+1)2n 2:1o(3+1)3d 3:3o(3+1)4d 4:4d(2+1)5n 5:4o(3+1)6d 6:4o(4+1)7d 7:1o(6+1)8d 8:8d(2+…	[S3L4[f3]Y3L4Y6][L4[f3]Y3L3]VT
Free		2		H3N3F3S1	RES 1b:o-dgal-HEX-0:0|1:aldi 2s:n-acetyl 3b:b-dgal-HEX-1:5 4b:a-lgal-HEX-1:5|6:d 5b:b-dglc-HEX-1:5 6s:n-acetyl 7b:a-lgal-HEX-1:5|6:d 8b:b-dgal-HEX-1:5 9b:b-dglc-HEX-1:5 10s:n-acetyl 11b:a-lgal-HEX-1:5|6:d 12b:b-dgal-HEX-1:5 13b:a-dgro-dgal-NON-2:6|1:a|2:keto|3:d 14s:n-acetyl LIN 1:1d(2+1)2n 2:1o(3+1)3d 3:3o(2+1)4d 4:1o(6+1)5d 5:5d(2+1)6n 6:5o(3+1)7d 7:5o(4+1)8d 8:8o(3+1)9d 9:9d(2+1)10n 10:9o(3+1)…	[S3L4[f3]Y3L4[f3]Y6][[f2]L3]VT
Free		2		H3N3F2S2	RES 1b:o-dgal-HEX-0:0|1:aldi 2s:n-acetyl 3b:b-dgal-HEX-1:5 4b:a-dgro-dgal-NON-2:6|1:a|2:keto|3:d 5s:n-acetyl 6b:b-dglc-HEX-1:5 7s:n-acetyl 8b:a-lgal-HEX-1:5|6:d 9b:b-dgal-HEX-1:5 10b:b-dglc-HEX-1:5 11s:n-acetyl 12b:a-lgal-HEX-1:5|6:d 13b:b-dgal-HEX-1:5 14b:a-dgro-dgal-NON-2:6|1:a|2:keto|3:d 15s:n-acetyl LIN 1:1d(2+1)2n 2:1o(3+1)3d 3:3o(3+2)4d 4:4d(5+1)5n 5:1o(6+1)6d 6:6d(2+1)7n 7:6o(3+1)8d 8:6o(4…	[S3L4[f3]Y6L4[f3]Y6][S3L3]VT
Free		2		H2N2F1S1	RES 1b:o-dgal-HEX-0:0|1:aldi 2s:n-acetyl 3b:b-dgal-HEX-1:5 4b:b-dglc-HEX-1:5 5s:n-acetyl 6b:a-lgal-HEX-1:5|6:d 7b:b-dgal-HEX-1:5 8b:a-dgro-dgal-NON-2:6|1:a|2:keto|3:d 9s:n-acetyl LIN 1:1d(2+1)2n 2:1o(3+1)3d 3:1o(6+1)4d 4:4d(2+1)5n 5:4o(3+1)6d 6:4o(4+1)7d 7:7o(3+2)8d 8:8d(5+1)9n	[S3L4[f3]Y6][L3]VT
Free		2		H3N3F2S1	RES 1b:o-dgal-HEX-0:0|1:aldi 2s:n-acetyl 3b:b-dgal-HEX-1:5 4b:b-dglc-HEX-1:5 5s:n-acetyl 6b:a-lgal-HEX-1:5|6:d 7b:b-dgal-HEX-1:5 8b:b-dglc-HEX-1:5 9s:n-acetyl 10b:a-lgal-HEX-1:5|6:d 11b:b-dgal-HEX-1:5 12b:a-dgro-dgal-NON-2:6|1:a|2:keto|3:d 13s:n-acetyl LIN 1:1d(2+1)2n 2:1o(3+1)3d 3:3o(3+1)4d 4:4d(2+1)5n 5:4o(3+1)6d 6:4o(4+1)7d 7:1o(6+1)8d 8:8d(2+1)9n 9:8o(3+1)10d 10:8o(4+1)11d 11:11o(3+2)12d 12:1…	[S3L4[f3]Y6][L4[f3]Y3L3]VT
Free		2		H3N2F2S1	RES 1b:o-dgal-HEX-0:0|1:aldi 2s:n-acetyl 3b:b-dgal-HEX-1:5 4b:a-lgal-HEX-1:5|6:d 5b:a-dgal-HEX-1:5 6b:b-dglc-HEX-1:5 7s:n-acetyl 8b:a-lgal-HEX-1:5|6:d 9b:b-dgal-HEX-1:5 10b:a-dgro-dgal-NON-2:6|1:a|2:keto|3:d 11s:n-acetyl LIN 1:1d(2+1)2n 2:1o(3+1)3d 3:3o(2+1)4d 4:3o(3+1)5d 5:1o(6+1)6d 6:6d(2+1)7n 7:6o(3+1)8d 8:6o(4+1)9d 9:9o(3+2)10d 10:10d(5+1)11n	[S3L4[f3]Y6][La3[f2]L3]VT
Free		2		H2N2F1S2	RES 1b:o-dgal-HEX-0:0|1:aldi 2s:n-acetyl 3b:b-dgal-HEX-1:5 4b:a-dgro-dgal-NON-2:6|1:a|2:keto|3:d 5s:n-acetyl 6b:b-dglc-HEX-1:5 7s:n-acetyl 8b:a-lgal-HEX-1:5|6:d 9b:b-dgal-HEX-1:5 10b:a-dgro-dgal-NON-2:6|1:a|2:keto|3:d 11s:n-acetyl LIN 1:1d(2+1)2n 2:1o(3+1)3d 3:3o(3+2)4d 4:4d(5+1)5n 5:1o(6+1)6d 6:6d(2+1)7n 7:6o(3+1)8d 8:6o(4+1)9d 9:9o(3+2)10d 10:10d(5+1)11n	[S3L4[f3]Y6][S3L3]VT
Free		2		H3N3F2S2	RES 1b:o-dgal-HEX-0:0|1:aldi 2s:n-acetyl 3b:b-dgal-HEX-1:5 4b:b-dglc-HEX-1:5 5s:n-acetyl 6b:a-lgal-HEX-1:5|6:d 7b:b-dgal-HEX-1:5 8b:a-dgro-dgal-NON-2:6|1:a|2:keto|3:d 9s:n-acetyl 10b:b-dglc-HEX-1:5 11s:n-acetyl 12b:a-lgal-HEX-1:5|6:d 13b:b-dgal-HEX-1:5 14b:a-dgro-dgal-NON-2:6|1:a|2:keto|3:d 15s:n-acetyl LIN 1:1d(2+1)2n 2:1o(3+1)3d 3:3o(3+1)4d 4:4d(2+1)5n 5:4o(3+1)6d 6:4o(4+1)7d 7:7o(3+2)8d 8:8d(5…	[S3L4[f3]Y6][S3L4[f3]Y3L3]VT
Free		2		H2N3F1S1	RES 1b:o-dgal-HEX-0:0|1:aldi 2s:n-acetyl 3b:b-dgal-HEX-1:5 4b:a-dglc-HEX-1:5 5s:n-acetyl 6b:b-dglc-HEX-1:5 7s:n-acetyl 8b:a-lgal-HEX-1:5|6:d 9b:b-dgal-HEX-1:5 10b:a-dgro-dgal-NON-2:6|1:a|2:keto|3:d 11s:n-acetyl LIN 1:1d(2+1)2n 2:1o(3+1)3d 3:3o(4+1)4d 4:4d(2+1)5n 5:1o(6+1)6d 6:6d(2+1)7n 7:6o(3+1)8d 8:6o(4+1)9d 9:9o(3+2)10d 10:10d(5+1)11n	[S3L4[f3]Y6][Ya4L3]VT
Free		2		H4N4F1S1	RES 1b:o-dgal-HEX-0:0|1:aldi 2s:n-acetyl 3b:b-dgal-HEX-1:5 4b:b-dglc-HEX-1:5 5s:n-acetyl 6b:b-dgal-HEX-1:5 7b:b-dglc-HEX-1:5 8s:n-acetyl 9b:b-dgal-HEX-1:5 10b:b-dglc-HEX-1:5 11s:n-acetyl 12b:a-lgal-HEX-1:5|6:d 13b:b-dgal-HEX-1:5 14b:a-dgro-dgal-NON-2:6|1:a|2:keto|3:d 15s:n-acetyl LIN 1:1d(2+1)2n 2:1o(3+1)3d 3:3o(3+1)4d 4:4d(2+1)5n 5:4o(4+1)6d 6:3o(6+1)7d 7:7d(2+1)8n 8:7o(4+1)9d 9:1o(6+1)10d 10:10…	[S3L4[f3]Y6][[L4Y6][L4Y3]L3]VT
Free		2		H4N4F2S1	RES 1b:o-dgal-HEX-0:0|1:aldi 2s:n-acetyl 3b:b-dgal-HEX-1:5 4b:b-dglc-HEX-1:5 5s:n-acetyl 6b:a-lgal-HEX-1:5|6:d 7b:b-dgal-HEX-1:5 8b:b-dglc-HEX-1:5 9s:n-acetyl 10b:b-dgal-HEX-1:5 11b:b-dglc-HEX-1:5 12s:n-acetyl 13b:a-lgal-HEX-1:5|6:d 14b:b-dgal-HEX-1:5 15b:a-dgro-dgal-NON-2:6|1:a|2:keto|3:d 16s:n-acetyl LIN 1:1d(2+1)2n 2:1o(3+1)3d 3:3o(3+1)4d 4:4d(2+1)5n 5:4o(3+1)6d 6:4o(4+1)7d 7:3o(6+1)8d 8:8d(2+…	[S3L4[f3]Y6][[L4Y6][L4[f3]Y3]L3]VT
Free		2		H4N4F1S2	RES 1b:o-dgal-HEX-0:0|1:aldi 2s:n-acetyl 3b:b-dgal-HEX-1:5 4b:b-dglc-HEX-1:5 5s:n-acetyl 6b:b-dgal-HEX-1:5 7b:a-dgro-dgal-NON-2:6|1:a|2:keto|3:d 8s:n-acetyl 9b:b-dglc-HEX-1:5 10s:n-acetyl 11b:b-dgal-HEX-1:5 12b:b-dglc-HEX-1:5 13s:n-acetyl 14b:a-lgal-HEX-1:5|6:d 15b:b-dgal-HEX-1:5 16b:a-dgro-dgal-NON-2:6|1:a|2:keto|3:d 17s:n-acetyl LIN 1:1d(2+1)2n 2:1o(3+1)3d 3:3o(3+1)4d 4:4d(2+1)5n 5:4o(4+1)6d 6:…	[S3L4[f3]Y6][[L4Y6][S3L4Y3]L3]VT
Free		2		H4N4F2S2	RES 1b:o-dgal-HEX-0:0|1:aldi 2s:n-acetyl 3b:b-dgal-HEX-1:5 4b:b-dglc-HEX-1:5 5s:n-acetyl 6b:a-lgal-HEX-1:5|6:d 7b:b-dgal-HEX-1:5 8b:a-dgro-dgal-NON-2:6|1:a|2:keto|3:d 9s:n-acetyl 10b:b-dglc-HEX-1:5 11s:n-acetyl 12b:b-dgal-HEX-1:5 13b:b-dglc-HEX-1:5 14s:n-acetyl 15b:a-lgal-HEX-1:5|6:d 16b:b-dgal-HEX-1:5 17b:a-dgro-dgal-NON-2:6|1:a|2:keto|3:d 18s:n-acetyl LIN 1:1d(2+1)2n 2:1o(3+1)3d 3:3o(3+1)4d 4:4…	[S3L4[f3]Y6][[L4Y6][S3L4[f3]Y3]L3]VT
Free		2		H4N4F2S1	RES 1b:o-dgal-HEX-0:0|1:aldi 2s:n-acetyl 3b:b-dgal-HEX-1:5 4b:b-dglc-HEX-1:5 5s:n-acetyl 6b:b-dgal-HEX-1:5 7b:b-dglc-HEX-1:5 8s:n-acetyl 9b:a-lgal-HEX-1:5|6:d 10b:b-dgal-HEX-1:5 11b:b-dglc-HEX-1:5 12s:n-acetyl 13b:a-lgal-HEX-1:5|6:d 14b:b-dgal-HEX-1:5 15b:a-dgro-dgal-NON-2:6|1:a|2:keto|3:d 16s:n-acetyl LIN 1:1d(2+1)2n 2:1o(3+1)3d 3:3o(3+1)4d 4:4d(2+1)5n 5:4o(4+1)6d 6:3o(6+1)7d 7:7d(2+1)8n 8:7o(3+…	[S3L4[f3]Y6][[L4[f3]Y6][L4Y3]L3]VT
Free		2		H4N4F3S1	RES 1b:o-dgal-HEX-0:0|1:aldi 2s:n-acetyl 3b:b-dgal-HEX-1:5 4b:b-dglc-HEX-1:5 5s:n-acetyl 6b:a-lgal-HEX-1:5|6:d 7b:b-dgal-HEX-1:5 8b:b-dglc-HEX-1:5 9s:n-acetyl 10b:a-lgal-HEX-1:5|6:d 11b:b-dgal-HEX-1:5 12b:b-dglc-HEX-1:5 13s:n-acetyl 14b:a-lgal-HEX-1:5|6:d 15b:b-dgal-HEX-1:5 16b:a-dgro-dgal-NON-2:6|1:a|2:keto|3:d 17s:n-acetyl LIN 1:1d(2+1)2n 2:1o(3+1)3d 3:3o(3+1)4d 4:4d(2+1)5n 5:4o(3+1)6d 6:4o(4+1…	[S3L4[f3]Y6][[L4[f3]Y6][L4[f3]Y3]L3]VT
Free		2		H4N4F2S2	RES 1b:o-dgal-HEX-0:0|1:aldi 2s:n-acetyl 3b:b-dgal-HEX-1:5 4b:b-dglc-HEX-1:5 5s:n-acetyl 6b:b-dgal-HEX-1:5 7b:a-dgro-dgal-NON-2:6|1:a|2:keto|3:d 8s:n-acetyl 9b:b-dglc-HEX-1:5 10s:n-acetyl 11b:a-lgal-HEX-1:5|6:d 12b:b-dgal-HEX-1:5 13b:b-dglc-HEX-1:5 14s:n-acetyl 15b:a-lgal-HEX-1:5|6:d 16b:b-dgal-HEX-1:5 17b:a-dgro-dgal-NON-2:6|1:a|2:keto|3:d 18s:n-acetyl LIN 1:1d(2+1)2n 2:1o(3+1)3d 3:3o(3+1)4d 4:4…	[S3L4[f3]Y6][[L4[f3]Y6][S3L4Y3]L3]VT
Free		2		H4N4F3S2	RES 1b:o-dgal-HEX-0:0|1:aldi 2s:n-acetyl 3b:b-dgal-HEX-1:5 4b:b-dglc-HEX-1:5 5s:n-acetyl 6b:a-lgal-HEX-1:5|6:d 7b:b-dgal-HEX-1:5 8b:a-dgro-dgal-NON-2:6|1:a|2:keto|3:d 9s:n-acetyl 10b:b-dglc-HEX-1:5 11s:n-acetyl 12b:a-lgal-HEX-1:5|6:d 13b:b-dgal-HEX-1:5 14b:b-dglc-HEX-1:5 15s:n-acetyl 16b:a-lgal-HEX-1:5|6:d 17b:b-dgal-HEX-1:5 18b:a-dgro-dgal-NON-2:6|1:a|2:keto|3:d 19s:n-acetyl LIN 1:1d(2+1)2n 2:1o…	[S3L4[f3]Y6][[L4[f3]Y6][S3L4[f3]Y3]L3]VT
Free		2		H4N4F1S2	RES 1b:o-dgal-HEX-0:0|1:aldi 2s:n-acetyl 3b:b-dgal-HEX-1:5 4b:b-dglc-HEX-1:5 5s:n-acetyl 6b:b-dgal-HEX-1:5 7b:b-dglc-HEX-1:5 8s:n-acetyl 9b:b-dgal-HEX-1:5 10b:a-dgro-dgal-NON-2:6|1:a|2:keto|3:d 11s:n-acetyl 12b:b-dglc-HEX-1:5 13s:n-acetyl 14b:a-lgal-HEX-1:5|6:d 15b:b-dgal-HEX-1:5 16b:a-dgro-dgal-NON-2:6|1:a|2:keto|3:d 17s:n-acetyl LIN 1:1d(2+1)2n 2:1o(3+1)3d 3:3o(3+1)4d 4:4d(2+1)5n 5:4o(4+1)6d 6:…	[S3L4[f3]Y6][[S3L4Y6][L4Y3]L3]VT
Free		2		H4N4F2S2	RES 1b:o-dgal-HEX-0:0|1:aldi 2s:n-acetyl 3b:b-dgal-HEX-1:5 4b:b-dglc-HEX-1:5 5s:n-acetyl 6b:a-lgal-HEX-1:5|6:d 7b:b-dgal-HEX-1:5 8b:b-dglc-HEX-1:5 9s:n-acetyl 10b:b-dgal-HEX-1:5 11b:a-dgro-dgal-NON-2:6|1:a|2:keto|3:d 12s:n-acetyl 13b:b-dglc-HEX-1:5 14s:n-acetyl 15b:a-lgal-HEX-1:5|6:d 16b:b-dgal-HEX-1:5 17b:a-dgro-dgal-NON-2:6|1:a|2:keto|3:d 18s:n-acetyl LIN 1:1d(2+1)2n 2:1o(3+1)3d 3:3o(3+1)4d 4:4…	[S3L4[f3]Y6][[S3L4Y6][L4[f3]Y3]L3]VT
Free		2		H4N4F1S3	RES 1b:o-dgal-HEX-0:0|1:aldi 2s:n-acetyl 3b:b-dgal-HEX-1:5 4b:b-dglc-HEX-1:5 5s:n-acetyl 6b:b-dgal-HEX-1:5 7b:a-dgro-dgal-NON-2:6|1:a|2:keto|3:d 8s:n-acetyl 9b:b-dglc-HEX-1:5 10s:n-acetyl 11b:b-dgal-HEX-1:5 12b:a-dgro-dgal-NON-2:6|1:a|2:keto|3:d 13s:n-acetyl 14b:b-dglc-HEX-1:5 15s:n-acetyl 16b:a-lgal-HEX-1:5|6:d 17b:b-dgal-HEX-1:5 18b:a-dgro-dgal-NON-2:6|1:a|2:keto|3:d 19s:n-acetyl LIN 1:1d(2+1)2…	[S3L4[f3]Y6][[S3L4Y6][S3L4Y3]L3]VT
Free		2		H4N4F2S3	RES 1b:o-dgal-HEX-0:0|1:aldi 2s:n-acetyl 3b:b-dgal-HEX-1:5 4b:b-dglc-HEX-1:5 5s:n-acetyl 6b:a-lgal-HEX-1:5|6:d 7b:b-dgal-HEX-1:5 8b:a-dgro-dgal-NON-2:6|1:a|2:keto|3:d 9s:n-acetyl 10b:b-dglc-HEX-1:5 11s:n-acetyl 12b:b-dgal-HEX-1:5 13b:a-dgro-dgal-NON-2:6|1:a|2:keto|3:d 14s:n-acetyl 15b:b-dglc-HEX-1:5 16s:n-acetyl 17b:a-lgal-HEX-1:5|6:d 18b:b-dgal-HEX-1:5 19b:a-dgro-dgal-NON-2:6|1:a|2:keto|3:d 20s:…	[S3L4[f3]Y6][[S3L4Y6][S3L4[f3]Y3]L3]VT
Free		2		H4N4F2S2	RES 1b:o-dgal-HEX-0:0|1:aldi 2s:n-acetyl 3b:b-dgal-HEX-1:5 4b:b-dglc-HEX-1:5 5s:n-acetyl 6b:b-dgal-HEX-1:5 7b:b-dglc-HEX-1:5 8s:n-acetyl 9b:a-lgal-HEX-1:5|6:d 10b:b-dgal-HEX-1:5 11b:a-dgro-dgal-NON-2:6|1:a|2:keto|3:d 12s:n-acetyl 13b:b-dglc-HEX-1:5 14s:n-acetyl 15b:a-lgal-HEX-1:5|6:d 16b:b-dgal-HEX-1:5 17b:a-dgro-dgal-NON-2:6|1:a|2:keto|3:d 18s:n-acetyl LIN 1:1d(2+1)2n 2:1o(3+1)3d 3:3o(3+1)4d 4:4…	[S3L4[f3]Y6][[S3L4[f3]Y6][L4Y3]L3]VT
Free		2		H4N4F3S2	RES 1b:o-dgal-HEX-0:0|1:aldi 2s:n-acetyl 3b:b-dgal-HEX-1:5 4b:b-dglc-HEX-1:5 5s:n-acetyl 6b:a-lgal-HEX-1:5|6:d 7b:b-dgal-HEX-1:5 8b:b-dglc-HEX-1:5 9s:n-acetyl 10b:a-lgal-HEX-1:5|6:d 11b:b-dgal-HEX-1:5 12b:a-dgro-dgal-NON-2:6|1:a|2:keto|3:d 13s:n-acetyl 14b:b-dglc-HEX-1:5 15s:n-acetyl 16b:a-lgal-HEX-1:5|6:d 17b:b-dgal-HEX-1:5 18b:a-dgro-dgal-NON-2:6|1:a|2:keto|3:d 19s:n-acetyl LIN 1:1d(2+1)2n 2:1o…	[S3L4[f3]Y6][[S3L4[f3]Y6][L4[f3]Y3]L3]VT
Free		2		H4N4F2S3	RES 1b:o-dgal-HEX-0:0|1:aldi 2s:n-acetyl 3b:b-dgal-HEX-1:5 4b:b-dglc-HEX-1:5 5s:n-acetyl 6b:b-dgal-HEX-1:5 7b:a-dgro-dgal-NON-2:6|1:a|2:keto|3:d 8s:n-acetyl 9b:b-dglc-HEX-1:5 10s:n-acetyl 11b:a-lgal-HEX-1:5|6:d 12b:b-dgal-HEX-1:5 13b:a-dgro-dgal-NON-2:6|1:a|2:keto|3:d 14s:n-acetyl 15b:b-dglc-HEX-1:5 16s:n-acetyl 17b:a-lgal-HEX-1:5|6:d 18b:b-dgal-HEX-1:5 19b:a-dgro-dgal-NON-2:6|1:a|2:keto|3:d 20s:…	[S3L4[f3]Y6][[S3L4[f3]Y6][S3L4Y3]L3]VT
Free		2		H4N4F3S3	RES 1b:o-dgal-HEX-0:0|1:aldi 2s:n-acetyl 3b:b-dgal-HEX-1:5 4b:b-dglc-HEX-1:5 5s:n-acetyl 6b:a-lgal-HEX-1:5|6:d 7b:b-dgal-HEX-1:5 8b:a-dgro-dgal-NON-2:6|1:a|2:keto|3:d 9s:n-acetyl 10b:b-dglc-HEX-1:5 11s:n-acetyl 12b:a-lgal-HEX-1:5|6:d 13b:b-dgal-HEX-1:5 14b:a-dgro-dgal-NON-2:6|1:a|2:keto|3:d 15s:n-acetyl 16b:b-dglc-HEX-1:5 17s:n-acetyl 18b:a-lgal-HEX-1:5|6:d 19b:b-dgal-HEX-1:5 20b:a-dgro-dgal-NON-…	[S3L4[f3]Y6][[S3L4[f3]Y6][S3L4[f3]Y3]L3]VT
Free		2		H3N4F2S2	RES 1b:o-dgal-HEX-0:0|1:aldi 2s:n-acetyl 3b:b-dgal-HEX-1:5 4b:b-dglc-HEX-1:5 5s:n-acetyl 6b:a-lgal-HEX-1:5|6:d 7b:b-dgal-HEX-1:5 8b:a-dgro-dgal-NON-2:6|1:a|2:keto|3:d 9s:n-acetyl 10b:b-dglc-HEX-1:5 11s:n-acetyl 12b:b-dglc-HEX-1:5 13s:n-acetyl 14b:a-lgal-HEX-1:5|6:d 15b:b-dgal-HEX-1:5 16b:a-dgro-dgal-NON-2:6|1:a|2:keto|3:d 17s:n-acetyl LIN 1:1d(2+1)2n 2:1o(3+1)3d 3:3o(3+1)4d 4:4d(2+1)5n 5:4o(3+1)6…	[S3L4[f3]Y6][[Y6][S3L4[f3]Y3]L3]VT
Free		2		H2N2F2S1	RES 1b:o-dgal-HEX-0:0|1:aldi 2s:n-acetyl 3b:b-dgal-HEX-1:5 4b:a-lgal-HEX-1:5|6:d 5b:b-dglc-HEX-1:5 6s:n-acetyl 7b:a-lgal-HEX-1:5|6:d 8b:b-dgal-HEX-1:5 9b:a-dgro-dgal-NON-2:6|1:a|2:keto|3:d 10s:n-acetyl LIN 1:1d(2+1)2n 2:1o(3+1)3d 3:3o(2+1)4d 4:1o(6+1)5d 5:5d(2+1)6n 6:5o(3+1)7d 7:5o(4+1)8d 8:8o(3+2)9d 9:9d(5+1)10n	[S3L4[f3]Y6][[f2]L3]VT
Free		2		H2N2F1S2	RES 1b:o-dgal-HEX-0:0|1:aldi 2s:n-acetyl 3b:b-dgal-HEX-1:5 4b:a-dgro-dgal-NON-2:6|1:a|2:keto|3:d 5s:n-acetyl 6b:b-dglc-HEX-1:5 7s:n-acetyl 8s:sulfate 9b:a-lgal-HEX-1:5|6:d 10b:b-dgal-HEX-1:5 11b:a-dgro-dgal-NON-2:6|1:a|2:keto|3:d 12s:n-acetyl LIN 1:1d(2+1)2n 2:1o(3+1)3d 3:3o(3+2)4d 4:4d(5+1)5n 5:1o(6+1)6d 6:6d(2+1)7n 7:6o(6+1)8n 8:6o(3+1)9d 9:6o(4+1)10d 10:10o(3+2)11d 11:11d(5+1)12n	[S3L4[f3][s6]Y6][S3L3]VT
Free		2		H2N2F2S1	RES 1b:o-dgal-HEX-0:0|1:aldi 2s:n-acetyl 3b:b-dgal-HEX-1:5 4b:a-lgal-HEX-1:5|6:d 5b:b-dglc-HEX-1:5 6s:n-acetyl 7s:sulfate 8b:a-lgal-HEX-1:5|6:d 9b:b-dgal-HEX-1:5 10b:a-dgro-dgal-NON-2:6|1:a|2:keto|3:d 11s:n-acetyl LIN 1:1d(2+1)2n 2:1o(3+1)3d 3:3o(2+1)4d 4:1o(6+1)5d 5:5d(2+1)6n 6:5o(6+1)7n 7:5o(3+1)8d 8:5o(4+1)9d 9:9o(3+2)10d 10:10d(5+1)11n	[S3L4[f3][s6]Y6][[f2]L3]VT
Free		1		H2N2S1	RES 1b:o-dgal-HEX-0:0|1:aldi 2s:n-acetyl 3b:b-dgal-HEX-1:5 4b:b-dglc-HEX-1:5 5s:n-acetyl 6s:sulfate 7b:b-dgal-HEX-1:5 8b:a-dgro-dgal-NON-2:6|1:a|2:keto|3:d 9s:n-acetyl LIN 1:1d(2+1)2n 2:1o(3+1)3d 3:3o(3+1)4d 4:4d(2+1)5n 5:4o(6+1)6n 6:4o(4+1)7d 7:7o(3+2)8d 8:8d(5+1)9n	[S3L4[s6]Y3L3]VT
Free		2		H2N2S2	RES 1b:o-dgal-HEX-0:0|1:aldi 2s:n-acetyl 3b:b-dgal-HEX-1:5 4b:a-dgro-dgal-NON-2:6|1:a|2:keto|3:d 5s:n-acetyl 6b:b-dglc-HEX-1:5 7s:n-acetyl 8s:sulfate 9b:b-dgal-HEX-1:5 10b:a-dgro-dgal-NON-2:6|1:a|2:keto|3:d 11s:n-acetyl LIN 1:1d(2+1)2n 2:1o(3+1)3d 3:3o(3+2)4d 4:4d(5+1)5n 5:1o(6+1)6d 6:6d(2+1)7n 7:6o(6+1)8n 8:6o(4+1)9d 9:9o(3+2)10d 10:10d(5+1)11n	[S3L4[s6]Y6][S3L3]VT
Free		4		H2N3S2	RES 1b:o-dgal-HEX-0:0|1:aldi 2s:n-acetyl 3b:b-dglc-HEX-1:5 4s:n-acetyl 5b:b-dgal-HEX-1:5 6b:a-dgro-dgal-NON-2:6|1:a|2:keto|3:d 7s:n-acetyl 8b:b-dglc-HEX-1:5 9s:n-acetyl 10s:sulfate 11b:b-dgal-HEX-1:5 12b:a-dgro-dgal-NON-2:6|1:a|2:keto|3:d 13s:n-acetyl LIN 1:1d(2+1)2n 2:1o(3+1)3d 3:3d(2+1)4n 4:3o(4+1)5d 5:5o(3+2)6d 6:6d(5+1)7n 7:1o(6+1)8d 8:8d(2+1)9n 9:8o(6+1)10n 10:8o(4+1)11d 11:11o(3+2)12d 12:12…	[S3L4[s6]Y6][S3L4Y3]VT
Free		3		H1N3S1	RES 1b:o-dgal-HEX-0:0|1:aldi 2s:n-acetyl 3b:b-dglc-HEX-1:5 4s:n-acetyl 5b:b-dgal-HEX-1:5 6b:b-dgal-HEX-1:5 7s:n-acetyl 8b:a-dgro-dgal-NON-2:6|1:a|2:keto|3:d 9s:n-acetyl LIN 1:1d(2+1)2n 2:1o(3+1)3d 3:3d(2+1)4n 4:3o(3+1)5d 5:5o(4+1)6d 6:6d(2+1)7n 7:5o(3+2)8d 8:8d(5+1)9n	[S3[Vb4]L3Y3]VT
Free		1		H2N2S1	RES 1b:o-dgal-HEX-0:0|1:aldi 2s:n-acetyl 3b:b-dgal-HEX-1:5 4b:b-dglc-HEX-1:5 5s:n-acetyl 6b:b-dgal-HEX-1:5 7b:a-dgro-dgal-NON-2:6|1:a|2:keto|3:d 8s:n-acetyl LIN 1:1d(2+1)2n 2:1o(3+1)3d 3:3o(3+1)4d 4:4d(2+1)5n 5:4o(4+1)6d 6:6o(6+2)7d 7:7d(5+1)8n	[S6L4Y3L3]VT
Free		1		H3N3S1	RES 1b:o-dgal-HEX-0:0|1:aldi 2s:n-acetyl 3b:b-dgal-HEX-1:5 4b:b-dglc-HEX-1:5 5s:n-acetyl 6b:b-dgal-HEX-1:5 7b:b-dglc-HEX-1:5 8s:n-acetyl 9b:b-dgal-HEX-1:5 10b:a-dgro-dgal-NON-2:6|1:a|2:keto|3:d 11s:n-acetyl LIN 1:1d(2+1)2n 2:1o(3+1)3d 3:3o(3+1)4d 4:4d(2+1)5n 5:4o(4+1)6d 6:6o(3+1)7d 7:7d(2+1)8n 8:7o(4+1)9d 9:9o(6+2)10d 10:10d(5+1)11n	[S6L4Y3L4Y3L3]VT
Free		2		H4N4S1	RES 1b:o-dgal-HEX-0:0|1:aldi 2s:n-acetyl 3b:b-dgal-HEX-1:5 4b:b-dglc-HEX-1:5 5s:n-acetyl 6b:b-dgal-HEX-1:5 7b:b-dglc-HEX-1:5 8s:n-acetyl 9b:b-dgal-HEX-1:5 10b:b-dglc-HEX-1:5 11s:n-acetyl 12b:b-dgal-HEX-1:5 13b:a-dgro-dgal-NON-2:6|1:a|2:keto|3:d 14s:n-acetyl LIN 1:1d(2+1)2n 2:1o(3+1)3d 3:1o(6+1)4d 4:4d(2+1)5n 5:4o(4+1)6d 6:6o(3+1)7d 7:7d(2+1)8n 8:7o(4+1)9d 9:9o(3+1)10d 10:10d(2+1)11n 11:10o(4+1)12…	[S6L4Y3L4Y3L4Y6][L3]VT
Free		2		H3N3S1	RES 1b:o-dgal-HEX-0:0|1:aldi 2s:n-acetyl 3b:b-dgal-HEX-1:5 4b:b-dglc-HEX-1:5 5s:n-acetyl 6b:b-dgal-HEX-1:5 7b:b-dglc-HEX-1:5 8s:n-acetyl 9b:b-dgal-HEX-1:5 10b:a-dgro-dgal-NON-2:6|1:a|2:keto|3:d 11s:n-acetyl LIN 1:1d(2+1)2n 2:1o(3+1)3d 3:1o(6+1)4d 4:4d(2+1)5n 5:4o(4+1)6d 6:6o(3+1)7d 7:7d(2+1)8n 8:7o(4+1)9d 9:9o(6+2)10d 10:10d(5+1)11n	[S6L4Y3L4Y6][L3]VT
Free		2		H3N3S2	RES 1b:o-dgal-HEX-0:0|1:aldi 2s:n-acetyl 3b:b-dgal-HEX-1:5 4b:a-dgro-dgal-NON-2:6|1:a|2:keto|3:d 5s:n-acetyl 6b:b-dglc-HEX-1:5 7s:n-acetyl 8b:b-dgal-HEX-1:5 9b:b-dglc-HEX-1:5 10s:n-acetyl 11b:b-dgal-HEX-1:5 12b:a-dgro-dgal-NON-2:6|1:a|2:keto|3:d 13s:n-acetyl LIN 1:1d(2+1)2n 2:1o(3+1)3d 3:3o(3+2)4d 4:4d(5+1)5n 5:1o(6+1)6d 6:6d(2+1)7n 7:6o(4+1)8d 8:8o(3+1)9d 9:9d(2+1)10n 10:9o(4+1)11d 11:11o(6+2)12…	[S6L4Y3L4Y6][S3L3]VT
Free		3		H1N2S1	RES 1b:o-dgal-HEX-0:0|1:aldi 2s:n-acetyl 3b:b-dglc-HEX-1:5 4s:n-acetyl 5b:b-dgal-HEX-1:5 6b:a-dgro-dgal-NON-2:6|1:a|2:keto|3:d 7s:n-acetyl LIN 1:1d(2+1)2n 2:1o(3+1)3d 3:3d(2+1)4n 4:3o(4+1)5d 5:5o(6+2)6d 6:6d(5+1)7n	[S6L4Y3]VT
Free		2		H2N2S1	RES 1b:o-dgal-HEX-0:0|1:aldi 2s:n-acetyl 3b:b-dgal-HEX-1:5 4b:b-dglc-HEX-1:5 5s:n-acetyl 6b:b-dgal-HEX-1:5 7b:a-dgro-dgal-NON-2:6|1:a|2:keto|3:d 8s:n-acetyl LIN 1:1d(2+1)2n 2:1o(3+1)3d 3:1o(6+1)4d 4:4d(2+1)5n 5:4o(4+1)6d 6:6o(6+2)7d 7:7d(5+1)8n	[S6L4Y6][L3]VT
Free		2		H2N2S2	RES 1b:o-dgal-HEX-0:0|1:aldi 2s:n-acetyl 3b:b-dgal-HEX-1:5 4b:a-dgro-dgal-NON-2:6|1:a|2:keto|3:d 5s:n-acetyl 6b:b-dglc-HEX-1:5 7s:n-acetyl 8b:b-dgal-HEX-1:5 9b:a-dgro-dgal-NON-2:6|1:a|2:keto|3:d 10s:n-acetyl LIN 1:1d(2+1)2n 2:1o(3+1)3d 3:3o(3+2)4d 4:4d(5+1)5n 5:1o(6+1)6d 6:6d(2+1)7n 7:6o(4+1)8d 8:8o(6+2)9d 9:9d(5+1)10n	[S6L4Y6][S3L3]VT
Free		2		H3N3F1S2	RES 1b:o-dgal-HEX-0:0|1:aldi 2s:n-acetyl 3b:b-dgal-HEX-1:5 4b:a-dgro-dgal-NON-2:6|1:a|2:keto|3:d 5s:n-acetyl 6b:b-dglc-HEX-1:5 7s:n-acetyl 8b:b-dgal-HEX-1:5 9b:b-dglc-HEX-1:5 10s:n-acetyl 11b:a-lgal-HEX-1:5|6:d 12b:b-dgal-HEX-1:5 13b:a-dgro-dgal-NON-2:6|1:a|2:keto|3:d 14s:n-acetyl LIN 1:1d(2+1)2n 2:1o(3+1)3d 3:3o(3+2)4d 4:4d(5+1)5n 5:1o(6+1)6d 6:6d(2+1)7n 7:6o(4+1)8d 8:8o(3+1)9d 9:9d(2+1)10n 10:9…	[S6L4[f3]Y3L4Y6][S3L3]VT
Free		0		N1S1	RES 1b:o-dgal-HEX-0:0|1:aldi 2s:n-acetyl 3b:a-dgro-dgal-NON-2:6|1:a|2:keto|3:d 4s:n-acetyl LIN 1:1d(2+1)2n 2:1o(6+2)3d 3:3d(5+1)4n	[S6]VT
Free		3		H1N2S1	RES 1b:o-dgal-HEX-0:0|1:aldi 2s:n-acetyl 3b:b-dglc-HEX-1:5 4s:n-acetyl 5b:b-dgal-HEX-1:5 6b:a-dgro-dgal-NON-2:6|1:a|2:keto|3:d 7s:n-acetyl LIN 1:1d(2+1)2n 2:1o(3+1)3d 3:3d(2+1)4n 4:3o(3+1)5d 5:1o(6+2)6d 6:6d(5+1)7n	[S6][L3Y3]VT
Free		1		H1N1S1	RES 1b:o-dgal-HEX-0:0|1:aldi 2s:n-acetyl 3b:b-dgal-HEX-1:5 4b:a-dgro-dgal-NON-2:6|1:a|2:keto|3:d 5s:n-acetyl LIN 1:1d(2+1)2n 2:1o(3+1)3d 3:1o(6+2)4d 4:4d(5+1)5n	[S6][L3]VT
Free		3		H2N3S1	RES 1b:o-dgal-HEX-0:0|1:aldi 2s:n-acetyl 3b:b-dglc-HEX-1:5 4s:n-acetyl 5b:b-dgal-HEX-1:5 6b:b-dglc-HEX-1:5 7s:n-acetyl 8b:b-dgal-HEX-1:5 9b:a-dgro-dgal-NON-2:6|1:a|2:keto|3:d 10s:n-acetyl LIN 1:1d(2+1)2n 2:1o(3+1)3d 3:3d(2+1)4n 4:3o(4+1)5d 5:5o(3+1)6d 6:6d(2+1)7n 7:6o(4+1)8d 8:1o(6+2)9d 9:9d(5+1)10n	[S6][L4Y3L4Y3]VT
Free		3		H2N3S2	RES 1b:o-dgal-HEX-0:0|1:aldi 2s:n-acetyl 3b:b-dglc-HEX-1:5 4s:n-acetyl 5b:b-dgal-HEX-1:5 6b:a-dgro-dgal-NON-2:6|1:a|2:keto|3:d 7s:n-acetyl 8b:b-dglc-HEX-1:5 9s:n-acetyl 10b:b-dgal-HEX-1:5 11b:a-dgro-dgal-NON-2:6|1:a|2:keto|3:d 12s:n-acetyl LIN 1:1d(2+1)2n 2:1o(3+1)3d 3:3d(2+1)4n 4:3o(4+1)5d 5:5o(6+2)6d 6:6d(5+1)7n 7:5o(3+1)8d 8:8d(2+1)9n 9:8o(4+1)10d 10:1o(6+2)11d 11:11d(5+1)12n	[S6][L4Y3[S6]L4Y3]VT
Free		3		H1N2S1	RES 1b:o-dgal-HEX-0:0|1:aldi 2s:n-acetyl 3b:b-dglc-HEX-1:5 4s:n-acetyl 5b:b-dgal-HEX-1:5 6b:a-dgro-dgal-NON-2:6|1:a|2:keto|3:d 7s:n-acetyl LIN 1:1d(2+1)2n 2:1o(3+1)3d 3:3d(2+1)4n 4:3o(4+1)5d 5:1o(6+2)6d 6:6d(5+1)7n	[S6][L4Y3]VT
Free		3		H1N2F1S1	RES 1b:o-dgal-HEX-0:0|1:aldi 2s:n-acetyl 3b:b-dglc-HEX-1:5 4s:n-acetyl 5b:a-lgal-HEX-1:5|6:d 6b:b-dgal-HEX-1:5 7b:a-dgro-dgal-NON-2:6|1:a|2:keto|3:d 8s:n-acetyl LIN 1:1d(2+1)2n 2:1o(3+1)3d 3:3d(2+1)4n 4:3o(3+1)5d 5:3o(4+1)6d 6:1o(6+2)7d 7:7d(5+1)8n	[S6][L4[f3]Y3]VT
Free		1		H1N1S1G1	RES 1b:o-dgal-HEX-0:0|1:aldi 2s:n-acetyl 3b:b-dgal-HEX-1:5 4b:a-dgro-dgal-NON-2:6|1:a|2:keto|3:d 5s:n-glycolyl 6b:a-dgro-dgal-NON-2:6|1:a|2:keto|3:d 7s:n-acetyl LIN 1:1d(2+1)2n 2:1o(3+1)3d 3:3o(3+2)4d 4:4d(5+1)5n 5:1o(6+2)6d 6:6d(5+1)7n	[S6][N3L3]VT
Free		1		H1N1S2	RES 1b:o-dgal-HEX-0:0|1:aldi 2s:n-acetyl 3b:b-dgal-HEX-1:5 4b:a-dgro-dgal-NON-2:6|1:a|2:keto|3:d 5s:n-acetyl 6b:a-dgro-dgal-NON-2:6|1:a|2:keto|3:d 7s:n-acetyl LIN 1:1d(2+1)2n 2:1o(3+1)3d 3:3o(3+2)4d 4:4d(5+1)5n 5:1o(6+2)6d 6:6d(5+1)7n	[S6][S3L3]VT
Free		3		H1N2S2	RES 1b:o-dgal-HEX-0:0|1:aldi 2s:n-acetyl 3b:b-dglc-HEX-1:5 4s:n-acetyl 5b:b-dgal-HEX-1:5 6b:a-dgro-dgal-NON-2:6|1:a|2:keto|3:d 7s:n-acetyl 8b:a-dgro-dgal-NON-2:6|1:a|2:keto|3:d 9s:n-acetyl LIN 1:1d(2+1)2n 2:1o(3+1)3d 3:3d(2+1)4n 4:3o(4+1)5d 5:5o(3+2)6d 6:6d(5+1)7n 7:1o(6+2)8d 8:8d(5+1)9n	[S6][S3L4Y3]VT
Free		3		H1N2F1S2	RES 1b:o-dgal-HEX-0:0|1:aldi 2s:n-acetyl 3b:b-dglc-HEX-1:5 4s:n-acetyl 5b:a-lgal-HEX-1:5|6:d 6b:b-dgal-HEX-1:5 7b:a-dgro-dgal-NON-2:6|1:a|2:keto|3:d 8s:n-acetyl 9b:a-dgro-dgal-NON-2:6|1:a|2:keto|3:d 10s:n-acetyl LIN 1:1d(2+1)2n 2:1o(3+1)3d 3:3d(2+1)4n 4:3o(3+1)5d 5:3o(4+1)6d 6:6o(3+2)7d 7:7d(5+1)8n 8:1o(6+2)9d 9:9d(5+1)10n	[S6][S3L4[f3]Y3]VT
Free		3		H1N3S2	RES 1b:o-dgal-HEX-0:0|1:aldi 2s:n-acetyl 3b:b-dglc-HEX-1:5 4s:n-acetyl 5b:b-dgal-HEX-1:5 6b:b-dgal-HEX-1:5 7s:n-acetyl 8b:a-dgro-dgal-NON-2:6|1:a|2:keto|3:d 9s:n-acetyl 10b:a-dgro-dgal-NON-2:6|1:a|2:keto|3:d 11s:n-acetyl LIN 1:1d(2+1)2n 2:1o(3+1)3d 3:3d(2+1)4n 4:3o(3+1)5d 5:5o(4+1)6d 6:6d(2+1)7n 7:5o(3+2)8d 8:8d(5+1)9n 9:1o(6+2)10d 10:10d(5+1)11n	[S6][S3[Vb4]L3Y3]VT
Free		3		H1N3S2	RES 1b:o-dgal-HEX-0:0|1:aldi 2s:n-acetyl 3b:b-dglc-HEX-1:5 4s:n-acetyl 5b:b-dgal-HEX-1:5 6b:b-dgal-HEX-1:5 7s:n-acetyl 8b:a-dgro-dgal-NON-2:6|1:a|2:keto|3:d 9s:n-acetyl 10b:a-dgro-dgal-NON-2:6|1:a|2:keto|3:d 11s:n-acetyl LIN 1:1d(2+1)2n 2:1o(3+1)3d 3:3d(2+1)4n 4:3o(4+1)5d 5:5o(4+1)6d 6:6d(2+1)7n 7:5o(3+2)8d 8:8d(5+1)9n 9:1o(6+2)10d 10:10d(5+1)11n	[S6][S3[Vb4]L4Y3]VT
Free		3		H2N3S3	RES 1b:o-dgal-HEX-0:0|1:aldi 2s:n-acetyl 3b:b-dglc-HEX-1:5 4s:n-acetyl 5b:b-dgal-HEX-1:5 6b:a-dgro-dgal-NON-2:6|1:a|2:keto|3:d 7s:n-acetyl 8b:b-dglc-HEX-1:5 9s:n-acetyl 10b:b-dgal-HEX-1:5 11b:a-dgro-dgal-NON-2:6|1:a|2:keto|3:d 12s:n-acetyl 13b:a-dgro-dgal-NON-2:6|1:a|2:keto|3:d 14s:n-acetyl LIN 1:1d(2+1)2n 2:1o(3+1)3d 3:3d(2+1)4n 4:3o(4+1)5d 5:5o(6+2)6d 6:6d(5+1)7n 7:5o(3+1)8d 8:8d(2+1)9n 9:8o(3+…	[S6][S6L3Y3[S6]L4Y3]VT
Free		3		H1N2S2	RES 1b:o-dgal-HEX-0:0|1:aldi 2s:n-acetyl 3b:b-dglc-HEX-1:5 4s:n-acetyl 5b:b-dgal-HEX-1:5 6b:a-dgro-dgal-NON-2:6|1:a|2:keto|3:d 7s:n-acetyl 8b:a-dgro-dgal-NON-2:6|1:a|2:keto|3:d 9s:n-acetyl LIN 1:1d(2+1)2n 2:1o(3+1)3d 3:3d(2+1)4n 4:3o(4+1)5d 5:5o(6+2)6d 6:6d(5+1)7n 7:1o(6+2)8d 8:8d(5+1)9n	[S6][S6L4Y3]VT
Free		3		H2N4F1S2	RES 1b:o-dgal-HEX-0:0|1:aldi 2s:n-acetyl 3b:b-dglc-HEX-1:5 4s:n-acetyl 5b:b-dgal-HEX-1:5 6b:a-dgro-dgal-NON-2:6|1:a|2:keto|3:d 7s:n-acetyl 8b:b-dglc-HEX-1:5 9s:n-acetyl 10b:b-dgal-HEX-1:5 11b:a-lgal-HEX-1:5|6:d 12b:a-dgal-HEX-1:5 13s:n-acetyl 14b:a-dgro-dgal-NON-2:6|1:a|2:keto|3:d 15s:n-acetyl LIN 1:1d(2+1)2n 2:1o(3+1)3d 3:3d(2+1)4n 4:3o(4+1)5d 5:5o(6+2)6d 6:6d(5+1)7n 7:5o(3+1)8d 8:8d(2+1)9n 9:8o…	[S6][V3[f2]L3Y3[S6]L4Y3]VT
Free		5		N2S1	RES 1b:o-dgal-HEX-0:0|1:aldi 2s:n-acetyl 3b:a-dgal-HEX-1:5 4s:n-acetyl 5b:a-dgro-dgal-NON-2:6|1:a|2:keto|3:d 6s:n-acetyl LIN 1:1d(2+1)2n 2:1o(3+1)3d 3:3d(2+1)4n 4:1o(6+2)5d 5:5d(5+1)6n	[S6][V3]VT
Free		3		H1N3S2	RES 1b:o-dgal-HEX-0:0|1:aldi 2s:n-acetyl 3b:b-dglc-HEX-1:5 4s:n-acetyl 5b:b-dgal-HEX-1:5 6b:a-dgro-dgal-NON-2:6|1:a|2:keto|3:d 7s:n-acetyl 8b:b-dglc-HEX-1:5 9s:n-acetyl 10b:a-dgro-dgal-NON-2:6|1:a|2:keto|3:d 11s:n-acetyl LIN 1:1d(2+1)2n 2:1o(3+1)3d 3:3d(2+1)4n 4:3o(4+1)5d 5:5o(6+2)6d 6:6d(5+1)7n 7:5o(3+1)8d 8:8d(2+1)9n 9:1o(6+2)10d 10:10d(5+1)11n	[S6][Y3[S6]L4Y3]VT
Free		3		N2S1	RES 1b:o-dgal-HEX-0:0|1:aldi 2s:n-acetyl 3b:b-dglc-HEX-1:5 4s:n-acetyl 5b:a-dgro-dgal-NON-2:6|1:a|2:keto|3:d 6s:n-acetyl LIN 1:1d(2+1)2n 2:1o(3+1)3d 3:3d(2+1)4n 4:1o(6+2)5d 5:5d(5+1)6n	[S6][Y3]VT
Free		1		H1N2S1	RES 1b:o-dgal-HEX-0:0|1:aldi 2s:n-acetyl 3b:b-dgal-HEX-1:5 4b:a-dglc-HEX-1:5 5s:n-acetyl 6b:a-dgro-dgal-NON-2:6|1:a|2:keto|3:d 7s:n-acetyl LIN 1:1d(2+1)2n 2:1o(3+1)3d 3:3o(4+1)4d 4:4d(2+1)5n 5:1o(6+2)6d 6:6d(5+1)7n	[S6][Ya4L3]VT
Free		3		H3N5F1S1	RES 1b:o-dgal-HEX-0:0|1:aldi 2s:n-acetyl 3b:b-dglc-HEX-1:5 4s:n-acetyl 5b:b-dgal-HEX-1:5 6b:b-dglc-HEX-1:5 7s:n-acetyl 8b:b-dgal-HEX-1:5 9b:a-lgal-HEX-1:5|6:d 10b:a-dgal-HEX-1:5 11s:n-acetyl 12b:b-dglc-HEX-1:5 13s:n-acetyl 14b:b-dgal-HEX-1:5 15b:a-dgro-dgal-NON-2:6|1:a|2:keto|3:d 16s:n-acetyl LIN 1:1d(2+1)2n 2:1o(3+1)3d 3:3d(2+1)4n 4:3o(4+1)5d 5:5o(3+1)6d 6:6d(2+1)7n 7:6o(4+1)8d 8:8o(2+1)9d 9:8o(…	[S6][[L4Y6][V3[f2]L4Y3]L4Y3]VT
Free		1		H5N5S3	RES 1b:o-dgal-HEX-0:0|1:aldi 2s:n-acetyl 3b:b-dgal-HEX-1:5 4b:b-dglc-HEX-1:5 5s:n-acetyl 6b:b-dgal-HEX-1:5 7b:a-dgro-dgal-NON-2:6|1:a|2:keto|3:d 8s:n-acetyl 9b:b-dglc-HEX-1:5 10s:n-acetyl 11b:b-dgal-HEX-1:5 12b:b-dglc-HEX-1:5 13s:n-acetyl 14b:b-dgal-HEX-1:5 15b:b-dglc-HEX-1:5 16s:n-acetyl 17b:b-dgal-HEX-1:5 18b:a-dgro-dgal-NON-2:6|1:a|2:keto|3:d 19s:n-acetyl 20b:a-dgro-dgal-NON-2:6|1:a|2:keto|3:d…	[S6][[S3L4Y3L4Y3L4Y6][S3L4Y3]L3]VT
Free		1		H4N4S3	RES 1b:o-dgal-HEX-0:0|1:aldi 2s:n-acetyl 3b:b-dgal-HEX-1:5 4b:b-dglc-HEX-1:5 5s:n-acetyl 6b:b-dgal-HEX-1:5 7b:a-dgro-dgal-NON-2:6|1:a|2:keto|3:d 8s:n-acetyl 9b:b-dglc-HEX-1:5 10s:n-acetyl 11b:b-dgal-HEX-1:5 12b:b-dglc-HEX-1:5 13s:n-acetyl 14b:b-dgal-HEX-1:5 15b:a-dgro-dgal-NON-2:6|1:a|2:keto|3:d 16s:n-acetyl 17b:a-dgro-dgal-NON-2:6|1:a|2:keto|3:d 18s:n-acetyl LIN 1:1d(2+1)2n 2:1o(3+1)3d 3:3o(3+1)…	[S6][[S3L4Y3L4Y6][S3L4Y3]L3]VT
Free		1		H5N5S3	RES 1b:o-dgal-HEX-0:0|1:aldi 2s:n-acetyl 3b:b-dgal-HEX-1:5 4b:b-dglc-HEX-1:5 5s:n-acetyl 6b:b-dgal-HEX-1:5 7b:b-dglc-HEX-1:5 8s:n-acetyl 9b:b-dgal-HEX-1:5 10b:b-dglc-HEX-1:5 11s:n-acetyl 12b:b-dgal-HEX-1:5 13b:a-dgro-dgal-NON-2:6|1:a|2:keto|3:d 14s:n-acetyl 15b:b-dglc-HEX-1:5 16s:n-acetyl 17b:b-dgal-HEX-1:5 18b:a-dgro-dgal-NON-2:6|1:a|2:keto|3:d 19s:n-acetyl 20b:a-dgro-dgal-NON-2:6|1:a|2:keto|3:d…	[S6][[S3L4Y6][S3L4Y3L4Y3L4Y3]L3]VT
Free		1		H4N4S3	RES 1b:o-dgal-HEX-0:0|1:aldi 2s:n-acetyl 3b:b-dgal-HEX-1:5 4b:b-dglc-HEX-1:5 5s:n-acetyl 6b:b-dgal-HEX-1:5 7b:b-dglc-HEX-1:5 8s:n-acetyl 9b:b-dgal-HEX-1:5 10b:a-dgro-dgal-NON-2:6|1:a|2:keto|3:d 11s:n-acetyl 12b:b-dglc-HEX-1:5 13s:n-acetyl 14b:b-dgal-HEX-1:5 15b:a-dgro-dgal-NON-2:6|1:a|2:keto|3:d 16s:n-acetyl 17b:a-dgro-dgal-NON-2:6|1:a|2:keto|3:d 18s:n-acetyl LIN 1:1d(2+1)2n 2:1o(3+1)3d 3:3o(3+1)…	[S6][[S3L4Y6][S3L4Y3L4Y3]L3]VT
Free		1		H3N3S3	RES 1b:o-dgal-HEX-0:0|1:aldi 2s:n-acetyl 3b:b-dgal-HEX-1:5 4b:b-dglc-HEX-1:5 5s:n-acetyl 6b:b-dgal-HEX-1:5 7b:a-dgro-dgal-NON-2:6|1:a|2:keto|3:d 8s:n-acetyl 9b:b-dglc-HEX-1:5 10s:n-acetyl 11b:b-dgal-HEX-1:5 12b:a-dgro-dgal-NON-2:6|1:a|2:keto|3:d 13s:n-acetyl 14b:a-dgro-dgal-NON-2:6|1:a|2:keto|3:d 15s:n-acetyl LIN 1:1d(2+1)2n 2:1o(3+1)3d 3:3o(3+1)4d 4:4d(2+1)5n 5:4o(4+1)6d 6:6o(3+2)7d 7:7d(5+1)8n …	[S6][[S3L4Y6][S3L4Y3]L3]VT
Free		3		H3N5S2	RES 1b:o-dgal-HEX-0:0|1:aldi 2s:n-acetyl 3b:b-dglc-HEX-1:5 4s:n-acetyl 5b:b-dgal-HEX-1:5 6b:b-dglc-HEX-1:5 7s:n-acetyl 8b:b-dgal-HEX-1:5 9b:a-dgal-HEX-1:5 10s:n-acetyl 11b:b-dglc-HEX-1:5 12s:n-acetyl 13b:b-dgal-HEX-1:5 14b:a-dgro-dgal-NON-2:6|1:a|2:keto|3:d 15s:n-acetyl 16b:a-dgro-dgal-NON-2:6|1:a|2:keto|3:d 17s:n-acetyl LIN 1:1d(2+1)2n 2:1o(3+1)3d 3:3d(2+1)4n 4:3o(4+1)5d 5:5o(3+1)6d 6:6d(2+1)7n …	[S6][[S6L4Y6][V3L3Y3]L4Y3]VT
Free		3		H3N6F1S2	RES 1b:o-dgal-HEX-0:0|1:aldi 2s:n-acetyl 3b:b-dglc-HEX-1:5 4s:n-acetyl 5b:b-dgal-HEX-1:5 6b:b-dglc-HEX-1:5 7s:n-acetyl 8b:b-dgal-HEX-1:5 9b:a-lgal-HEX-1:5|6:d 10b:a-dgal-HEX-1:5 11s:n-acetyl 12b:b-dglc-HEX-1:5 13s:n-acetyl 14b:b-dgal-HEX-1:5 15b:a-dgal-HEX-1:5 16s:n-acetyl 17b:a-dgro-dgal-NON-2:6|1:a|2:keto|3:d 18s:n-acetyl 19b:a-dgro-dgal-NON-2:6|1:a|2:keto|3:d 20s:n-acetyl LIN 1:1d(2+1)2n 2:1o(…	[S6][[S6[V3]L4Y6][V3[f2]L3Y3]L4Y3]VT
Free		3		H2N4S1	RES 1b:o-dgal-HEX-0:0|1:aldi 2s:n-acetyl 3b:b-dglc-HEX-1:5 4s:n-acetyl 5b:b-dgal-HEX-1:5 6b:b-dglc-HEX-1:5 7s:n-acetyl 8b:b-dgal-HEX-1:5 9b:b-dglc-HEX-1:5 10s:n-acetyl 11b:a-dgro-dgal-NON-2:6|1:a|2:keto|3:d 12s:n-acetyl LIN 1:1d(2+1)2n 2:1o(3+1)3d 3:3d(2+1)4n 4:3o(4+1)5d 5:5o(3+1)6d 6:6d(2+1)7n 7:6o(4+1)8d 8:5o(6+1)9d 9:9d(2+1)10n 10:1o(6+2)11d 11:11d(5+1)12n	[S6][[Y6][L4Y3]L4Y3]VT
Free		1		H1N1F1S1	RES 1b:o-dgal-HEX-0:0|1:aldi 2s:n-acetyl 3b:b-dgal-HEX-1:5 4b:a-lgal-HEX-1:5|6:d 5b:a-dgro-dgal-NON-2:6|1:a|2:keto|3:d 6s:n-acetyl LIN 1:1d(2+1)2n 2:1o(3+1)3d 3:3o(2+1)4d 4:1o(6+2)5d 5:5d(5+1)6n	[S6][[f2]L3]VT
Free		3		H1N2S1	RES 1b:o-dgal-HEX-0:0|1:aldi 2s:n-acetyl 3b:b-dglc-HEX-1:5 4s:n-acetyl 5b:b-dgal-HEX-1:5 6s:sulfate 7b:a-dgro-dgal-NON-2:6|1:a|2:keto|3:d 8s:n-acetyl LIN 1:1d(2+1)2n 2:1o(3+1)3d 3:3d(2+1)4n 4:3o(4+1)5d 5:5o(3+1)6n 6:1o(6+2)7d 7:7d(5+1)8n	[S6][[s3]L4Y3]VT
Free		3		H1N2F1S1	RES 1b:o-dgal-HEX-0:0|1:aldi 2s:n-acetyl 3b:b-dglc-HEX-1:5 4s:n-acetyl 5b:a-lgal-HEX-1:5|6:d 6b:b-dgal-HEX-1:5 7s:sulfate 8b:a-dgro-dgal-NON-2:6|1:a|2:keto|3:d 9s:n-acetyl LIN 1:1d(2+1)2n 2:1o(3+1)3d 3:3d(2+1)4n 4:3o(3+1)5d 5:3o(4+1)6d 6:6o(3+1)7n 7:1o(6+2)8d 8:8d(5+1)9n	[S6][[s3]L4[f3]Y3]VT
Free		2		H2N2S3	RES 1b:o-dgal-HEX-0:0|1:aldi 2s:n-acetyl 3b:b-dgal-HEX-1:5 4b:a-dgro-dgal-NON-2:6|1:a|2:keto|3:d 5s:n-acetyl 6b:b-dglc-HEX-1:5 7s:n-acetyl 8b:b-dgal-HEX-1:5 9b:a-dgro-dgal-NON-2:6|1:a|2:keto|3:d 10s:n-acetyl 11b:a-dgro-dgal-NON-2:6|1:a|2:keto|3:d 12s:n-acetyl LIN 1:1d(2+1)2n 2:1o(3+1)3d 3:3o(3+2)4d 4:4d(5+1)5n 5:1o(6+1)6d 6:6d(2+1)7n 7:6o(4+1)8d 8:8o(3+2)9d 9:9d(5+1)10n 10:9o(8+2)11d 11:11d(5+1)1…	[S8S3L4Y6][S3L3]VT
Free		2		H2N3S1	RES 1b:o-dgal-HEX-0:0|1:aldi 2s:n-acetyl 3b:b-dgal-HEX-1:5 4b:a-dgro-dgal-NON-2:6|1:a|2:keto|3:d 5s:n-acetyl 6b:b-dglc-HEX-1:5 7s:n-acetyl 8b:b-dgal-HEX-1:5 9b:a-dgal-HEX-1:5 10s:n-acetyl LIN 1:1d(2+1)2n 2:1o(3+1)3d 3:3o(3+2)4d 4:4d(5+1)5n 5:1o(6+1)6d 6:6d(2+1)7n 7:6o(4+1)8d 8:8o(3+1)9d 9:9d(2+1)10n	[V3L4Y6][S3L3]VT
Free		2		H2N3F2	RES 1b:o-dgal-HEX-0:0|1:aldi 2s:n-acetyl 3b:b-dgal-HEX-1:5 4b:a-lgal-HEX-1:5|6:d 5b:b-dglc-HEX-1:5 6s:n-acetyl 7b:b-dgal-HEX-1:5 8b:a-lgal-HEX-1:5|6:d 9b:a-dgal-HEX-1:5 10s:n-acetyl LIN 1:1d(2+1)2n 2:1o(3+1)3d 3:3o(2+1)4d 4:1o(6+1)5d 5:5d(2+1)6n 6:5o(3+1)7d 7:7o(2+1)8d 8:7o(3+1)9d 9:9d(2+1)10n	[V3[f2]L3Y6][[f2]L3]VT
Free		1		H1N2F1	RES 1b:o-dgal-HEX-0:0|1:aldi 2s:n-acetyl 3b:b-dgal-HEX-1:5 4b:a-lgal-HEX-1:5|6:d 5b:a-dgal-HEX-1:5 6s:n-acetyl LIN 1:1d(2+1)2n 2:1o(3+1)3d 3:3o(2+1)4d 4:3o(3+1)5d 5:5d(2+1)6n	[V3[f2]L3]VT
Free		1		H2N3F1	RES 1b:o-dgal-HEX-0:0|1:aldi 2s:n-acetyl 3b:b-dgal-HEX-1:5 4b:b-dglc-HEX-1:5 5s:n-acetyl 6b:b-dgal-HEX-1:5 7b:a-lgal-HEX-1:5|6:d 8b:a-dgal-HEX-1:5 9s:n-acetyl LIN 1:1d(2+1)2n 2:1o(3+1)3d 3:3o(3+1)4d 4:4d(2+1)5n 5:4o(4+1)6d 6:6o(2+1)7d 7:6o(3+1)8d 8:8d(2+1)9n	[V3[f2]L4Y3L3]VT
Free		3		H3N5F1	RES 1b:o-dgal-HEX-0:0|1:aldi 2s:n-acetyl 3b:b-dglc-HEX-1:5 4s:n-acetyl 5b:b-dgal-HEX-1:5 6b:b-dglc-HEX-1:5 7s:n-acetyl 8b:b-dgal-HEX-1:5 9b:b-dglc-HEX-1:5 10s:n-acetyl 11b:b-dgal-HEX-1:5 12b:a-lgal-HEX-1:5|6:d 13b:a-dgal-HEX-1:5 14s:n-acetyl LIN 1:1d(2+1)2n 2:1o(3+1)3d 3:3d(2+1)4n 4:3o(4+1)5d 5:5o(3+1)6d 6:6d(2+1)7n 7:6o(4+1)8d 8:8o(3+1)9d 9:9d(2+1)10n 10:9o(4+1)11d 11:11o(2+1)12d 12:11o(3+1)13d …	[V3[f2]L4Y3L4Y3L4Y3]VT
Free		2		H4N5F2	RES 1b:o-dgal-HEX-0:0|1:aldi 2s:n-acetyl 3b:b-dgal-HEX-1:5 4b:a-lgal-HEX-1:5|6:d 5b:b-dglc-HEX-1:5 6s:n-acetyl 7b:b-dgal-HEX-1:5 8b:b-dglc-HEX-1:5 9s:n-acetyl 10b:b-dgal-HEX-1:5 11b:b-dglc-HEX-1:5 12s:n-acetyl 13b:b-dgal-HEX-1:5 14b:a-lgal-HEX-1:5|6:d 15b:a-dgal-HEX-1:5 16s:n-acetyl LIN 1:1d(2+1)2n 2:1o(3+1)3d 3:3o(2+1)4d 4:1o(6+1)5d 5:5d(2+1)6n 6:5o(4+1)7d 7:7o(3+1)8d 8:8d(2+1)9n 9:8o(4+1)10d 10…	[V3[f2]L4Y3L4Y3L4Y6][[f2]L3]VT
Free		3		H2N4F1	RES 1b:o-dgal-HEX-0:0|1:aldi 2s:n-acetyl 3b:b-dglc-HEX-1:5 4s:n-acetyl 5b:b-dgal-HEX-1:5 6b:b-dglc-HEX-1:5 7s:n-acetyl 8b:b-dgal-HEX-1:5 9b:a-lgal-HEX-1:5|6:d 10b:a-dgal-HEX-1:5 11s:n-acetyl LIN 1:1d(2+1)2n 2:1o(3+1)3d 3:3d(2+1)4n 4:3o(4+1)5d 5:5o(3+1)6d 6:6d(2+1)7n 7:6o(4+1)8d 8:8o(2+1)9d 9:8o(3+1)10d 10:10d(2+1)11n	[V3[f2]L4Y3L4Y3]VT
Free		2		H3N5F2	RES 1b:o-dgal-HEX-0:0|1:aldi 2s:n-acetyl 3b:b-dgal-HEX-1:5 4b:a-lgal-HEX-1:5|6:d 5b:a-dgal-HEX-1:5 6s:n-acetyl 7b:b-dglc-HEX-1:5 8s:n-acetyl 9b:b-dgal-HEX-1:5 10b:b-dglc-HEX-1:5 11s:n-acetyl 12b:b-dgal-HEX-1:5 13b:a-lgal-HEX-1:5|6:d 14b:a-dgal-HEX-1:5 15s:n-acetyl LIN 1:1d(2+1)2n 2:1o(3+1)3d 3:3o(2+1)4d 4:3o(3+1)5d 5:5d(2+1)6n 6:1o(6+1)7d 7:7d(2+1)8n 8:7o(4+1)9d 9:9o(3+1)10d 10:10d(2+1)11n 11:10o…	[V3[f2]L4Y3L4Y6][V3[f2]L3]VT
Free		1		H2N3F2	RES 1b:o-dgal-HEX-0:0|1:aldi 2s:n-acetyl 3b:b-dgal-HEX-1:5 4b:a-lgal-HEX-1:5|6:d 5b:b-dglc-HEX-1:5 6s:n-acetyl 7b:b-dgal-HEX-1:5 8b:a-lgal-HEX-1:5|6:d 9b:a-dgal-HEX-1:5 10s:n-acetyl LIN 1:1d(2+1)2n 2:1o(3+1)3d 3:3o(2+1)4d 4:3o(3+1)5d 5:5d(2+1)6n 6:5o(4+1)7d 7:7o(2+1)8d 8:7o(3+1)9d 9:9d(2+1)10n	[V3[f2]L4Y3[f2]L3]VT
Free		3		H1N3F1	RES 1b:o-dgal-HEX-0:0|1:aldi 2s:n-acetyl 3b:b-dglc-HEX-1:5 4s:n-acetyl 5b:b-dgal-HEX-1:5 6b:a-lgal-HEX-1:5|6:d 7b:a-dgal-HEX-1:5 8s:n-acetyl LIN 1:1d(2+1)2n 2:1o(3+1)3d 3:3d(2+1)4n 4:3o(4+1)5d 5:5o(2+1)6d 6:5o(3+1)7d 7:7d(2+1)8n	[V3[f2]L4Y3]VT
Free		2		H2N3F1	RES 1b:o-dgal-HEX-0:0|1:aldi 2s:n-acetyl 3b:b-dgal-HEX-1:5 4b:b-dglc-HEX-1:5 5s:n-acetyl 6b:b-dgal-HEX-1:5 7b:a-lgal-HEX-1:5|6:d 8b:a-dgal-HEX-1:5 9s:n-acetyl LIN 1:1d(2+1)2n 2:1o(3+1)3d 3:1o(6+1)4d 4:4d(2+1)5n 5:4o(4+1)6d 6:6o(2+1)7d 7:6o(3+1)8d 8:8d(2+1)9n	[V3[f2]L4Y6][L3]VT
Free		2		H3N3F2	RES 1b:o-dgal-HEX-0:0|1:aldi 2s:n-acetyl 3b:b-dgal-HEX-1:5 4b:a-lgal-HEX-1:5|6:d 5b:a-dgal-HEX-1:5 6b:b-dglc-HEX-1:5 7s:n-acetyl 8b:b-dgal-HEX-1:5 9b:a-lgal-HEX-1:5|6:d 10b:a-dgal-HEX-1:5 11s:n-acetyl LIN 1:1d(2+1)2n 2:1o(3+1)3d 3:3o(2+1)4d 4:3o(3+1)5d 5:1o(6+1)6d 6:6d(2+1)7n 7:6o(4+1)8d 8:8o(2+1)9d 9:8o(3+1)10d 10:10d(2+1)11n	[V3[f2]L4Y6][La3[f2]L3]VT
Free		2		H4N4F2	RES 1b:o-dgal-HEX-0:0|1:aldi 2s:n-acetyl 3b:b-dgal-HEX-1:5 4b:b-dglc-HEX-1:5 5s:n-acetyl 6b:b-dgal-HEX-1:5 7b:a-lgal-HEX-1:5|6:d 8b:a-dgal-HEX-1:5 9b:b-dglc-HEX-1:5 10s:n-acetyl 11b:b-dgal-HEX-1:5 12b:a-lgal-HEX-1:5|6:d 13b:a-dgal-HEX-1:5 14s:n-acetyl LIN 1:1d(2+1)2n 2:1o(3+1)3d 3:3o(3+1)4d 4:4d(2+1)5n 5:4o(4+1)6d 6:6o(2+1)7d 7:6o(3+1)8d 8:1o(6+1)9d 9:9d(2+1)10n 10:9o(4+1)11d 11:11o(2+1)12d 12:11…	[V3[f2]L4Y6][La3[f2]L4Y3L3]VT
Free		2		H2N3F1S1	RES 1b:o-dgal-HEX-0:0|1:aldi 2s:n-acetyl 3b:b-dgal-HEX-1:5 4b:a-dgro-dgal-NON-2:6|1:a|2:keto|3:d 5s:n-acetyl 6b:b-dglc-HEX-1:5 7s:n-acetyl 8b:b-dgal-HEX-1:5 9b:a-lgal-HEX-1:5|6:d 10b:a-dgal-HEX-1:5 11s:n-acetyl LIN 1:1d(2+1)2n 2:1o(3+1)3d 3:3o(3+2)4d 4:4d(5+1)5n 5:1o(6+1)6d 6:6d(2+1)7n 7:6o(4+1)8d 8:8o(2+1)9d 9:8o(3+1)10d 10:10d(2+1)11n	[V3[f2]L4Y6][S3L3]VT
Free		2		H2N4F2	RES 1b:o-dgal-HEX-0:0|1:aldi 2s:n-acetyl 3b:b-dgal-HEX-1:5 4b:a-lgal-HEX-1:5|6:d 5b:a-dgal-HEX-1:5 6s:n-acetyl 7b:b-dglc-HEX-1:5 8s:n-acetyl 9b:b-dgal-HEX-1:5 10b:a-lgal-HEX-1:5|6:d 11b:a-dgal-HEX-1:5 12s:n-acetyl LIN 1:1d(2+1)2n 2:1o(3+1)3d 3:3o(2+1)4d 4:3o(3+1)5d 5:5d(2+1)6n 6:1o(6+1)7d 7:7d(2+1)8n 8:7o(4+1)9d 9:9o(2+1)10d 10:9o(3+1)11d 11:11d(2+1)12n	[V3[f2]L4Y6][V3[f2]L3]VT
Free		2		H3N5F2	RES 1b:o-dgal-HEX-0:0|1:aldi 2s:n-acetyl 3b:b-dgal-HEX-1:5 4b:b-dglc-HEX-1:5 5s:n-acetyl 6b:b-dgal-HEX-1:5 7b:a-lgal-HEX-1:5|6:d 8b:a-dgal-HEX-1:5 9s:n-acetyl 10b:b-dglc-HEX-1:5 11s:n-acetyl 12b:b-dgal-HEX-1:5 13b:a-lgal-HEX-1:5|6:d 14b:a-dgal-HEX-1:5 15s:n-acetyl LIN 1:1d(2+1)2n 2:1o(3+1)3d 3:3o(3+1)4d 4:4d(2+1)5n 5:4o(4+1)6d 6:6o(2+1)7d 7:6o(3+1)8d 8:8d(2+1)9n 9:1o(6+1)10d 10:10d(2+1)11n 11:10o…	[V3[f2]L4Y6][V3[f2]L4Y3L3]VT
Free		2		H3N5F3	RES 1b:o-dgal-HEX-0:0|1:aldi 2s:n-acetyl 3b:b-dgal-HEX-1:5 4b:a-lgal-HEX-1:5|6:d 5b:b-dglc-HEX-1:5 6s:n-acetyl 7b:b-dgal-HEX-1:5 8b:a-lgal-HEX-1:5|6:d 9b:a-dgal-HEX-1:5 10s:n-acetyl 11b:b-dglc-HEX-1:5 12s:n-acetyl 13b:b-dgal-HEX-1:5 14b:a-lgal-HEX-1:5|6:d 15b:a-dgal-HEX-1:5 16s:n-acetyl LIN 1:1d(2+1)2n 2:1o(3+1)3d 3:3o(2+1)4d 4:3o(3+1)5d 5:5d(2+1)6n 6:5o(4+1)7d 7:7o(2+1)8d 8:7o(3+1)9d 9:9d(2+1)10…	[V3[f2]L4Y6][V3[f2]L4Y3[f2]L3]VT
Free		4		H2N5F2	RES 1b:o-dgal-HEX-0:0|1:aldi 2s:n-acetyl 3b:b-dglc-HEX-1:5 4s:n-acetyl 5b:b-dgal-HEX-1:5 6b:a-lgal-HEX-1:5|6:d 7b:a-dgal-HEX-1:5 8s:n-acetyl 9b:b-dglc-HEX-1:5 10s:n-acetyl 11b:b-dgal-HEX-1:5 12b:a-lgal-HEX-1:5|6:d 13b:a-dgal-HEX-1:5 14s:n-acetyl LIN 1:1d(2+1)2n 2:1o(3+1)3d 3:3d(2+1)4n 4:3o(4+1)5d 5:5o(2+1)6d 6:5o(3+1)7d 7:7d(2+1)8n 8:1o(6+1)9d 9:9d(2+1)10n 10:9o(4+1)11d 11:11o(2+1)12d 12:11o(3+1)…	[V3[f2]L4Y6][V3[f2]L4Y3]VT
Free		2		H2N4F1	RES 1b:o-dgal-HEX-0:0|1:aldi 2s:n-acetyl 3b:b-dgal-HEX-1:5 4b:a-dglc-HEX-1:5 5s:n-acetyl 6b:b-dglc-HEX-1:5 7s:n-acetyl 8b:b-dgal-HEX-1:5 9b:a-lgal-HEX-1:5|6:d 10b:a-dgal-HEX-1:5 11s:n-acetyl LIN 1:1d(2+1)2n 2:1o(3+1)3d 3:3o(4+1)4d 4:4d(2+1)5n 5:1o(6+1)6d 6:6d(2+1)7n 7:6o(4+1)8d 8:8o(2+1)9d 9:8o(3+1)10d 10:10d(2+1)11n	[V3[f2]L4Y6][Ya4L3]VT
Free		2		H4N5F2	RES 1b:o-dgal-HEX-0:0|1:aldi 2s:n-acetyl 3b:b-dgal-HEX-1:5 4b:b-dglc-HEX-1:5 5s:n-acetyl 6b:a-lgal-HEX-1:5|6:d 7b:b-dgal-HEX-1:5 8b:b-dglc-HEX-1:5 9s:n-acetyl 10b:b-dgal-HEX-1:5 11b:b-dglc-HEX-1:5 12s:n-acetyl 13b:b-dgal-HEX-1:5 14b:a-lgal-HEX-1:5|6:d 15b:a-dgal-HEX-1:5 16s:n-acetyl LIN 1:1d(2+1)2n 2:1o(3+1)3d 3:3o(3+1)4d 4:4d(2+1)5n 5:4o(3+1)6d 6:4o(4+1)7d 7:3o(6+1)8d 8:8d(2+1)9n 9:8o(4+1)10d 10…	[V3[f2]L4Y6][[L4Y6][L4[f3]Y3]L3]VT
Free		2		H4N5F3	RES 1b:o-dgal-HEX-0:0|1:aldi 2s:n-acetyl 3b:b-dgal-HEX-1:5 4b:b-dglc-HEX-1:5 5s:n-acetyl 6b:b-dgal-HEX-1:5 7b:a-lgal-HEX-1:5|6:d 8b:b-dglc-HEX-1:5 9s:n-acetyl 10b:b-dgal-HEX-1:5 11b:a-lgal-HEX-1:5|6:d 12b:b-dglc-HEX-1:5 13s:n-acetyl 14b:b-dgal-HEX-1:5 15b:a-lgal-HEX-1:5|6:d 16b:a-dgal-HEX-1:5 17s:n-acetyl LIN 1:1d(2+1)2n 2:1o(3+1)3d 3:3o(3+1)4d 4:4d(2+1)5n 5:4o(4+1)6d 6:6o(2+1)7d 7:3o(6+1)8d 8:8d…	[V3[f2]L4Y6][[[f2]L4Y6][[f2]L4Y3]L3]VT
Free		2		H2N3F2	RES 1b:o-dgal-HEX-0:0|1:aldi 2s:n-acetyl 3b:b-dgal-HEX-1:5 4b:a-lgal-HEX-1:5|6:d 5b:b-dglc-HEX-1:5 6s:n-acetyl 7b:b-dgal-HEX-1:5 8b:a-lgal-HEX-1:5|6:d 9b:a-dgal-HEX-1:5 10s:n-acetyl LIN 1:1d(2+1)2n 2:1o(3+1)3d 3:3o(2+1)4d 4:1o(6+1)5d 5:5d(2+1)6n 6:5o(4+1)7d 7:7o(2+1)8d 8:7o(3+1)9d 9:9d(2+1)10n	[V3[f2]L4Y6][[f2]L3]VT
Free		2		H3N4F2	RES 1b:o-dgal-HEX-0:0|1:aldi 2s:n-acetyl 3b:b-dgal-HEX-1:5 4b:b-dglc-HEX-1:5 5s:n-acetyl 6b:b-dgal-HEX-1:5 7b:a-lgal-HEX-1:5|6:d 8b:b-dglc-HEX-1:5 9s:n-acetyl 10b:b-dgal-HEX-1:5 11b:a-lgal-HEX-1:5|6:d 12b:a-dgal-HEX-1:5 13s:n-acetyl LIN 1:1d(2+1)2n 2:1o(3+1)3d 3:3o(6+1)4d 4:4d(2+1)5n 5:4o(4+1)6d 6:6o(2+1)7d 7:1o(6+1)8d 8:8d(2+1)9n 9:8o(4+1)10d 10:10o(2+1)11d 11:10o(3+1)12d 12:12d(2+1)13n	[V3[f2]L4Y6][[f2]L4Y6L3]VT
Free		2		H2N3F2	RES 1b:o-dgal-HEX-0:0|1:aldi 2s:n-acetyl 3b:b-dgal-HEX-1:5 4b:b-dglc-HEX-1:5 5s:n-acetyl 6b:a-lgal-HEX-1:5|6:d 7b:b-dgal-HEX-1:5 8b:a-lgal-HEX-1:5|6:d 9b:a-dgal-HEX-1:5 10s:n-acetyl LIN 1:1d(2+1)2n 2:1o(3+1)3d 3:1o(6+1)4d 4:4d(2+1)5n 5:4o(3+1)6d 6:4o(4+1)7d 7:7o(2+1)8d 8:7o(3+1)9d 9:9d(2+1)10n	[V3[f2]L4[f3]Y6][L3]VT
Free		2		H3N4F3	RES 1b:o-dgal-HEX-0:0|1:aldi 2s:n-acetyl 3b:b-dgal-HEX-1:5 4b:b-dglc-HEX-1:5 5s:n-acetyl 6b:a-lgal-HEX-1:5|6:d 7b:b-dgal-HEX-1:5 8b:b-dglc-HEX-1:5 9s:n-acetyl 10b:a-lgal-HEX-1:5|6:d 11b:b-dgal-HEX-1:5 12b:a-lgal-HEX-1:5|6:d 13b:a-dgal-HEX-1:5 14s:n-acetyl LIN 1:1d(2+1)2n 2:1o(3+1)3d 3:3o(6+1)4d 4:4d(2+1)5n 5:4o(3+1)6d 6:4o(4+1)7d 7:1o(6+1)8d 8:8d(2+1)9n 9:8o(3+1)10d 10:8o(4+1)11d 11:11o(2+1)12d 1…	[V3[f2]L4[f3]Y6][L4[f3]Y6L3]VT
Free		2		H2N3F2S1	RES 1b:o-dgal-HEX-0:0|1:aldi 2s:n-acetyl 3b:b-dgal-HEX-1:5 4b:a-dgro-dgal-NON-2:6|1:a|2:keto|3:d 5s:n-acetyl 6b:b-dglc-HEX-1:5 7s:n-acetyl 8b:a-lgal-HEX-1:5|6:d 9b:b-dgal-HEX-1:5 10b:a-lgal-HEX-1:5|6:d 11b:a-dgal-HEX-1:5 12s:n-acetyl LIN 1:1d(2+1)2n 2:1o(3+1)3d 3:3o(3+2)4d 4:4d(5+1)5n 5:1o(6+1)6d 6:6d(2+1)7n 7:6o(3+1)8d 8:6o(4+1)9d 9:9o(2+1)10d 10:9o(3+1)11d 11:11d(2+1)12n	[V3[f2]L4[f3]Y6][S3L3]VT
Free		2		H2N4F3	RES 1b:o-dgal-HEX-0:0|1:aldi 2s:n-acetyl 3b:b-dgal-HEX-1:5 4b:a-lgal-HEX-1:5|6:d 5b:a-dgal-HEX-1:5 6s:n-acetyl 7b:b-dglc-HEX-1:5 8s:n-acetyl 9b:a-lgal-HEX-1:5|6:d 10b:b-dgal-HEX-1:5 11b:a-lgal-HEX-1:5|6:d 12b:a-dgal-HEX-1:5 13s:n-acetyl LIN 1:1d(2+1)2n 2:1o(3+1)3d 3:3o(2+1)4d 4:3o(3+1)5d 5:5d(2+1)6n 6:1o(6+1)7d 7:7d(2+1)8n 8:7o(3+1)9d 9:7o(4+1)10d 10:10o(2+1)11d 11:10o(3+1)12d 12:12d(2+1)13n	[V3[f2]L4[f3]Y6][V3[f2]L3]VT
Free		5		N2	RES 1b:o-dgal-HEX-0:0|1:aldi 2s:n-acetyl 3b:a-dgal-HEX-1:5 4s:n-acetyl LIN 1:1d(2+1)2n 2:1o(3+1)3d 3:3d(2+1)4n	[V3]VT
Free		3		N3	RES 1b:o-dgal-HEX-0:0|1:aldi 2s:n-acetyl 3b:b-dglc-HEX-1:5 4s:n-acetyl 5b:b-dgal-HEX-1:5 6s:n-acetyl LIN 1:1d(2+1)2n 2:1o(3+1)3d 3:3d(2+1)4n 4:3o(4+1)5d 5:5d(2+1)6n	[Vb4Y3]VT
Free		2		H1N3	RES 1b:o-dgal-HEX-0:0|1:aldi 2s:n-acetyl 3b:b-dgal-HEX-1:5 4b:b-dglc-HEX-1:5 5s:n-acetyl 6b:b-dgal-HEX-1:5 7s:n-acetyl LIN 1:1d(2+1)2n 2:1o(3+1)3d 3:1o(6+1)4d 4:4d(2+1)5n 5:4o(4+1)6d 6:6d(2+1)7n	[Vb4Y6][L3]VT
Free		2		H1N3S1	RES 1b:o-dgal-HEX-0:0|1:aldi 2s:n-acetyl 3b:b-dgal-HEX-1:5 4b:a-dgro-dgal-NON-2:6|1:a|2:keto|3:d 5s:n-acetyl 6b:b-dglc-HEX-1:5 7s:n-acetyl 8b:b-dgal-HEX-1:5 9s:n-acetyl LIN 1:1d(2+1)2n 2:1o(3+1)3d 3:3o(3+2)4d 4:4d(5+1)5n 5:1o(6+1)6d 6:6d(2+1)7n 7:6o(4+1)8d 8:8d(2+1)9n	[Vb4Y6][S3L3]VT
Free		2		H1N4F1	RES 1b:o-dgal-HEX-0:0|1:aldi 2s:n-acetyl 3b:b-dgal-HEX-1:5 4b:a-lgal-HEX-1:5|6:d 5b:a-dgal-HEX-1:5 6s:n-acetyl 7b:b-dglc-HEX-1:5 8s:n-acetyl 9b:b-dgal-HEX-1:5 10s:n-acetyl LIN 1:1d(2+1)2n 2:1o(3+1)3d 3:3o(2+1)4d 4:3o(3+1)5d 5:5d(2+1)6n 6:1o(6+1)7d 7:7d(2+1)8n 8:7o(4+1)9d 9:9d(2+1)10n	[Vb4Y6][V3[f2]L3]VT
Free		2		H1N4	RES 1b:o-dgal-HEX-0:0|1:aldi 2s:n-acetyl 3b:b-dgal-HEX-1:5 4b:a-dglc-HEX-1:5 5s:n-acetyl 6b:b-dglc-HEX-1:5 7s:n-acetyl 8b:b-dgal-HEX-1:5 9s:n-acetyl LIN 1:1d(2+1)2n 2:1o(3+1)3d 3:3o(4+1)4d 4:4d(2+1)5n 5:1o(6+1)6d 6:6d(2+1)7n 7:6o(4+1)8d 8:8d(2+1)9n	[Vb4Y6][Ya4L3]VT
Free		2		H1N3F1	RES 1b:o-dgal-HEX-0:0|1:aldi 2s:n-acetyl 3b:b-dgal-HEX-1:5 4b:a-lgal-HEX-1:5|6:d 5b:b-dglc-HEX-1:5 6s:n-acetyl 7b:b-dgal-HEX-1:5 8s:n-acetyl LIN 1:1d(2+1)2n 2:1o(3+1)3d 3:3o(2+1)4d 4:1o(6+1)5d 5:5d(2+1)6n 6:5o(4+1)7d 7:7d(2+1)8n	[Vb4Y6][[f2]L3]VT
Free		2		H2N4	RES 1b:o-dgal-HEX-0:0|1:aldi 2s:n-acetyl 3b:b-dgal-HEX-1:5 4b:b-dglc-HEX-1:5 5s:n-acetyl 6b:b-dgal-HEX-1:5 7b:b-dglc-HEX-1:5 8s:n-acetyl 9s:sulfate 10b:b-dgal-HEX-1:5 11s:n-acetyl LIN 1:1d(2+1)2n 2:1o(3+1)3d 3:3o(3+1)4d 4:4d(2+1)5n 5:4o(4+1)6d 6:1o(6+1)7d 7:7d(2+1)8n 8:7o(6+1)9n 9:7o(4+1)10d 10:10d(2+1)11n	[Vb4[s6]Y6][L4Y3L3]VT
Free		2		H1N3F1	RES 1b:o-dgal-HEX-0:0|1:aldi 2s:n-acetyl 3b:b-dgal-HEX-1:5 4b:a-lgal-HEX-1:5|6:d 5b:b-dglc-HEX-1:5 6s:n-acetyl 7s:sulfate 8b:b-dgal-HEX-1:5 9s:n-acetyl LIN 1:1d(2+1)2n 2:1o(3+1)3d 3:3o(2+1)4d 4:1o(6+1)5d 5:5d(2+1)6n 6:5o(6+1)7n 7:5o(4+1)8d 8:8d(2+1)9n	[Vb4[s6]Y6][[f2]L3]VT
Free		3		H1N3	RES 1b:o-dgal-HEX-0:0|1:aldi 2s:n-acetyl 3b:b-dglc-HEX-1:5 4s:n-acetyl 5b:b-dgal-HEX-1:5 6b:b-dglc-HEX-1:5 7s:n-acetyl LIN 1:1d(2+1)2n 2:1o(3+1)3d 3:3d(2+1)4n 4:3o(4+1)5d 5:5o(3+1)6d 6:6d(2+1)7n	[Y3L4Y3]VT
Free		2		H3N4	RES 1b:o-dgal-HEX-0:0|1:aldi 2s:n-acetyl 3b:b-dgal-HEX-1:5 4b:b-dglc-HEX-1:5 5s:n-acetyl 6b:b-dgal-HEX-1:5 7b:b-dglc-HEX-1:5 8s:n-acetyl 9b:b-dgal-HEX-1:5 10b:b-dglc-HEX-1:5 11s:n-acetyl LIN 1:1d(2+1)2n 2:1o(3+1)3d 3:3o(3+1)4d 4:4d(2+1)5n 5:4o(3+1)6d 6:1o(6+1)7d 7:7d(2+1)8n 8:7o(4+1)9d 9:9o(3+1)10d 10:10d(2+1)11n	[Y3L4Y6][L3Y3L3]VT
Free		2		H2N3	RES 1b:o-dgal-HEX-0:0|1:aldi 2s:n-acetyl 3b:b-dgal-HEX-1:5 4b:b-dglc-HEX-1:5 5s:n-acetyl 6b:b-dgal-HEX-1:5 7b:b-dglc-HEX-1:5 8s:n-acetyl LIN 1:1d(2+1)2n 2:1o(3+1)3d 3:1o(6+1)4d 4:4d(2+1)5n 5:4o(4+1)6d 6:6o(3+1)7d 7:7d(2+1)8n	[Y3L4Y6][L3]VT
Free		2		H2N3S1	RES 1b:o-dgal-HEX-0:0|1:aldi 2s:n-acetyl 3b:b-dgal-HEX-1:5 4b:a-dgro-dgal-NON-2:6|1:a|2:keto|3:d 5s:n-acetyl 6b:b-dglc-HEX-1:5 7s:n-acetyl 8b:b-dgal-HEX-1:5 9b:b-dglc-HEX-1:5 10s:n-acetyl LIN 1:1d(2+1)2n 2:1o(3+1)3d 3:3o(3+2)4d 4:4d(5+1)5n 5:1o(6+1)6d 6:6d(2+1)7n 7:6o(4+1)8d 8:8o(3+1)9d 9:9d(2+1)10n	[Y3L4Y6][S3L3]VT
Free		2		H2N4	RES 1b:o-dgal-HEX-0:0|1:aldi 2s:n-acetyl 3b:b-dgal-HEX-1:5 4b:b-dglc-HEX-1:5 5s:n-acetyl 6b:b-dglc-HEX-1:5 7s:n-acetyl 8b:b-dgal-HEX-1:5 9b:b-dglc-HEX-1:5 10s:n-acetyl LIN 1:1d(2+1)2n 2:1o(3+1)3d 3:3o(3+1)4d 4:4d(2+1)5n 5:1o(6+1)6d 6:6d(2+1)7n 7:6o(4+1)8d 8:8o(3+1)9d 9:9d(2+1)10n	[Y3L4Y6][Y3L3]VT
Free		2		H2N3F1	RES 1b:o-dgal-HEX-0:0|1:aldi 2s:n-acetyl 3b:b-dgal-HEX-1:5 4b:b-dglc-HEX-1:5 5s:n-acetyl 6b:a-lgal-HEX-1:5|6:d 7b:b-dgal-HEX-1:5 8b:b-dglc-HEX-1:5 9s:n-acetyl LIN 1:1d(2+1)2n 2:1o(3+1)3d 3:1o(6+1)4d 4:4d(2+1)5n 5:4o(3+1)6d 6:4o(4+1)7d 7:7o(3+1)8d 8:8d(2+1)9n	[Y3L4[f3]Y6][L3]VT
Free		2		H2N3F1S1	RES 1b:o-dgal-HEX-0:0|1:aldi 2s:n-acetyl 3b:b-dgal-HEX-1:5 4b:a-dgro-dgal-NON-2:6|1:a|2:keto|3:d 5s:n-acetyl 6b:b-dglc-HEX-1:5 7s:n-acetyl 8b:a-lgal-HEX-1:5|6:d 9b:b-dgal-HEX-1:5 10b:b-dglc-HEX-1:5 11s:n-acetyl LIN 1:1d(2+1)2n 2:1o(3+1)3d 3:3o(3+2)4d 4:4d(5+1)5n 5:1o(6+1)6d 6:6d(2+1)7n 7:6o(3+1)8d 8:6o(4+1)9d 9:9o(3+1)10d 10:10d(2+1)11n	[Y3L4[f3]Y6][S3L3]VT
Free		3		N2	RES 1b:o-dgal-HEX-0:0|1:aldi 2s:n-acetyl 3b:b-dglc-HEX-1:5 4s:n-acetyl LIN 1:1d(2+1)2n 2:1o(3+1)3d 3:3d(2+1)4n	[Y3]VT
Free		2		H2N4	RES 1b:o-dgal-HEX-0:0|1:aldi 2s:n-acetyl 3b:b-dgal-HEX-1:5 4b:b-dglc-HEX-1:5 5s:n-acetyl 6b:b-dglc-HEX-1:5 7s:n-acetyl 8b:b-dgal-HEX-1:5 9b:b-dglc-HEX-1:5 10s:n-acetyl LIN 1:1d(2+1)2n 2:1o(3+1)3d 3:3o(6+1)4d 4:4d(2+1)5n 5:1o(6+1)6d 6:6d(2+1)7n 7:6o(4+1)8d 8:8o(6+1)9d 9:9d(2+1)10n	[Y6L4Y6][Y6L3]VT
Free		4		H1N4	RES 1b:o-dgal-HEX-0:0|1:aldi 2s:n-acetyl 3b:b-dglc-HEX-1:5 4s:n-acetyl 5b:b-dglc-HEX-1:5 6s:n-acetyl 7s:sulfate 8b:b-dgal-HEX-1:5 9b:b-dglc-HEX-1:5 10s:n-acetyl LIN 1:1d(2+1)2n 2:1o(3+1)3d 3:3d(2+1)4n 4:1o(6+1)5d 5:5d(2+1)6n 6:5o(6+1)7n 7:5o(4+1)8d 8:8o(6+1)9d 9:9d(2+1)10n	[Y6L4[s6]Y6][Y3]VT
Free		6		N2	RES 1b:o-dgal-HEX-0:0|1:aldi 2s:n-acetyl 3b:b-dglc-HEX-1:5 4s:n-acetyl LIN 1:1d(2+1)2n 2:1o(6+1)3d 3:3d(2+1)4n	[Y6]VT
Free		2		H1N2	RES 1b:o-dgal-HEX-0:0|1:aldi 2s:n-acetyl 3b:b-dgal-HEX-1:5 4b:b-dglc-HEX-1:5 5s:n-acetyl LIN 1:1d(2+1)2n 2:1o(3+1)3d 3:1o(6+1)4d 4:4d(2+1)5n	[Y6][L3]VT
Free		4		H1N3	RES 1b:o-dgal-HEX-0:0|1:aldi 2s:n-acetyl 3b:b-dglc-HEX-1:5 4s:n-acetyl 5b:b-dgal-HEX-1:5 6b:b-dglc-HEX-1:5 7s:n-acetyl LIN 1:1d(2+1)2n 2:1o(3+1)3d 3:3d(2+1)4n 4:3o(4+1)5d 5:1o(6+1)6d 6:6d(2+1)7n	[Y6][L4Y3]VT
Free		2		H2N3F1	RES 1b:o-dgal-HEX-0:0|1:aldi 2s:n-acetyl 3b:b-dgal-HEX-1:5 4b:b-dglc-HEX-1:5 5s:n-acetyl 6b:a-lgal-HEX-1:5|6:d 7b:b-dgal-HEX-1:5 8b:b-dglc-HEX-1:5 9s:n-acetyl LIN 1:1d(2+1)2n 2:1o(3+1)3d 3:3o(3+1)4d 4:4d(2+1)5n 5:4o(3+1)6d 6:4o(4+1)7d 7:1o(6+1)8d 8:8d(2+1)9n	[Y6][L4[f3]Y3L3]VT
Free		2		H1N2S1	RES 1b:o-dgal-HEX-0:0|1:aldi 2s:n-acetyl 3b:b-dgal-HEX-1:5 4b:a-dgro-dgal-NON-2:6|1:a|2:keto|3:d 5s:n-acetyl 6b:b-dglc-HEX-1:5 7s:n-acetyl LIN 1:1d(2+1)2n 2:1o(3+1)3d 3:3o(3+2)4d 4:4d(5+1)5n 5:1o(6+1)6d 6:6d(2+1)7n	[Y6][S3L3]VT
Free		4		H1N3S1	RES 1b:o-dgal-HEX-0:0|1:aldi 2s:n-acetyl 3b:b-dglc-HEX-1:5 4s:n-acetyl 5b:b-dgal-HEX-1:5 6b:a-dgro-dgal-NON-2:6|1:a|2:keto|3:d 7s:n-acetyl 8b:b-dglc-HEX-1:5 9s:n-acetyl LIN 1:1d(2+1)2n 2:1o(3+1)3d 3:3d(2+1)4n 4:3o(4+1)5d 5:5o(3+2)6d 6:6d(5+1)7n 7:1o(6+1)8d 8:8d(2+1)9n	[Y6][S3L4Y3]VT
Free		2		H1N3F1	RES 1b:o-dgal-HEX-0:0|1:aldi 2s:n-acetyl 3b:b-dgal-HEX-1:5 4b:a-lgal-HEX-1:5|6:d 5b:a-dgal-HEX-1:5 6s:n-acetyl 7b:b-dglc-HEX-1:5 8s:n-acetyl LIN 1:1d(2+1)2n 2:1o(3+1)3d 3:3o(2+1)4d 4:3o(3+1)5d 5:5d(2+1)6n 6:1o(6+1)7d 7:7d(2+1)8n	[Y6][V3[f2]L3]VT
Free		2		H1N3	RES 1b:o-dgal-HEX-0:0|1:aldi 2s:n-acetyl 3b:b-dgal-HEX-1:5 4b:b-dglc-HEX-1:5 5s:n-acetyl 6b:b-dglc-HEX-1:5 7s:n-acetyl LIN 1:1d(2+1)2n 2:1o(3+1)3d 3:3o(3+1)4d 4:4d(2+1)5n 5:1o(6+1)6d 6:6d(2+1)7n	[Y6][Y3L3]VT
Free		2		H1N3	RES 1b:o-dgal-HEX-0:0|1:aldi 2s:n-acetyl 3b:b-dgal-HEX-1:5 4b:a-dglc-HEX-1:5 5s:n-acetyl 6b:b-dglc-HEX-1:5 7s:n-acetyl LIN 1:1d(2+1)2n 2:1o(3+1)3d 3:3o(4+1)4d 4:4d(2+1)5n 5:1o(6+1)6d 6:6d(2+1)7n	[Y6][Ya4L3]VT
Free		2		H3N4F2	RES 1b:o-dgal-HEX-0:0|1:aldi 2s:n-acetyl 3b:b-dgal-HEX-1:5 4b:b-dglc-HEX-1:5 5s:n-acetyl 6b:a-lgal-HEX-1:5|6:d 7b:b-dgal-HEX-1:5 8b:b-dglc-HEX-1:5 9s:n-acetyl 10b:a-lgal-HEX-1:5|6:d 11b:b-dgal-HEX-1:5 12b:b-dglc-HEX-1:5 13s:n-acetyl LIN 1:1d(2+1)2n 2:1o(3+1)3d 3:3o(3+1)4d 4:4d(2+1)5n 5:4o(3+1)6d 6:4o(4+1)7d 7:3o(6+1)8d 8:8d(2+1)9n 9:8o(3+1)10d 10:8o(4+1)11d 11:1o(6+1)12d 12:12d(2+1)13n	[Y6][[L4[f3]Y6][L4[f3]Y3]L3]VT
Free		2		H3N6	RES 1b:o-dgal-HEX-0:0|1:aldi 2s:n-acetyl 3b:b-dgal-HEX-1:5 4b:b-dglc-HEX-1:5 5s:n-acetyl 6b:b-dgal-HEX-1:5 7b:a-dglc-HEX-1:5 8s:n-acetyl 9b:b-dglc-HEX-1:5 10s:n-acetyl 11b:b-dgal-HEX-1:5 12b:a-dglc-HEX-1:5 13s:n-acetyl 14b:b-dglc-HEX-1:5 15s:n-acetyl LIN 1:1d(2+1)2n 2:1o(3+1)3d 3:3o(3+1)4d 4:4d(2+1)5n 5:4o(4+1)6d 6:6o(4+1)7d 7:7d(2+1)8n 8:3o(6+1)9d 9:9d(2+1)10n 10:9o(4+1)11d 11:11o(4+1)12d 12:12d…	[Y6][[Ya4L4Y6][Ya4L4Y3]L3]VT
Free		2		H3N4F2	RES 1b:o-dgal-HEX-0:0|1:aldi 2s:n-acetyl 3b:b-dgal-HEX-1:5 4b:b-dglc-HEX-1:5 5s:n-acetyl 6b:a-lgal-HEX-1:5|6:d 7b:b-dgal-HEX-1:5 8b:b-dglc-HEX-1:5 9s:n-acetyl 10b:b-dgal-HEX-1:5 11b:a-lgal-HEX-1:5|6:d 12b:b-dglc-HEX-1:5 13s:n-acetyl LIN 1:1d(2+1)2n 2:1o(3+1)3d 3:3o(3+1)4d 4:4d(2+1)5n 5:4o(3+1)6d 6:4o(4+1)7d 7:3o(6+1)8d 8:8d(2+1)9n 9:8o(4+1)10d 10:10o(2+1)11d 11:1o(6+1)12d 12:12d(2+1)13n	[Y6][[[f2]L4Y6][L4[f3]Y3]L3]VT
Free		2		H1N2F1	RES 1b:o-dgal-HEX-0:0|1:aldi 2s:n-acetyl 3b:b-dgal-HEX-1:5 4b:a-lgal-HEX-1:5|6:d 5b:b-dglc-HEX-1:5 6s:n-acetyl LIN 1:1d(2+1)2n 2:1o(3+1)3d 3:3o(2+1)4d 4:1o(6+1)5d 5:5d(2+1)6n	[Y6][[f2]L3]VT
Free		2		H2N4F1	RES 1b:o-dgal-HEX-0:0|1:aldi 2s:n-acetyl 3b:b-dgal-HEX-1:5 4b:a-lgal-HEX-1:5|6:d 5b:a-dgal-HEX-1:5 6s:n-acetyl 7b:b-dglc-HEX-1:5 8s:n-acetyl 9b:b-dgal-HEX-1:5 10b:a-dglc-HEX-1:5 11s:n-acetyl LIN 1:1d(2+1)2n 2:1o(3+1)3d 3:3o(2+1)4d 4:3o(3+1)5d 5:5d(2+1)6n 6:1o(6+1)7d 7:7d(2+1)8n 8:7o(4+1)9d 9:9o(3+1)10d 10:10d(2+1)11n	[Ya3L4Y6][V3[f2]L3]VT
Free		1		H1N2	RES 1b:o-dgal-HEX-0:0|1:aldi 2s:n-acetyl 3b:b-dgal-HEX-1:5 4b:a-dglc-HEX-1:5 5s:n-acetyl LIN 1:1d(2+1)2n 2:1o(3+1)3d 3:3o(4+1)4d 4:4d(2+1)5n	[Ya4L3]VT
Free		1		H2N3	RES 1b:o-dgal-HEX-0:0|1:aldi 2s:n-acetyl 3b:b-dgal-HEX-1:5 4b:b-dglc-HEX-1:5 5s:n-acetyl 6b:b-dgal-HEX-1:5 7b:a-dglc-HEX-1:5 8s:n-acetyl LIN 1:1d(2+1)2n 2:1o(3+1)3d 3:3o(3+1)4d 4:4d(2+1)5n 5:4o(4+1)6d 6:6o(4+1)7d 7:7d(2+1)8n	[Ya4L4Y3L3]VT
Free		2		H3N4	RES 1b:o-dgal-HEX-0:0|1:aldi 2s:n-acetyl 3b:b-dgal-HEX-1:5 4b:b-dglc-HEX-1:5 5s:n-acetyl 6b:b-dgal-HEX-1:5 7b:b-dglc-HEX-1:5 8s:n-acetyl 9b:b-dgal-HEX-1:5 10b:a-dglc-HEX-1:5 11s:n-acetyl LIN 1:1d(2+1)2n 2:1o(3+1)3d 3:1o(6+1)4d 4:4d(2+1)5n 5:4o(4+1)6d 6:6o(3+1)7d 7:7d(2+1)8n 8:7o(4+1)9d 9:9o(4+1)10d 10:10d(2+1)11n	[Ya4L4Y3L4Y6][L3]VT
Free		2		H3N5	RES 1b:o-dgal-HEX-0:0|1:aldi 2s:n-acetyl 3b:b-dgal-HEX-1:5 4b:a-dglc-HEX-1:5 5s:n-acetyl 6b:b-dglc-HEX-1:5 7s:n-acetyl 8b:b-dgal-HEX-1:5 9b:b-dglc-HEX-1:5 10s:n-acetyl 11b:b-dgal-HEX-1:5 12b:a-dglc-HEX-1:5 13s:n-acetyl LIN 1:1d(2+1)2n 2:1o(3+1)3d 3:3o(4+1)4d 4:4d(2+1)5n 5:1o(6+1)6d 6:6d(2+1)7n 7:6o(4+1)8d 8:8o(3+1)9d 9:9d(2+1)10n 10:9o(4+1)11d 11:11o(4+1)12d 12:12d(2+1)13n	[Ya4L4Y3L4Y6][Ya4L3]VT
Free		2		H2N3	RES 1b:o-dgal-HEX-0:0|1:aldi 2s:n-acetyl 3b:b-dgal-HEX-1:5 4b:b-dglc-HEX-1:5 5s:n-acetyl 6b:b-dgal-HEX-1:5 7b:a-dglc-HEX-1:5 8s:n-acetyl LIN 1:1d(2+1)2n 2:1o(3+1)3d 3:1o(6+1)4d 4:4d(2+1)5n 5:4o(4+1)6d 6:6o(4+1)7d 7:7d(2+1)8n	[Ya4L4Y6][L3]VT
Free		2		H3N4F1	RES 1b:o-dgal-HEX-0:0|1:aldi 2s:n-acetyl 3b:b-dgal-HEX-1:5 4b:b-dglc-HEX-1:5 5s:n-acetyl 6b:a-lgal-HEX-1:5|6:d 7b:b-dgal-HEX-1:5 8b:b-dglc-HEX-1:5 9s:n-acetyl 10b:b-dgal-HEX-1:5 11b:a-dglc-HEX-1:5 12s:n-acetyl LIN 1:1d(2+1)2n 2:1o(3+1)3d 3:3o(3+1)4d 4:4d(2+1)5n 5:4o(3+1)6d 6:4o(4+1)7d 7:1o(6+1)8d 8:8d(2+1)9n 9:8o(4+1)10d 10:10o(4+1)11d 11:11d(2+1)12n	[Ya4L4Y6][L4[f3]Y3L3]VT
Free		4		H2N4F1	RES 1b:o-dgal-HEX-0:0|1:aldi 2s:n-acetyl 3b:b-dglc-HEX-1:5 4s:n-acetyl 5b:a-lgal-HEX-1:5|6:d 6b:b-dgal-HEX-1:5 7b:b-dglc-HEX-1:5 8s:n-acetyl 9b:b-dgal-HEX-1:5 10b:a-dglc-HEX-1:5 11s:n-acetyl LIN 1:1d(2+1)2n 2:1o(3+1)3d 3:3d(2+1)4n 4:3o(3+1)5d 5:3o(4+1)6d 6:1o(6+1)7d 7:7d(2+1)8n 8:7o(4+1)9d 9:9o(4+1)10d 10:10d(2+1)11n	[Ya4L4Y6][L4[f3]Y3]VT
Free		2		H2N3S1	RES 1b:o-dgal-HEX-0:0|1:aldi 2s:n-acetyl 3b:b-dgal-HEX-1:5 4b:a-dgro-dgal-NON-2:6|1:a|2:keto|3:d 5s:n-acetyl 6b:b-dglc-HEX-1:5 7s:n-acetyl 8b:b-dgal-HEX-1:5 9b:a-dglc-HEX-1:5 10s:n-acetyl LIN 1:1d(2+1)2n 2:1o(3+1)3d 3:3o(3+2)4d 4:4d(5+1)5n 5:1o(6+1)6d 6:6d(2+1)7n 7:6o(4+1)8d 8:8o(4+1)9d 9:9d(2+1)10n	[Ya4L4Y6][S3L3]VT
Free		2		H3N5	RES 1b:o-dgal-HEX-0:0|1:aldi 2s:n-acetyl 3b:b-dgal-HEX-1:5 4b:b-dglc-HEX-1:5 5s:n-acetyl 6b:b-dgal-HEX-1:5 7b:a-dglc-HEX-1:5 8s:n-acetyl 9b:b-dglc-HEX-1:5 10s:n-acetyl 11b:b-dgal-HEX-1:5 12b:a-dglc-HEX-1:5 13s:n-acetyl LIN 1:1d(2+1)2n 2:1o(3+1)3d 3:3o(3+1)4d 4:4d(2+1)5n 5:4o(4+1)6d 6:6o(4+1)7d 7:7d(2+1)8n 8:1o(6+1)9d 9:9d(2+1)10n 10:9o(4+1)11d 11:11o(4+1)12d 12:12d(2+1)13n	[Ya4L4Y6][Ya4L4Y3L3]VT
Free		2		H4N6	RES 1b:o-dgal-HEX-0:0|1:aldi 2s:n-acetyl 3b:b-dgal-HEX-1:5 4b:b-dglc-HEX-1:5 5s:n-acetyl 6b:b-dgal-HEX-1:5 7b:a-dglc-HEX-1:5 8s:n-acetyl 9b:b-dglc-HEX-1:5 10s:n-acetyl 11b:b-dgal-HEX-1:5 12b:b-dglc-HEX-1:5 13s:n-acetyl 14b:b-dgal-HEX-1:5 15b:a-dglc-HEX-1:5 16s:n-acetyl LIN 1:1d(2+1)2n 2:1o(3+1)3d 3:3o(3+1)4d 4:4d(2+1)5n 5:4o(4+1)6d 6:6o(4+1)7d 7:7d(2+1)8n 8:3o(6+1)9d 9:9d(2+1)10n 10:9o(4+1)11d 11…	[Ya4L4Y6][[L4Y6][Ya4L4Y3]L3]VT
Free		2		H4N5F1	RES 1b:o-dgal-HEX-0:0|1:aldi 2s:n-acetyl 3b:b-dgal-HEX-1:5 4b:b-dglc-HEX-1:5 5s:n-acetyl 6b:b-dgal-HEX-1:5 7b:b-dglc-HEX-1:5 8s:n-acetyl 9b:a-lgal-HEX-1:5|6:d 10b:b-dgal-HEX-1:5 11b:b-dglc-HEX-1:5 12s:n-acetyl 13b:b-dgal-HEX-1:5 14b:a-dglc-HEX-1:5 15s:n-acetyl LIN 1:1d(2+1)2n 2:1o(3+1)3d 3:3o(3+1)4d 4:4d(2+1)5n 5:4o(4+1)6d 6:3o(6+1)7d 7:7d(2+1)8n 8:7o(3+1)9d 9:7o(4+1)10d 10:1o(6+1)11d 11:11d(2+1)…	[Ya4L4Y6][[L4[f3]Y6][L4Y3]L3]VT
Free		2		H4N5F2	RES 1b:o-dgal-HEX-0:0|1:aldi 2s:n-acetyl 3b:b-dgal-HEX-1:5 4b:b-dglc-HEX-1:5 5s:n-acetyl 6b:a-lgal-HEX-1:5|6:d 7b:b-dgal-HEX-1:5 8b:b-dglc-HEX-1:5 9s:n-acetyl 10b:a-lgal-HEX-1:5|6:d 11b:b-dgal-HEX-1:5 12b:b-dglc-HEX-1:5 13s:n-acetyl 14b:b-dgal-HEX-1:5 15b:a-dglc-HEX-1:5 16s:n-acetyl LIN 1:1d(2+1)2n 2:1o(3+1)3d 3:3o(3+1)4d 4:4d(2+1)5n 5:4o(3+1)6d 6:4o(4+1)7d 7:3o(6+1)8d 8:8d(2+1)9n 9:8o(3+1)10d 10…	[Ya4L4Y6][[L4[f3]Y6][L4[f3]Y3]L3]VT
Free		2		H4N6F1	RES 1b:o-dgal-HEX-0:0|1:aldi 2s:n-acetyl 3b:b-dgal-HEX-1:5 4b:b-dglc-HEX-1:5 5s:n-acetyl 6b:b-dgal-HEX-1:5 7b:a-dglc-HEX-1:5 8s:n-acetyl 9b:b-dglc-HEX-1:5 10s:n-acetyl 11b:a-lgal-HEX-1:5|6:d 12b:b-dgal-HEX-1:5 13b:b-dglc-HEX-1:5 14s:n-acetyl 15b:b-dgal-HEX-1:5 16b:a-dglc-HEX-1:5 17s:n-acetyl LIN 1:1d(2+1)2n 2:1o(3+1)3d 3:3o(3+1)4d 4:4d(2+1)5n 5:4o(4+1)6d 6:6o(4+1)7d 7:7d(2+1)8n 8:3o(6+1)9d 9:9d(2…	[Ya4L4Y6][[L4[f3]Y6][Ya4L4Y3]L3]VT
Free		2		H3N5F1	RES 1b:o-dgal-HEX-0:0|1:aldi 2s:n-acetyl 3b:b-dgal-HEX-1:5 4b:b-dglc-HEX-1:5 5s:n-acetyl 6b:a-lgal-HEX-1:5|6:d 7b:b-dgal-HEX-1:5 8b:b-dglc-HEX-1:5 9s:n-acetyl 10b:b-dglc-HEX-1:5 11s:n-acetyl 12b:b-dgal-HEX-1:5 13b:a-dglc-HEX-1:5 14s:n-acetyl LIN 1:1d(2+1)2n 2:1o(3+1)3d 3:3o(3+1)4d 4:4d(2+1)5n 5:4o(3+1)6d 6:4o(4+1)7d 7:3o(6+1)8d 8:8d(2+1)9n 9:1o(6+1)10d 10:10d(2+1)11n 11:10o(4+1)12d 12:12o(4+1)13d…	[Ya4L4Y6][[Y6][L4[f3]Y3]L3]VT
Free		2		H4N6F1	RES 1b:o-dgal-HEX-0:0|1:aldi 2s:n-acetyl 3b:b-dgal-HEX-1:5 4b:b-dglc-HEX-1:5 5s:n-acetyl 6b:a-lgal-HEX-1:5|6:d 7b:b-dgal-HEX-1:5 8b:b-dglc-HEX-1:5 9s:n-acetyl 10b:b-dgal-HEX-1:5 11b:a-dglc-HEX-1:5 12s:n-acetyl 13b:b-dglc-HEX-1:5 14s:n-acetyl 15b:b-dgal-HEX-1:5 16b:a-dglc-HEX-1:5 17s:n-acetyl LIN 1:1d(2+1)2n 2:1o(3+1)3d 3:3o(3+1)4d 4:4d(2+1)5n 5:4o(3+1)6d 6:4o(4+1)7d 7:3o(6+1)8d 8:8d(2+1)9n 9:8o(4…	[Ya4L4Y6][[Ya4L4Y6][L4[f3]Y3]L3]VT
Free		2		H4N7	RES 1b:o-dgal-HEX-0:0|1:aldi 2s:n-acetyl 3b:b-dgal-HEX-1:5 4b:b-dglc-HEX-1:5 5s:n-acetyl 6b:b-dgal-HEX-1:5 7b:a-dglc-HEX-1:5 8s:n-acetyl 9b:b-dglc-HEX-1:5 10s:n-acetyl 11b:b-dgal-HEX-1:5 12b:a-dglc-HEX-1:5 13s:n-acetyl 14b:b-dglc-HEX-1:5 15s:n-acetyl 16b:b-dgal-HEX-1:5 17b:a-dglc-HEX-1:5 18s:n-acetyl LIN 1:1d(2+1)2n 2:1o(3+1)3d 3:3o(3+1)4d 4:4d(2+1)5n 5:4o(4+1)6d 6:6o(4+1)7d 7:7d(2+1)8n 8:3o(6+1)…	[Ya4L4Y6][[Ya4L4Y6][Ya4L4Y3]L3]VT
Free		2		H4N5F3	RES 1b:o-dgal-HEX-0:0|1:aldi 2s:n-acetyl 3b:b-dgal-HEX-1:5 4b:b-dglc-HEX-1:5 5s:n-acetyl 6b:a-lgal-HEX-1:5|6:d 7b:b-dgal-HEX-1:5 8b:b-dglc-HEX-1:5 9s:n-acetyl 10b:a-lgal-HEX-1:5|6:d 11b:b-dgal-HEX-1:5 12b:a-lgal-HEX-1:5|6:d 13b:b-dglc-HEX-1:5 14s:n-acetyl 15b:b-dgal-HEX-1:5 16b:a-dglc-HEX-1:5 17s:n-acetyl LIN 1:1d(2+1)2n 2:1o(3+1)3d 3:3o(3+1)4d 4:4d(2+1)5n 5:4o(3+1)6d 6:4o(4+1)7d 7:3o(6+1)8d 8:8d…	[Ya4L4Y6][[[f2]L4[f3]Y6][L4[f3]Y3]L3]VT
Free		2		H2N3F1	RES 1b:o-dgal-HEX-0:0|1:aldi 2s:n-acetyl 3b:b-dgal-HEX-1:5 4b:a-lgal-HEX-1:5|6:d 5b:b-dglc-HEX-1:5 6s:n-acetyl 7b:b-dgal-HEX-1:5 8b:a-dglc-HEX-1:5 9s:n-acetyl LIN 1:1d(2+1)2n 2:1o(3+1)3d 3:3o(2+1)4d 4:1o(6+1)5d 5:5d(2+1)6n 6:5o(4+1)7d 7:7o(4+1)8d 8:8d(2+1)9n	[Ya4L4Y6][[f2]L3]VT
Free		1		H3N3	RES 1b:o-dgal-HEX-0:0|1:aldi 2s:n-acetyl 3b:b-dgal-HEX-1:5 4b:b-dglc-HEX-1:5 5s:n-acetyl 6b:b-dgal-HEX-1:5 7b:b-dglc-HEX-1:5 8s:n-acetyl 9b:b-dgal-HEX-1:5 LIN 1:1d(2+1)2n 2:1o(3+1)3d 3:3o(3+1)4d 4:4d(2+1)5n 5:4o(4+1)6d 6:3o(6+1)7d 7:7d(2+1)8n 8:7o(4+1)9d	[[L4Y6][L4Y3]L3]VT
Free		2		H4N4S1	RES 1b:o-dgal-HEX-0:0|1:aldi 2s:n-acetyl 3b:b-dgal-HEX-1:5 4b:a-dgro-dgal-NON-2:6|1:a|2:keto|3:d 5s:n-acetyl 6b:b-dglc-HEX-1:5 7s:n-acetyl 8b:b-dgal-HEX-1:5 9b:b-dglc-HEX-1:5 10s:n-acetyl 11b:b-dgal-HEX-1:5 12b:b-dglc-HEX-1:5 13s:n-acetyl 14b:b-dgal-HEX-1:5 LIN 1:1d(2+1)2n 2:1o(3+1)3d 3:3o(3+2)4d 4:4d(5+1)5n 5:1o(6+1)6d 6:6d(2+1)7n 7:6o(4+1)8d 8:8o(3+1)9d 9:9d(2+1)10n 10:9o(4+1)11d 11:8o(6+1)12d …	[[L4Y6][L4Y3]L4Y6][S3L3]VT
Free		3		H3N4	RES 1b:o-dgal-HEX-0:0|1:aldi 2s:n-acetyl 3b:b-dglc-HEX-1:5 4s:n-acetyl 5b:b-dgal-HEX-1:5 6b:b-dglc-HEX-1:5 7s:n-acetyl 8b:b-dgal-HEX-1:5 9b:b-dglc-HEX-1:5 10s:n-acetyl 11b:b-dgal-HEX-1:5 LIN 1:1d(2+1)2n 2:1o(3+1)3d 3:3d(2+1)4n 4:3o(4+1)5d 5:5o(6+1)6d 6:6d(2+1)7n 7:6o(4+1)8d 8:5o(6+1)9d 9:9d(2+1)10n 10:9o(4+1)11d	[[L4Y6][L4Y6]L4Y3]VT
Free		1		H3N3F1	RES 1b:o-dgal-HEX-0:0|1:aldi 2s:n-acetyl 3b:b-dgal-HEX-1:5 4b:b-dglc-HEX-1:5 5s:n-acetyl 6b:a-lgal-HEX-1:5|6:d 7b:b-dgal-HEX-1:5 8b:b-dglc-HEX-1:5 9s:n-acetyl 10b:b-dgal-HEX-1:5 LIN 1:1d(2+1)2n 2:1o(3+1)3d 3:3o(3+1)4d 4:4d(2+1)5n 5:4o(3+1)6d 6:4o(4+1)7d 7:3o(6+1)8d 8:8d(2+1)9n 9:8o(4+1)10d	[[L4Y6][L4[f3]Y3]L3]VT
Free		1		H3N3S1	RES 1b:o-dgal-HEX-0:0|1:aldi 2s:n-acetyl 3b:b-dgal-HEX-1:5 4b:b-dglc-HEX-1:5 5s:n-acetyl 6b:b-dgal-HEX-1:5 7b:a-dgro-dgal-NON-2:6|1:a|2:keto|3:d 8s:n-acetyl 9b:b-dglc-HEX-1:5 10s:n-acetyl 11b:b-dgal-HEX-1:5 LIN 1:1d(2+1)2n 2:1o(3+1)3d 3:3o(3+1)4d 4:4d(2+1)5n 5:4o(4+1)6d 6:6o(3+2)7d 7:7d(5+1)8n 8:3o(6+1)9d 9:9d(2+1)10n 10:9o(4+1)11d	[[L4Y6][S3L4Y3]L3]VT
Free		1		H3N3F1S1	RES 1b:o-dgal-HEX-0:0|1:aldi 2s:n-acetyl 3b:b-dgal-HEX-1:5 4b:b-dglc-HEX-1:5 5s:n-acetyl 6b:a-lgal-HEX-1:5|6:d 7b:b-dgal-HEX-1:5 8b:a-dgro-dgal-NON-2:6|1:a|2:keto|3:d 9s:n-acetyl 10b:b-dglc-HEX-1:5 11s:n-acetyl 12b:b-dgal-HEX-1:5 LIN 1:1d(2+1)2n 2:1o(3+1)3d 3:3o(3+1)4d 4:4d(2+1)5n 5:4o(3+1)6d 6:4o(4+1)7d 7:7o(3+2)8d 8:8d(5+1)9n 9:3o(6+1)10d 10:10d(2+1)11n 11:10o(4+1)12d	[[L4Y6][S3L4[f3]Y3]L3]VT
Free		3		H3N5	RES 1b:o-dgal-HEX-0:0|1:aldi 2s:n-acetyl 3b:b-dglc-HEX-1:5 4s:n-acetyl 5b:b-dgal-HEX-1:5 6b:b-dglc-HEX-1:5 7s:n-acetyl 8b:b-dgal-HEX-1:5 9b:a-dgal-HEX-1:5 10s:n-acetyl 11b:b-dglc-HEX-1:5 12s:n-acetyl 13b:b-dgal-HEX-1:5 LIN 1:1d(2+1)2n 2:1o(3+1)3d 3:3d(2+1)4n 4:3o(4+1)5d 5:5o(3+1)6d 6:6d(2+1)7n 7:6o(3+1)8d 8:8o(6+1)9d 9:9d(2+1)10n 10:5o(6+1)11d 11:11d(2+1)12n 12:11o(4+1)13d	[[L4Y6][V6L3Y3]L4Y3]VT
Free		1		H3N3F1	RES 1b:o-dgal-HEX-0:0|1:aldi 2s:n-acetyl 3b:b-dgal-HEX-1:5 4b:b-dglc-HEX-1:5 5s:n-acetyl 6b:b-dgal-HEX-1:5 7b:b-dglc-HEX-1:5 8s:n-acetyl 9b:a-lgal-HEX-1:5|6:d 10b:b-dgal-HEX-1:5 LIN 1:1d(2+1)2n 2:1o(3+1)3d 3:3o(3+1)4d 4:4d(2+1)5n 5:4o(4+1)6d 6:3o(6+1)7d 7:7d(2+1)8n 8:7o(3+1)9d 9:7o(4+1)10d	[[L4[f3]Y6][L4Y3]L3]VT
Free		1		H3N3F2	RES 1b:o-dgal-HEX-0:0|1:aldi 2s:n-acetyl 3b:b-dgal-HEX-1:5 4b:b-dglc-HEX-1:5 5s:n-acetyl 6b:a-lgal-HEX-1:5|6:d 7b:b-dgal-HEX-1:5 8b:b-dglc-HEX-1:5 9s:n-acetyl 10b:a-lgal-HEX-1:5|6:d 11b:b-dgal-HEX-1:5 LIN 1:1d(2+1)2n 2:1o(3+1)3d 3:3o(3+1)4d 4:4d(2+1)5n 5:4o(3+1)6d 6:4o(4+1)7d 7:3o(6+1)8d 8:8d(2+1)9n 9:8o(3+1)10d 10:8o(4+1)11d	[[L4[f3]Y6][L4[f3]Y3]L3]VT
Free		1		H3N3F1S1	RES 1b:o-dgal-HEX-0:0|1:aldi 2s:n-acetyl 3b:b-dgal-HEX-1:5 4b:b-dglc-HEX-1:5 5s:n-acetyl 6b:b-dgal-HEX-1:5 7b:a-dgro-dgal-NON-2:6|1:a|2:keto|3:d 8s:n-acetyl 9b:b-dglc-HEX-1:5 10s:n-acetyl 11b:a-lgal-HEX-1:5|6:d 12b:b-dgal-HEX-1:5 LIN 1:1d(2+1)2n 2:1o(3+1)3d 3:3o(3+1)4d 4:4d(2+1)5n 5:4o(4+1)6d 6:6o(3+2)7d 7:7d(5+1)8n 8:3o(6+1)9d 9:9d(2+1)10n 10:9o(3+1)11d 11:9o(4+1)12d	[[L4[f3]Y6][S3L4Y3]L3]VT
Free		1		H3N3F2S1	RES 1b:o-dgal-HEX-0:0|1:aldi 2s:n-acetyl 3b:b-dgal-HEX-1:5 4b:b-dglc-HEX-1:5 5s:n-acetyl 6b:a-lgal-HEX-1:5|6:d 7b:b-dgal-HEX-1:5 8b:a-dgro-dgal-NON-2:6|1:a|2:keto|3:d 9s:n-acetyl 10b:b-dglc-HEX-1:5 11s:n-acetyl 12b:a-lgal-HEX-1:5|6:d 13b:b-dgal-HEX-1:5 LIN 1:1d(2+1)2n 2:1o(3+1)3d 3:3o(3+1)4d 4:4d(2+1)5n 5:4o(3+1)6d 6:4o(4+1)7d 7:7o(3+2)8d 8:8d(5+1)9n 9:3o(6+1)10d 10:10d(2+1)11n 11:10o(3+1)12d 12:…	[[L4[f3]Y6][S3L4[f3]Y3]L3]VT
Free		1		H3N3S1	RES 1b:o-dgal-HEX-0:0|1:aldi 2s:n-acetyl 3b:b-dgal-HEX-1:5 4b:b-dglc-HEX-1:5 5s:n-acetyl 6b:b-dgal-HEX-1:5 7b:b-dglc-HEX-1:5 8s:n-acetyl 9b:b-dgal-HEX-1:5 10b:a-dgro-dgal-NON-2:6|1:a|2:keto|3:d 11s:n-acetyl LIN 1:1d(2+1)2n 2:1o(3+1)3d 3:3o(3+1)4d 4:4d(2+1)5n 5:4o(4+1)6d 6:3o(6+1)7d 7:7d(2+1)8n 8:7o(4+1)9d 9:9o(3+2)10d 10:10d(5+1)11n	[[S3L4Y6][L4Y3]L3]VT
Free		1		H3N3F1S1	RES 1b:o-dgal-HEX-0:0|1:aldi 2s:n-acetyl 3b:b-dgal-HEX-1:5 4b:b-dglc-HEX-1:5 5s:n-acetyl 6b:a-lgal-HEX-1:5|6:d 7b:b-dgal-HEX-1:5 8b:b-dglc-HEX-1:5 9s:n-acetyl 10b:b-dgal-HEX-1:5 11b:a-dgro-dgal-NON-2:6|1:a|2:keto|3:d 12s:n-acetyl LIN 1:1d(2+1)2n 2:1o(3+1)3d 3:3o(3+1)4d 4:4d(2+1)5n 5:4o(3+1)6d 6:4o(4+1)7d 7:3o(6+1)8d 8:8d(2+1)9n 9:8o(4+1)10d 10:10o(3+2)11d 11:11d(5+1)12n	[[S3L4Y6][L4[f3]Y3]L3]VT
Free		1		H3N3S2	RES 1b:o-dgal-HEX-0:0|1:aldi 2s:n-acetyl 3b:b-dgal-HEX-1:5 4b:b-dglc-HEX-1:5 5s:n-acetyl 6b:b-dgal-HEX-1:5 7b:a-dgro-dgal-NON-2:6|1:a|2:keto|3:d 8s:n-acetyl 9b:b-dglc-HEX-1:5 10s:n-acetyl 11b:b-dgal-HEX-1:5 12b:a-dgro-dgal-NON-2:6|1:a|2:keto|3:d 13s:n-acetyl LIN 1:1d(2+1)2n 2:1o(3+1)3d 3:3o(3+1)4d 4:4d(2+1)5n 5:4o(4+1)6d 6:6o(3+2)7d 7:7d(5+1)8n 8:3o(6+1)9d 9:9d(2+1)10n 10:9o(4+1)11d 11:11o(3+2)12…	[[S3L4Y6][S3L4Y3]L3]VT
Free		1		H3N3F1S2	RES 1b:o-dgal-HEX-0:0|1:aldi 2s:n-acetyl 3b:b-dgal-HEX-1:5 4b:b-dglc-HEX-1:5 5s:n-acetyl 6b:a-lgal-HEX-1:5|6:d 7b:b-dgal-HEX-1:5 8b:a-dgro-dgal-NON-2:6|1:a|2:keto|3:d 9s:n-acetyl 10b:b-dglc-HEX-1:5 11s:n-acetyl 12b:b-dgal-HEX-1:5 13b:a-dgro-dgal-NON-2:6|1:a|2:keto|3:d 14s:n-acetyl LIN 1:1d(2+1)2n 2:1o(3+1)3d 3:3o(3+1)4d 4:4d(2+1)5n 5:4o(3+1)6d 6:4o(4+1)7d 7:7o(3+2)8d 8:8d(5+1)9n 9:3o(6+1)10d 10:1…	[[S3L4Y6][S3L4[f3]Y3]L3]VT
Free		1		H3N3F1S1	RES 1b:o-dgal-HEX-0:0|1:aldi 2s:n-acetyl 3b:b-dgal-HEX-1:5 4b:b-dglc-HEX-1:5 5s:n-acetyl 6b:b-dgal-HEX-1:5 7b:b-dglc-HEX-1:5 8s:n-acetyl 9b:a-lgal-HEX-1:5|6:d 10b:b-dgal-HEX-1:5 11b:a-dgro-dgal-NON-2:6|1:a|2:keto|3:d 12s:n-acetyl LIN 1:1d(2+1)2n 2:1o(3+1)3d 3:3o(3+1)4d 4:4d(2+1)5n 5:4o(4+1)6d 6:3o(6+1)7d 7:7d(2+1)8n 8:7o(3+1)9d 9:7o(4+1)10d 10:10o(3+2)11d 11:11d(5+1)12n	[[S3L4[f3]Y6][L4Y3]L3]VT
Free		1		H3N3F2S1	RES 1b:o-dgal-HEX-0:0|1:aldi 2s:n-acetyl 3b:b-dgal-HEX-1:5 4b:b-dglc-HEX-1:5 5s:n-acetyl 6b:a-lgal-HEX-1:5|6:d 7b:b-dgal-HEX-1:5 8b:b-dglc-HEX-1:5 9s:n-acetyl 10b:a-lgal-HEX-1:5|6:d 11b:b-dgal-HEX-1:5 12b:a-dgro-dgal-NON-2:6|1:a|2:keto|3:d 13s:n-acetyl LIN 1:1d(2+1)2n 2:1o(3+1)3d 3:3o(3+1)4d 4:4d(2+1)5n 5:4o(3+1)6d 6:4o(4+1)7d 7:3o(6+1)8d 8:8d(2+1)9n 9:8o(3+1)10d 10:8o(4+1)11d 11:11o(3+2)12d 12:1…	[[S3L4[f3]Y6][L4[f3]Y3]L3]VT
Free		1		H3N3F1S2	RES 1b:o-dgal-HEX-0:0|1:aldi 2s:n-acetyl 3b:b-dgal-HEX-1:5 4b:b-dglc-HEX-1:5 5s:n-acetyl 6b:b-dgal-HEX-1:5 7b:a-dgro-dgal-NON-2:6|1:a|2:keto|3:d 8s:n-acetyl 9b:b-dglc-HEX-1:5 10s:n-acetyl 11b:a-lgal-HEX-1:5|6:d 12b:b-dgal-HEX-1:5 13b:a-dgro-dgal-NON-2:6|1:a|2:keto|3:d 14s:n-acetyl LIN 1:1d(2+1)2n 2:1o(3+1)3d 3:3o(3+1)4d 4:4d(2+1)5n 5:4o(4+1)6d 6:6o(3+2)7d 7:7d(5+1)8n 8:3o(6+1)9d 9:9d(2+1)10n 10:9…	[[S3L4[f3]Y6][S3L4Y3]L3]VT
Free		1		H3N3F2S2	RES 1b:o-dgal-HEX-0:0|1:aldi 2s:n-acetyl 3b:b-dgal-HEX-1:5 4b:b-dglc-HEX-1:5 5s:n-acetyl 6b:a-lgal-HEX-1:5|6:d 7b:b-dgal-HEX-1:5 8b:a-dgro-dgal-NON-2:6|1:a|2:keto|3:d 9s:n-acetyl 10b:b-dglc-HEX-1:5 11s:n-acetyl 12b:a-lgal-HEX-1:5|6:d 13b:b-dgal-HEX-1:5 14b:a-dgro-dgal-NON-2:6|1:a|2:keto|3:d 15s:n-acetyl LIN 1:1d(2+1)2n 2:1o(3+1)3d 3:3o(3+1)4d 4:4d(2+1)5n 5:4o(3+1)6d 6:4o(4+1)7d 7:7o(3+2)8d 8:8d(5…	[[S3L4[f3]Y6][S3L4[f3]Y3]L3]VT
Free		3		H3N6	RES 1b:o-dgal-HEX-0:0|1:aldi 2s:n-acetyl 3b:b-dglc-HEX-1:5 4s:n-acetyl 5b:b-dgal-HEX-1:5 6b:b-dglc-HEX-1:5 7s:n-acetyl 8b:b-dgal-HEX-1:5 9b:a-dgal-HEX-1:5 10s:n-acetyl 11b:b-dglc-HEX-1:5 12s:n-acetyl 13b:b-dgal-HEX-1:5 14b:a-dgal-HEX-1:5 15s:n-acetyl LIN 1:1d(2+1)2n 2:1o(3+1)3d 3:3d(2+1)4n 4:3o(4+1)5d 5:5o(3+1)6d 6:6d(2+1)7n 7:6o(4+1)8d 8:8o(3+1)9d 9:9d(2+1)10n 10:5o(6+1)11d 11:11d(2+1)12n 12:11o…	[[V3L4Y6][V3L4Y3]L4Y3]VT
Free		3		H3N6F1	RES 1b:o-dgal-HEX-0:0|1:aldi 2s:n-acetyl 3b:b-dglc-HEX-1:5 4s:n-acetyl 5b:b-dgal-HEX-1:5 6b:b-dglc-HEX-1:5 7s:n-acetyl 8b:b-dgal-HEX-1:5 9b:a-lgal-HEX-1:5|6:d 10b:a-dgal-HEX-1:5 11s:n-acetyl 12b:b-dglc-HEX-1:5 13s:n-acetyl 14b:b-dgal-HEX-1:5 15b:a-dgal-HEX-1:5 16s:n-acetyl LIN 1:1d(2+1)2n 2:1o(3+1)3d 3:3d(2+1)4n 4:3o(4+1)5d 5:5o(3+1)6d 6:6d(2+1)7n 7:6o(4+1)8d 8:8o(2+1)9d 9:8o(3+1)10d 10:10d(2+1)1…	[[V3L4Y6][V3[f2]L4Y3]L4Y3]VT
Free		1		H2N3	RES 1b:o-dgal-HEX-0:0|1:aldi 2s:n-acetyl 3b:b-dgal-HEX-1:5 4b:b-dglc-HEX-1:5 5s:n-acetyl 6b:b-dgal-HEX-1:5 7b:b-dglc-HEX-1:5 8s:n-acetyl LIN 1:1d(2+1)2n 2:1o(3+1)3d 3:3o(3+1)4d 4:4d(2+1)5n 5:4o(4+1)6d 6:3o(6+1)7d 7:7d(2+1)8n	[[Y6][L4Y3]L3]VT
Free		3		H2N4	RES 1b:o-dgal-HEX-0:0|1:aldi 2s:n-acetyl 3b:b-dglc-HEX-1:5 4s:n-acetyl 5b:b-dgal-HEX-1:5 6b:b-dglc-HEX-1:5 7s:n-acetyl 8b:b-dgal-HEX-1:5 9b:b-dglc-HEX-1:5 10s:n-acetyl LIN 1:1d(2+1)2n 2:1o(3+1)3d 3:3d(2+1)4n 4:3o(4+1)5d 5:5o(3+1)6d 6:6d(2+1)7n 7:6o(4+1)8d 8:5o(6+1)9d 9:9d(2+1)10n	[[Y6][L4Y3]L4Y3]VT
Free		3		H2N5	RES 1b:o-dgal-HEX-0:0|1:aldi 2s:n-acetyl 3b:b-dglc-HEX-1:5 4s:n-acetyl 5b:b-dgal-HEX-1:5 6b:b-dglc-HEX-1:5 7s:n-acetyl 8b:b-dgal-HEX-1:5 9b:a-dgal-HEX-1:5 10s:n-acetyl 11b:b-dglc-HEX-1:5 12s:n-acetyl LIN 1:1d(2+1)2n 2:1o(3+1)3d 3:3d(2+1)4n 4:3o(4+1)5d 5:5o(3+1)6d 6:6d(2+1)7n 7:6o(4+1)8d 8:8o(3+1)9d 9:9d(2+1)10n 10:5o(6+1)11d 11:11d(2+1)12n	[[Y6][V3L4Y3]L4Y3]VT
Free		1		H3N3F2	RES 1b:o-dgal-HEX-0:0|1:aldi 2s:n-acetyl 3b:b-dgal-HEX-1:5 4b:b-dglc-HEX-1:5 5s:n-acetyl 6b:b-dgal-HEX-1:5 7b:a-lgal-HEX-1:5|6:d 8b:b-dglc-HEX-1:5 9s:n-acetyl 10b:b-dgal-HEX-1:5 11b:a-lgal-HEX-1:5|6:d LIN 1:1d(2+1)2n 2:1o(3+1)3d 3:3o(3+1)4d 4:4d(2+1)5n 5:4o(4+1)6d 6:6o(2+1)7d 7:3o(6+1)8d 8:8d(2+1)9n 9:8o(4+1)10d 10:10o(2+1)11d	[[[f2]L4Y6][[f2]L4Y3]L3]VT
Free		3		H1N2F1	RES 1b:o-dgal-HEX-0:0|1:aldi 2s:n-acetyl 3b:b-dglc-HEX-1:5 4s:n-acetyl 5b:b-dgal-HEX-1:5 6b:a-lgal-HEX-1:5|6:d LIN 1:1d(2+1)2n 2:1o(3+1)3d 3:3d(2+1)4n 4:3o(3+1)5d 5:5o(2+1)6d	[[f2]L3Y3]VT
Free		2		H2N2F1S1	RES 1b:o-dgal-HEX-0:0|1:aldi 2s:n-acetyl 3b:b-dgal-HEX-1:5 4b:a-dgro-dgal-NON-2:6|1:a|2:keto|3:d 5s:n-acetyl 6b:b-dglc-HEX-1:5 7s:n-acetyl 8b:b-dgal-HEX-1:5 9b:a-lgal-HEX-1:5|6:d LIN 1:1d(2+1)2n 2:1o(3+1)3d 3:3o(3+2)4d 4:4d(5+1)5n 5:1o(6+1)6d 6:6d(2+1)7n 7:6o(3+1)8d 8:8o(2+1)9d	[[f2]L3Y6][S3L3]VT
Free		2		H2N2F2	RES 1b:o-dgal-HEX-0:0|1:aldi 2s:n-acetyl 3b:b-dgal-HEX-1:5 4b:a-lgal-HEX-1:5|6:d 5b:b-dglc-HEX-1:5 6s:n-acetyl 7b:b-dgal-HEX-1:5 8b:a-lgal-HEX-1:5|6:d LIN 1:1d(2+1)2n 2:1o(3+1)3d 3:3o(2+1)4d 4:1o(6+1)5d 5:5d(2+1)6n 6:5o(3+1)7d 7:7o(2+1)8d	[[f2]L3Y6][[f2]L3]VT
Free		2		H2N2F3	RES 1b:o-dgal-HEX-0:0|1:aldi 2s:n-acetyl 3b:b-dgal-HEX-1:5 4b:a-lgal-HEX-1:5|6:d 5b:b-dglc-HEX-1:5 6s:n-acetyl 7b:a-lgal-HEX-1:5|6:d 8b:b-dgal-HEX-1:5 9b:a-lgal-HEX-1:5|6:d LIN 1:1d(2+1)2n 2:1o(3+1)3d 3:3o(2+1)4d 4:1o(6+1)5d 5:5d(2+1)6n 6:5o(4+1)7d 7:5o(3+1)8d 8:8o(2+1)9d	[[f2]L3[f4]Y6][[f2]L3]VT
Free		1		H1N1F1	RES 1b:o-dgal-HEX-0:0|1:aldi 2s:n-acetyl 3b:b-dgal-HEX-1:5 4b:a-lgal-HEX-1:5|6:d LIN 1:1d(2+1)2n 2:1o(3+1)3d 3:3o(2+1)4d	[[f2]L3]VT
Free		1		H2N2F1	RES 1b:o-dgal-HEX-0:0|1:aldi 2s:n-acetyl 3b:b-dgal-HEX-1:5 4b:b-dglc-HEX-1:5 5s:n-acetyl 6b:b-dgal-HEX-1:5 7b:a-lgal-HEX-1:5|6:d LIN 1:1d(2+1)2n 2:1o(3+1)3d 3:3o(3+1)4d 4:4d(2+1)5n 5:4o(4+1)6d 6:6o(2+1)7d	[[f2]L4Y3L3]VT
Free		1		H3N3F1	RES 1b:o-dgal-HEX-0:0|1:aldi 2s:n-acetyl 3b:b-dgal-HEX-1:5 4b:b-dglc-HEX-1:5 5s:n-acetyl 6b:b-dgal-HEX-1:5 7b:b-dglc-HEX-1:5 8s:n-acetyl 9b:b-dgal-HEX-1:5 10b:a-lgal-HEX-1:5|6:d LIN 1:1d(2+1)2n 2:1o(3+1)3d 3:3o(3+1)4d 4:4d(2+1)5n 5:4o(4+1)6d 6:6o(3+1)7d 7:7d(2+1)8n 8:7o(4+1)9d 9:9o(2+1)10d	[[f2]L4Y3L4Y3L3]VT
Free		2		H5N5F1	RES 1b:o-dgal-HEX-0:0|1:aldi 2s:n-acetyl 3b:b-dgal-HEX-1:5 4b:b-dglc-HEX-1:5 5s:n-acetyl 6b:b-dgal-HEX-1:5 7b:b-dglc-HEX-1:5 8s:n-acetyl 9b:b-dgal-HEX-1:5 10b:b-dglc-HEX-1:5 11s:n-acetyl 12b:b-dgal-HEX-1:5 13b:b-dglc-HEX-1:5 14s:n-acetyl 15b:b-dgal-HEX-1:5 16b:a-lgal-HEX-1:5|6:d LIN 1:1d(2+1)2n 2:1o(3+1)3d 3:1o(6+1)4d 4:4d(2+1)5n 5:4o(4+1)6d 6:6o(3+1)7d 7:7d(2+1)8n 8:7o(4+1)9d 9:9o(3+1)10d 10:10d…	[[f2]L4Y3L4Y3L4Y3L4Y6][L3]VT
Free		2		H4N4F2	RES 1b:o-dgal-HEX-0:0|1:aldi 2s:n-acetyl 3b:b-dgal-HEX-1:5 4b:a-lgal-HEX-1:5|6:d 5b:b-dglc-HEX-1:5 6s:n-acetyl 7b:b-dgal-HEX-1:5 8b:b-dglc-HEX-1:5 9s:n-acetyl 10b:b-dgal-HEX-1:5 11b:b-dglc-HEX-1:5 12s:n-acetyl 13b:b-dgal-HEX-1:5 14b:a-lgal-HEX-1:5|6:d LIN 1:1d(2+1)2n 2:1o(3+1)3d 3:3o(2+1)4d 4:1o(6+1)5d 5:5d(2+1)6n 6:5o(4+1)7d 7:7o(3+1)8d 8:8d(2+1)9n 9:8o(4+1)10d 10:10o(3+1)11d 11:11d(2+1)12n 12:1…	[[f2]L4Y3L4Y3L4Y6][[f2]L3]VT
Free		2		H3N3F1	RES 1b:o-dgal-HEX-0:0|1:aldi 2s:n-acetyl 3b:b-dgal-HEX-1:5 4b:b-dglc-HEX-1:5 5s:n-acetyl 6b:b-dgal-HEX-1:5 7b:b-dglc-HEX-1:5 8s:n-acetyl 9b:b-dgal-HEX-1:5 10b:a-lgal-HEX-1:5|6:d LIN 1:1d(2+1)2n 2:1o(3+1)3d 3:1o(6+1)4d 4:4d(2+1)5n 5:4o(4+1)6d 6:6o(3+1)7d 7:7d(2+1)8n 8:7o(4+1)9d 9:9o(2+1)10d	[[f2]L4Y3L4Y6][L3]VT
Free		2		H4N3F2	RES 1b:o-dgal-HEX-0:0|1:aldi 2s:n-acetyl 3b:b-dgal-HEX-1:5 4b:a-lgal-HEX-1:5|6:d 5b:a-dgal-HEX-1:5 6b:b-dglc-HEX-1:5 7s:n-acetyl 8b:b-dgal-HEX-1:5 9b:b-dglc-HEX-1:5 10s:n-acetyl 11b:b-dgal-HEX-1:5 12b:a-lgal-HEX-1:5|6:d LIN 1:1d(2+1)2n 2:1o(3+1)3d 3:3o(2+1)4d 4:3o(3+1)5d 5:1o(6+1)6d 6:6d(2+1)7n 7:6o(4+1)8d 8:8o(3+1)9d 9:9d(2+1)10n 10:9o(4+1)11d 11:11o(2+1)12d	[[f2]L4Y3L4Y6][La3[f2]L3]VT
Free		2		H3N3F1S1	RES 1b:o-dgal-HEX-0:0|1:aldi 2s:n-acetyl 3b:b-dgal-HEX-1:5 4b:a-dgro-dgal-NON-2:6|1:a|2:keto|3:d 5s:n-acetyl 6b:b-dglc-HEX-1:5 7s:n-acetyl 8b:b-dgal-HEX-1:5 9b:b-dglc-HEX-1:5 10s:n-acetyl 11b:b-dgal-HEX-1:5 12b:a-lgal-HEX-1:5|6:d LIN 1:1d(2+1)2n 2:1o(3+1)3d 3:3o(3+2)4d 4:4d(5+1)5n 5:1o(6+1)6d 6:6d(2+1)7n 7:6o(4+1)8d 8:8o(3+1)9d 9:9d(2+1)10n 10:9o(4+1)11d 11:11o(2+1)12d	[[f2]L4Y3L4Y6][S3L3]VT
Free		2		H3N4F2	RES 1b:o-dgal-HEX-0:0|1:aldi 2s:n-acetyl 3b:b-dgal-HEX-1:5 4b:a-lgal-HEX-1:5|6:d 5b:a-dgal-HEX-1:5 6s:n-acetyl 7b:b-dglc-HEX-1:5 8s:n-acetyl 9b:b-dgal-HEX-1:5 10b:b-dglc-HEX-1:5 11s:n-acetyl 12b:b-dgal-HEX-1:5 13b:a-lgal-HEX-1:5|6:d LIN 1:1d(2+1)2n 2:1o(3+1)3d 3:3o(2+1)4d 4:3o(3+1)5d 5:5d(2+1)6n 6:1o(6+1)7d 7:7d(2+1)8n 8:7o(4+1)9d 9:9o(3+1)10d 10:10d(2+1)11n 11:10o(4+1)12d 12:12o(2+1)13d	[[f2]L4Y3L4Y6][V3[f2]L3]VT
Free		2		H3N4F1	RES 1b:o-dgal-HEX-0:0|1:aldi 2s:n-acetyl 3b:b-dgal-HEX-1:5 4b:a-dglc-HEX-1:5 5s:n-acetyl 6b:b-dglc-HEX-1:5 7s:n-acetyl 8b:b-dgal-HEX-1:5 9b:b-dglc-HEX-1:5 10s:n-acetyl 11b:b-dgal-HEX-1:5 12b:a-lgal-HEX-1:5|6:d LIN 1:1d(2+1)2n 2:1o(3+1)3d 3:3o(4+1)4d 4:4d(2+1)5n 5:1o(6+1)6d 6:6d(2+1)7n 7:6o(4+1)8d 8:8o(3+1)9d 9:9d(2+1)10n 10:9o(4+1)11d 11:11o(2+1)12d	[[f2]L4Y3L4Y6][Ya4L3]VT
Free		2		H3N3F2	RES 1b:o-dgal-HEX-0:0|1:aldi 2s:n-acetyl 3b:b-dgal-HEX-1:5 4b:a-lgal-HEX-1:5|6:d 5b:b-dglc-HEX-1:5 6s:n-acetyl 7b:b-dgal-HEX-1:5 8b:b-dglc-HEX-1:5 9s:n-acetyl 10b:b-dgal-HEX-1:5 11b:a-lgal-HEX-1:5|6:d LIN 1:1d(2+1)2n 2:1o(3+1)3d 3:3o(2+1)4d 4:1o(6+1)5d 5:5d(2+1)6n 6:5o(4+1)7d 7:7o(3+1)8d 8:8d(2+1)9n 9:8o(4+1)10d 10:10o(2+1)11d	[[f2]L4Y3L4Y6][[f2]L3]VT
Free		2		H4N4F2	RES 1b:o-dgal-HEX-0:0|1:aldi 2s:n-acetyl 3b:b-dgal-HEX-1:5 4b:b-dglc-HEX-1:5 5s:n-acetyl 6b:b-dgal-HEX-1:5 7b:a-lgal-HEX-1:5|6:d 8b:b-dglc-HEX-1:5 9s:n-acetyl 10b:b-dgal-HEX-1:5 11b:b-dglc-HEX-1:5 12s:n-acetyl 13b:b-dgal-HEX-1:5 14b:a-lgal-HEX-1:5|6:d LIN 1:1d(2+1)2n 2:1o(3+1)3d 3:3o(3+1)4d 4:4d(2+1)5n 5:4o(4+1)6d 6:6o(2+1)7d 7:1o(6+1)8d 8:8d(2+1)9n 9:8o(4+1)10d 10:10o(3+1)11d 11:11d(2+1)12n 12:1…	[[f2]L4Y3L4Y6][[f2]L4Y3L3]VT
Free		2		H3N3F1	RES 1b:o-dgal-HEX-0:0|1:aldi 2s:n-acetyl 3b:b-dgal-HEX-1:5 4b:b-dglc-HEX-1:5 5s:n-acetyl 6s:sulfate 7b:b-dgal-HEX-1:5 8b:b-dglc-HEX-1:5 9s:n-acetyl 10b:b-dgal-HEX-1:5 11b:a-lgal-HEX-1:5|6:d LIN 1:1d(2+1)2n 2:1o(3+1)3d 3:1o(6+1)4d 4:4d(2+1)5n 5:4o(6+1)6n 6:4o(4+1)7d 7:7o(3+1)8d 8:8d(2+1)9n 9:8o(4+1)10d 10:10o(2+1)11d	[[f2]L4Y3L4[s6]Y6][L3]VT
Free		2		H3N4F1	RES 1b:o-dgal-HEX-0:0|1:aldi 2s:n-acetyl 3b:b-dgal-HEX-1:5 4b:a-dglc-HEX-1:5 5s:n-acetyl 6b:b-dglc-HEX-1:5 7s:n-acetyl 8s:sulfate 9b:b-dgal-HEX-1:5 10b:b-dglc-HEX-1:5 11s:n-acetyl 12b:b-dgal-HEX-1:5 13b:a-lgal-HEX-1:5|6:d LIN 1:1d(2+1)2n 2:1o(3+1)3d 3:3o(4+1)4d 4:4d(2+1)5n 5:1o(6+1)6d 6:6d(2+1)7n 7:6o(6+1)8n 8:6o(4+1)9d 9:9o(3+1)10d 10:10d(2+1)11n 11:10o(4+1)12d 12:12o(2+1)13d	[[f2]L4Y3L4[s6]Y6][Ya4L3]VT
Free		1		H2N2F2	RES 1b:o-dgal-HEX-0:0|1:aldi 2s:n-acetyl 3b:b-dgal-HEX-1:5 4b:a-lgal-HEX-1:5|6:d 5b:b-dglc-HEX-1:5 6s:n-acetyl 7b:b-dgal-HEX-1:5 8b:a-lgal-HEX-1:5|6:d LIN 1:1d(2+1)2n 2:1o(3+1)3d 3:3o(2+1)4d 4:3o(3+1)5d 5:5d(2+1)6n 6:5o(4+1)7d 7:7o(2+1)8d	[[f2]L4Y3[f2]L3]VT
Free		2		H3N3F2S1	RES 1b:o-dgal-HEX-0:0|1:aldi 2s:n-acetyl 3b:b-dgal-HEX-1:5 4b:a-dgro-dgal-NON-2:6|1:a|2:keto|3:d 5s:n-acetyl 6b:b-dglc-HEX-1:5 7s:n-acetyl 8b:b-dgal-HEX-1:5 9b:a-lgal-HEX-1:5|6:d 10b:b-dglc-HEX-1:5 11s:n-acetyl 12b:b-dgal-HEX-1:5 13b:a-lgal-HEX-1:5|6:d LIN 1:1d(2+1)2n 2:1o(3+1)3d 3:3o(3+2)4d 4:4d(5+1)5n 5:1o(6+1)6d 6:6d(2+1)7n 7:6o(4+1)8d 8:8o(2+1)9d 9:8o(3+1)10d 10:10d(2+1)11n 11:10o(4+1)12d 12:…	[[f2]L4Y3[f2]L4Y6][S3L3]VT
Free		2		H3N3F3	RES 1b:o-dgal-HEX-0:0|1:aldi 2s:n-acetyl 3b:b-dgal-HEX-1:5 4b:a-lgal-HEX-1:5|6:d 5b:b-dglc-HEX-1:5 6s:n-acetyl 7b:b-dgal-HEX-1:5 8b:a-lgal-HEX-1:5|6:d 9b:b-dglc-HEX-1:5 10s:n-acetyl 11b:b-dgal-HEX-1:5 12b:a-lgal-HEX-1:5|6:d LIN 1:1d(2+1)2n 2:1o(3+1)3d 3:3o(2+1)4d 4:1o(6+1)5d 5:5d(2+1)6n 6:5o(4+1)7d 7:7o(2+1)8d 8:7o(3+1)9d 9:9d(2+1)10n 10:9o(4+1)11d 11:11o(2+1)12d	[[f2]L4Y3[f2]L4Y6][[f2]L3]VT
Free		3		H1N2F1	RES 1b:o-dgal-HEX-0:0|1:aldi 2s:n-acetyl 3b:b-dglc-HEX-1:5 4s:n-acetyl 5b:b-dgal-HEX-1:5 6b:a-lgal-HEX-1:5|6:d LIN 1:1d(2+1)2n 2:1o(3+1)3d 3:3d(2+1)4n 4:3o(4+1)5d 5:5o(2+1)6d	[[f2]L4Y3]VT
Free		2		H2N2F1	RES 1b:o-dgal-HEX-0:0|1:aldi 2s:n-acetyl 3b:b-dgal-HEX-1:5 4b:b-dglc-HEX-1:5 5s:n-acetyl 6b:b-dgal-HEX-1:5 7b:a-lgal-HEX-1:5|6:d LIN 1:1d(2+1)2n 2:1o(3+1)3d 3:1o(6+1)4d 4:4d(2+1)5n 5:4o(4+1)6d 6:6o(2+1)7d	[[f2]L4Y6][L3]VT
Free		2		H3N3F1	RES 1b:o-dgal-HEX-0:0|1:aldi 2s:n-acetyl 3b:b-dgal-HEX-1:5 4b:b-dglc-HEX-1:5 5s:n-acetyl 6b:b-dgal-HEX-1:5 7b:b-dglc-HEX-1:5 8s:n-acetyl 9b:b-dgal-HEX-1:5 10b:a-lgal-HEX-1:5|6:d LIN 1:1d(2+1)2n 2:1o(3+1)3d 3:3o(6+1)4d 4:4d(2+1)5n 5:4o(4+1)6d 6:1o(6+1)7d 7:7d(2+1)8n 8:7o(4+1)9d 9:9o(2+1)10d	[[f2]L4Y6][L4Y6L3]VT
Free		2		H3N2F2	RES 1b:o-dgal-HEX-0:0|1:aldi 2s:n-acetyl 3b:b-dgal-HEX-1:5 4b:a-lgal-HEX-1:5|6:d 5b:a-dgal-HEX-1:5 6b:b-dglc-HEX-1:5 7s:n-acetyl 8b:b-dgal-HEX-1:5 9b:a-lgal-HEX-1:5|6:d LIN 1:1d(2+1)2n 2:1o(3+1)3d 3:3o(2+1)4d 4:3o(3+1)5d 5:1o(6+1)6d 6:6d(2+1)7n 7:6o(4+1)8d 8:8o(2+1)9d	[[f2]L4Y6][La3[f2]L3]VT
Free		2		H2N2F1S1	RES 1b:o-dgal-HEX-0:0|1:aldi 2s:n-acetyl 3b:b-dgal-HEX-1:5 4b:a-dgro-dgal-NON-2:6|1:a|2:keto|3:d 5s:n-acetyl 6b:b-dglc-HEX-1:5 7s:n-acetyl 8b:b-dgal-HEX-1:5 9b:a-lgal-HEX-1:5|6:d LIN 1:1d(2+1)2n 2:1o(3+1)3d 3:3o(3+2)4d 4:4d(5+1)5n 5:1o(6+1)6d 6:6d(2+1)7n 7:6o(4+1)8d 8:8o(2+1)9d	[[f2]L4Y6][S3L3]VT
Free		2		H2N3F2	RES 1b:o-dgal-HEX-0:0|1:aldi 2s:n-acetyl 3b:b-dgal-HEX-1:5 4b:a-lgal-HEX-1:5|6:d 5b:a-dgal-HEX-1:5 6s:n-acetyl 7b:b-dglc-HEX-1:5 8s:n-acetyl 9b:b-dgal-HEX-1:5 10b:a-lgal-HEX-1:5|6:d LIN 1:1d(2+1)2n 2:1o(3+1)3d 3:3o(2+1)4d 4:3o(3+1)5d 5:5d(2+1)6n 6:1o(6+1)7d 7:7d(2+1)8n 8:7o(4+1)9d 9:9o(2+1)10d	[[f2]L4Y6][V3[f2]L3]VT
Free		2		H3N4F2	RES 1b:o-dgal-HEX-0:0|1:aldi 2s:n-acetyl 3b:b-dgal-HEX-1:5 4b:b-dglc-HEX-1:5 5s:n-acetyl 6b:b-dgal-HEX-1:5 7b:a-lgal-HEX-1:5|6:d 8b:a-dgal-HEX-1:5 9s:n-acetyl 10b:b-dglc-HEX-1:5 11s:n-acetyl 12b:b-dgal-HEX-1:5 13b:a-lgal-HEX-1:5|6:d LIN 1:1d(2+1)2n 2:1o(3+1)3d 3:3o(3+1)4d 4:4d(2+1)5n 5:4o(4+1)6d 6:6o(2+1)7d 7:6o(3+1)8d 8:8d(2+1)9n 9:1o(6+1)10d 10:10d(2+1)11n 11:10o(4+1)12d 12:12o(2+1)13d	[[f2]L4Y6][V3[f2]L4Y3L3]VT
Free		2		H3N4F1	RES 1b:o-dgal-HEX-0:0|1:aldi 2s:n-acetyl 3b:b-dgal-HEX-1:5 4b:b-dglc-HEX-1:5 5s:n-acetyl 6b:b-dgal-HEX-1:5 7b:b-dglc-HEX-1:5 8s:n-acetyl 9b:b-dglc-HEX-1:5 10s:n-acetyl 11b:b-dgal-HEX-1:5 12b:a-lgal-HEX-1:5|6:d LIN 1:1d(2+1)2n 2:1o(3+1)3d 3:3o(3+1)4d 4:4d(2+1)5n 5:4o(4+1)6d 6:6o(3+1)7d 7:7d(2+1)8n 8:1o(6+1)9d 9:9d(2+1)10n 10:9o(4+1)11d 11:11o(2+1)12d	[[f2]L4Y6][Y3L4Y3L3]VT
Free		4		H1N3F1	RES 1b:o-dgal-HEX-0:0|1:aldi 2s:n-acetyl 3b:b-dglc-HEX-1:5 4s:n-acetyl 5b:b-dglc-HEX-1:5 6s:n-acetyl 7b:b-dgal-HEX-1:5 8b:a-lgal-HEX-1:5|6:d LIN 1:1d(2+1)2n 2:1o(3+1)3d 3:3d(2+1)4n 4:1o(6+1)5d 5:5d(2+1)6n 6:5o(4+1)7d 7:7o(2+1)8d	[[f2]L4Y6][Y3]VT
Free		2		H2N3F1	RES 1b:o-dgal-HEX-0:0|1:aldi 2s:n-acetyl 3b:b-dgal-HEX-1:5 4b:a-dglc-HEX-1:5 5s:n-acetyl 6b:b-dglc-HEX-1:5 7s:n-acetyl 8b:b-dgal-HEX-1:5 9b:a-lgal-HEX-1:5|6:d LIN 1:1d(2+1)2n 2:1o(3+1)3d 3:3o(4+1)4d 4:4d(2+1)5n 5:1o(6+1)6d 6:6d(2+1)7n 7:6o(4+1)8d 8:8o(2+1)9d	[[f2]L4Y6][Ya4L3]VT
Free		2		H3N5F1	RES 1b:o-dgal-HEX-0:0|1:aldi 2s:n-acetyl 3b:b-dgal-HEX-1:5 4b:b-dglc-HEX-1:5 5s:n-acetyl 6b:b-dgal-HEX-1:5 7s:n-acetyl 8b:b-dglc-HEX-1:5 9s:n-acetyl 10b:b-dgal-HEX-1:5 11b:b-dglc-HEX-1:5 12s:n-acetyl 13b:b-dgal-HEX-1:5 14b:a-lgal-HEX-1:5|6:d LIN 1:1d(2+1)2n 2:1o(3+1)3d 3:3o(3+1)4d 4:4d(2+1)5n 5:4o(4+1)6d 6:6d(2+1)7n 7:3o(6+1)8d 8:8d(2+1)9n 9:8o(4+1)10d 10:1o(6+1)11d 11:11d(2+1)12n 12:11o(4+1)13d …	[[f2]L4Y6][[L4Y6][Vb4Y3]L3]VT
Free		2		H4N4F3	RES 1b:o-dgal-HEX-0:0|1:aldi 2s:n-acetyl 3b:b-dgal-HEX-1:5 4b:b-dglc-HEX-1:5 5s:n-acetyl 6b:a-lgal-HEX-1:5|6:d 7b:b-dgal-HEX-1:5 8b:a-lgal-HEX-1:5|6:d 9b:b-dglc-HEX-1:5 10s:n-acetyl 11b:b-dgal-HEX-1:5 12b:b-dglc-HEX-1:5 13s:n-acetyl 14b:b-dgal-HEX-1:5 15b:a-lgal-HEX-1:5|6:d LIN 1:1d(2+1)2n 2:1o(3+1)3d 3:3o(3+1)4d 4:4d(2+1)5n 5:4o(3+1)6d 6:4o(4+1)7d 7:7o(2+1)8d 8:3o(6+1)9d 9:9d(2+1)10n 10:9o(4+1)1…	[[f2]L4Y6][[L4Y6][[f2]L4[f3]Y3]L3]VT
Free		2		H5N7F3	RES 1b:o-dgal-HEX-0:0|1:aldi 2s:n-acetyl 3b:b-dgal-HEX-1:5 4b:b-dglc-HEX-1:5 5s:n-acetyl 6b:b-dgal-HEX-1:5 7b:b-dglc-HEX-1:5 8s:n-acetyl 9b:b-dgal-HEX-1:5 10b:a-lgal-HEX-1:5|6:d 11b:a-dgal-HEX-1:5 12s:n-acetyl 13b:b-dglc-HEX-1:5 14s:n-acetyl 15b:b-dgal-HEX-1:5 16b:a-lgal-HEX-1:5|6:d 17b:a-dgal-HEX-1:5 18s:n-acetyl 19b:b-dglc-HEX-1:5 20s:n-acetyl 21b:b-dgal-HEX-1:5 22b:a-lgal-HEX-1:5|6:d LIN 1:1d(…	[[f2]L4Y6][[V3[f2]L4Y6][V3[f2]L4Y3]L4Y3L3]VT
Free		2		H4N6F2	RES 1b:o-dgal-HEX-0:0|1:aldi 2s:n-acetyl 3b:b-dgal-HEX-1:5 4b:b-dglc-HEX-1:5 5s:n-acetyl 6b:b-dgal-HEX-1:5 7b:b-dglc-HEX-1:5 8s:n-acetyl 9b:b-dgal-HEX-1:5 10b:a-lgal-HEX-1:5|6:d 11b:a-dgal-HEX-1:5 12s:n-acetyl 13b:b-dglc-HEX-1:5 14s:n-acetyl 15b:b-dglc-HEX-1:5 16s:n-acetyl 17b:b-dgal-HEX-1:5 18b:a-lgal-HEX-1:5|6:d LIN 1:1d(2+1)2n 2:1o(3+1)3d 3:3o(3+1)4d 4:4d(2+1)5n 5:4o(4+1)6d 6:6o(3+1)7d 7:7d(2+…	[[f2]L4Y6][[Y6][V3[f2]L4Y3]L4Y3L3]VT
Free		2		H3N4F2	RES 1b:o-dgal-HEX-0:0|1:aldi 2s:n-acetyl 3b:b-dgal-HEX-1:5 4b:b-dglc-HEX-1:5 5s:n-acetyl 6b:b-dgal-HEX-1:5 7b:a-lgal-HEX-1:5|6:d 8b:b-dglc-HEX-1:5 9s:n-acetyl 10b:b-dglc-HEX-1:5 11s:n-acetyl 12b:b-dgal-HEX-1:5 13b:a-lgal-HEX-1:5|6:d LIN 1:1d(2+1)2n 2:1o(3+1)3d 3:3o(3+1)4d 4:4d(2+1)5n 5:4o(4+1)6d 6:6o(2+1)7d 7:3o(6+1)8d 8:8d(2+1)9n 9:1o(6+1)10d 10:10d(2+1)11n 11:10o(4+1)12d 12:12o(2+1)13d	[[f2]L4Y6][[Y6][[f2]L4Y3]L3]VT
Free		2		H5N6F3	RES 1b:o-dgal-HEX-0:0|1:aldi 2s:n-acetyl 3b:b-dgal-HEX-1:5 4b:b-dglc-HEX-1:5 5s:n-acetyl 6b:b-dgal-HEX-1:5 7b:b-dglc-HEX-1:5 8s:n-acetyl 9b:b-dgal-HEX-1:5 10b:a-lgal-HEX-1:5|6:d 11b:a-dgal-HEX-1:5 12s:n-acetyl 13b:b-dglc-HEX-1:5 14s:n-acetyl 15b:b-dgal-HEX-1:5 16b:a-lgal-HEX-1:5|6:d 17b:b-dglc-HEX-1:5 18s:n-acetyl 19b:b-dgal-HEX-1:5 20b:a-lgal-HEX-1:5|6:d LIN 1:1d(2+1)2n 2:1o(3+1)3d 3:3o(3+1)4d 4…	[[f2]L4Y6][[[f2]L4Y6][V3[f2]L4Y3]L4Y3L3]VT
Free		2		H4N4F3	RES 1b:o-dgal-HEX-0:0|1:aldi 2s:n-acetyl 3b:b-dgal-HEX-1:5 4b:b-dglc-HEX-1:5 5s:n-acetyl 6b:b-dgal-HEX-1:5 7b:a-lgal-HEX-1:5|6:d 8b:b-dglc-HEX-1:5 9s:n-acetyl 10b:b-dgal-HEX-1:5 11b:a-lgal-HEX-1:5|6:d 12b:b-dglc-HEX-1:5 13s:n-acetyl 14b:b-dgal-HEX-1:5 15b:a-lgal-HEX-1:5|6:d LIN 1:1d(2+1)2n 2:1o(3+1)3d 3:3o(3+1)4d 4:4d(2+1)5n 5:4o(4+1)6d 6:6o(2+1)7d 7:3o(6+1)8d 8:8d(2+1)9n 9:8o(4+1)10d 10:10o(2+1)…	[[f2]L4Y6][[[f2]L4Y6][[f2]L4Y3]L3]VT
Free		2		H5N5F3	RES 1b:o-dgal-HEX-0:0|1:aldi 2s:n-acetyl 3b:b-dgal-HEX-1:5 4b:b-dglc-HEX-1:5 5s:n-acetyl 6b:b-dgal-HEX-1:5 7b:b-dglc-HEX-1:5 8s:n-acetyl 9b:b-dgal-HEX-1:5 10b:a-lgal-HEX-1:5|6:d 11b:b-dglc-HEX-1:5 12s:n-acetyl 13b:b-dgal-HEX-1:5 14b:a-lgal-HEX-1:5|6:d 15b:b-dglc-HEX-1:5 16s:n-acetyl 17b:b-dgal-HEX-1:5 18b:a-lgal-HEX-1:5|6:d LIN 1:1d(2+1)2n 2:1o(3+1)3d 3:3o(3+1)4d 4:4d(2+1)5n 5:4o(4+1)6d 6:6o(3+1)…	[[f2]L4Y6][[[f2]L4Y6][[f2]L4Y3]L4Y3L3]VT
Free		2		H2N2F2	RES 1b:o-dgal-HEX-0:0|1:aldi 2s:n-acetyl 3b:b-dgal-HEX-1:5 4b:a-lgal-HEX-1:5|6:d 5b:b-dglc-HEX-1:5 6s:n-acetyl 7b:b-dgal-HEX-1:5 8b:a-lgal-HEX-1:5|6:d LIN 1:1d(2+1)2n 2:1o(3+1)3d 3:3o(2+1)4d 4:1o(6+1)5d 5:5d(2+1)6n 6:5o(4+1)7d 7:7o(2+1)8d	[[f2]L4Y6][[f2]L3]VT
Free		2		H3N3F2	RES 1b:o-dgal-HEX-0:0|1:aldi 2s:n-acetyl 3b:b-dgal-HEX-1:5 4b:b-dglc-HEX-1:5 5s:n-acetyl 6b:b-dgal-HEX-1:5 7b:a-lgal-HEX-1:5|6:d 8b:b-dglc-HEX-1:5 9s:n-acetyl 10b:b-dgal-HEX-1:5 11b:a-lgal-HEX-1:5|6:d LIN 1:1d(2+1)2n 2:1o(3+1)3d 3:3o(3+1)4d 4:4d(2+1)5n 5:4o(4+1)6d 6:6o(2+1)7d 7:1o(6+1)8d 8:8d(2+1)9n 9:8o(4+1)10d 10:10o(2+1)11d	[[f2]L4Y6][[f2]L4Y3L3]VT
Free		2		H3N3F3	RES 1b:o-dgal-HEX-0:0|1:aldi 2s:n-acetyl 3b:b-dgal-HEX-1:5 4b:a-lgal-HEX-1:5|6:d 5b:b-dglc-HEX-1:5 6s:n-acetyl 7b:b-dgal-HEX-1:5 8b:a-lgal-HEX-1:5|6:d 9b:b-dglc-HEX-1:5 10s:n-acetyl 11b:b-dgal-HEX-1:5 12b:a-lgal-HEX-1:5|6:d LIN 1:1d(2+1)2n 2:1o(3+1)3d 3:3o(2+1)4d 4:3o(3+1)5d 5:5d(2+1)6n 6:5o(4+1)7d 7:7o(2+1)8d 8:1o(6+1)9d 9:9d(2+1)10n 10:9o(4+1)11d 11:11o(2+1)12d	[[f2]L4Y6][[f2]L4Y3[f2]L3]VT
Free		2		H3N4F2	RES 1b:o-dgal-HEX-0:0|1:aldi 2s:n-acetyl 3b:b-dgal-HEX-1:5 4b:a-dglc-HEX-1:5 5s:n-acetyl 6b:b-dglc-HEX-1:5 7s:n-acetyl 8b:b-dgal-HEX-1:5 9b:b-dglc-HEX-1:5 10s:n-acetyl 11b:a-lgal-HEX-1:5|6:d 12b:b-dgal-HEX-1:5 13b:a-lgal-HEX-1:5|6:d LIN 1:1d(2+1)2n 2:1o(3+1)3d 3:3o(4+1)4d 4:4d(2+1)5n 5:1o(6+1)6d 6:6d(2+1)7n 7:6o(6+1)8d 8:8o(3+1)9d 9:9d(2+1)10n 10:9o(3+1)11d 11:9o(4+1)12d 12:12o(2+1)13d	[[f2]L4[f3]Y3L5Y6][Ya4L3]VT
Free		2		H3N3F3	RES 1b:o-dgal-HEX-0:0|1:aldi 2s:n-acetyl 3b:b-dgal-HEX-1:5 4b:b-dglc-HEX-1:5 5s:n-acetyl 6b:a-lgal-HEX-1:5|6:d 7b:b-dgal-HEX-1:5 8b:b-dglc-HEX-1:5 9s:n-acetyl 10b:a-lgal-HEX-1:5|6:d 11b:b-dgal-HEX-1:5 12b:a-lgal-HEX-1:5|6:d LIN 1:1d(2+1)2n 2:1o(3+1)3d 3:3o(3+1)4d 4:4d(2+1)5n 5:4o(3+1)6d 6:4o(4+1)7d 7:1o(6+1)8d 8:8d(2+1)9n 9:8o(3+1)10d 10:8o(4+1)11d 11:11o(2+1)12d	[[f2]L4[f3]Y6][L4[f3]Y3L3]VT
Free		2		H3N3F4	RES 1b:o-dgal-HEX-0:0|1:aldi 2s:n-acetyl 3b:b-dgal-HEX-1:5 4b:a-lgal-HEX-1:5|6:d 5b:b-dglc-HEX-1:5 6s:n-acetyl 7b:a-lgal-HEX-1:5|6:d 8b:b-dgal-HEX-1:5 9b:b-dglc-HEX-1:5 10s:n-acetyl 11b:a-lgal-HEX-1:5|6:d 12b:b-dgal-HEX-1:5 13b:a-lgal-HEX-1:5|6:d LIN 1:1d(2+1)2n 2:1o(3+1)3d 3:3o(2+1)4d 4:3o(6+1)5d 5:5d(2+1)6n 6:5o(3+1)7d 7:5o(4+1)8d 8:1o(6+1)9d 9:9d(2+1)10n 10:9o(3+1)11d 11:9o(4+1)12d 12:12o(2+1)…	[[f2]L4[f3]Y6][L4[f3]Y6[f2]L3]VT
Free		2		H2N2F2S1	RES 1b:o-dgal-HEX-0:0|1:aldi 2s:n-acetyl 3b:b-dgal-HEX-1:5 4b:a-dgro-dgal-NON-2:6|1:a|2:keto|3:d 5s:n-acetyl 6b:b-dglc-HEX-1:5 7s:n-acetyl 8b:a-lgal-HEX-1:5|6:d 9b:b-dgal-HEX-1:5 10b:a-lgal-HEX-1:5|6:d LIN 1:1d(2+1)2n 2:1o(3+1)3d 3:3o(3+2)4d 4:4d(5+1)5n 5:1o(6+1)6d 6:6d(2+1)7n 7:6o(3+1)8d 8:6o(4+1)9d 9:9o(2+1)10d	[[f2]L4[f3]Y6][S3L3]VT
Free		2		H2N3F3	RES 1b:o-dgal-HEX-0:0|1:aldi 2s:n-acetyl 3b:b-dgal-HEX-1:5 4b:a-lgal-HEX-1:5|6:d 5b:a-dgal-HEX-1:5 6s:n-acetyl 7b:b-dglc-HEX-1:5 8s:n-acetyl 9b:a-lgal-HEX-1:5|6:d 10b:b-dgal-HEX-1:5 11b:a-lgal-HEX-1:5|6:d LIN 1:1d(2+1)2n 2:1o(3+1)3d 3:3o(2+1)4d 4:3o(3+1)5d 5:5d(2+1)6n 6:1o(6+1)7d 7:7d(2+1)8n 8:7o(3+1)9d 9:7o(4+1)10d 10:10o(2+1)11d	[[f2]L4[f3]Y6][V3[f2]L3]VT
Free		4		H1N3F2	RES 1b:o-dgal-HEX-0:0|1:aldi 2s:n-acetyl 3b:b-dglc-HEX-1:5 4s:n-acetyl 5b:b-dglc-HEX-1:5 6s:n-acetyl 7b:a-lgal-HEX-1:5|6:d 8b:b-dgal-HEX-1:5 9b:a-lgal-HEX-1:5|6:d LIN 1:1d(2+1)2n 2:1o(3+1)3d 3:3d(2+1)4n 4:1o(6+1)5d 5:5d(2+1)6n 6:5o(3+1)7d 7:5o(4+1)8d 8:8o(2+1)9d	[[f2]L4[f3]Y6][Y3]VT
Free		2		H2N3F2	RES 1b:o-dgal-HEX-0:0|1:aldi 2s:n-acetyl 3b:b-dgal-HEX-1:5 4b:a-dglc-HEX-1:5 5s:n-acetyl 6b:b-dglc-HEX-1:5 7s:n-acetyl 8b:a-lgal-HEX-1:5|6:d 9b:b-dgal-HEX-1:5 10b:a-lgal-HEX-1:5|6:d LIN 1:1d(2+1)2n 2:1o(3+1)3d 3:3o(4+1)4d 4:4d(2+1)5n 5:1o(6+1)6d 6:6d(2+1)7n 7:6o(3+1)8d 8:6o(4+1)9d 9:9o(2+1)10d	[[f2]L4[f3]Y6][Ya4L3]VT
Free		3		H1N2F1	RES 1b:o-dgal-HEX-0:0|1:aldi 2s:n-acetyl 3b:b-dglc-HEX-1:5 4s:n-acetyl 5s:sulfate 6b:b-dgal-HEX-1:5 7b:a-lgal-HEX-1:5|6:d LIN 1:1d(2+1)2n 2:1o(3+1)3d 3:3d(2+1)4n 4:3o(6+1)5n 5:3o(4+1)6d 6:6o(2+1)7d	[[f2]L4[s6]Y3]VT
Free		2		H2N2F1	RES 1b:o-dgal-HEX-0:0|1:aldi 2s:n-acetyl 3b:b-dgal-HEX-1:5 4b:b-dglc-HEX-1:5 5s:n-acetyl 6s:sulfate 7b:b-dgal-HEX-1:5 8b:a-lgal-HEX-1:5|6:d LIN 1:1d(2+1)2n 2:1o(3+1)3d 3:1o(6+1)4d 4:4d(2+1)5n 5:4o(6+1)6n 6:4o(4+1)7d 7:7o(2+1)8d	[[f2]L4[s6]Y6][L3]VT
Free		2		H2N3F1	RES 1b:o-dgal-HEX-0:0|1:aldi 2s:n-acetyl 3b:b-dgal-HEX-1:5 4b:a-dglc-HEX-1:5 5s:n-acetyl 6b:b-dglc-HEX-1:5 7s:n-acetyl 8s:sulfate 9b:b-dgal-HEX-1:5 10b:a-lgal-HEX-1:5|6:d LIN 1:1d(2+1)2n 2:1o(3+1)3d 3:3o(4+1)4d 4:4d(2+1)5n 5:1o(6+1)6d 6:6d(2+1)7n 7:6o(6+1)8n 8:6o(4+1)9d 9:9o(2+1)10d	[[f2]L4[s6]Y6][Ya4L3]VT
Free		2		H2N2F2	RES 1b:o-dgal-HEX-0:0|1:aldi 2s:n-acetyl 3b:b-dgal-HEX-1:5 4b:a-lgal-HEX-1:5|6:d 5b:b-dglc-HEX-1:5 6s:n-acetyl 7s:sulfate 8b:b-dgal-HEX-1:5 9b:a-lgal-HEX-1:5|6:d LIN 1:1d(2+1)2n 2:1o(3+1)3d 3:3o(2+1)4d 4:1o(6+1)5d 5:5d(2+1)6n 6:5o(6+1)7n 7:5o(4+1)8d 8:8o(2+1)9d	[[f2]L4[s6]Y6][[f2]L3]VT
Free		2		H3N3F2S1	RES 1b:o-dgal-HEX-0:0|1:aldi 2s:n-acetyl 3b:b-dgal-HEX-1:5 4b:a-dgro-dgal-NON-2:6|1:a|2:keto|3:d 5s:n-acetyl 6b:b-dglc-HEX-1:5 7s:n-acetyl 8b:a-lgal-HEX-1:5|6:d 9b:b-dgal-HEX-1:5 10b:b-dglc-HEX-1:5 11s:n-acetyl 12b:b-dgal-HEX-1:5 13b:a-lgal-HEX-1:5|6:d LIN 1:1d(2+1)2n 2:1o(3+1)3d 3:3o(3+2)4d 4:4d(5+1)5n 5:1o(6+1)6d 6:6d(2+1)7n 7:6o(3+1)8d 8:6o(4+1)9d 9:9o(3+1)10d 10:10d(2+1)11n 11:10o(3+1)12d 12:…	[[f4]L3Y3L4[f3]Y6][S3L3]VT
Free		4		H3N4F2	RES 1b:o-dgal-HEX-0:0|1:aldi 2s:n-acetyl 3b:b-dglc-HEX-1:5 4s:n-acetyl 5b:b-dgal-HEX-1:5 6b:a-lgal-HEX-1:5|6:d 7b:b-dglc-HEX-1:5 8s:n-acetyl 9b:b-dgal-HEX-1:5 10b:b-dglc-HEX-1:5 11s:n-acetyl 12b:a-lgal-HEX-1:5|6:d 13b:b-dgal-HEX-1:5 14s:sulfate LIN 1:1d(2+1)2n 2:1o(3+1)3d 3:3d(2+1)4n 4:3o(3+1)5d 5:5o(2+1)6d 6:1o(6+1)7d 7:7d(2+1)8n 8:7o(4+1)9d 9:9o(3+1)10d 10:10d(2+1)11n 11:10o(4+1)12d 12:10o(3+1)…	[[s3]L3[f4]Y3L4Y6][[f2]L3Y3]VT
Free		2		H2N2	RES 1b:o-dgal-HEX-0:0|1:aldi 2s:n-acetyl 3b:b-dgal-HEX-1:5 4b:b-dglc-HEX-1:5 5s:n-acetyl 6b:b-dgal-HEX-1:5 7s:sulfate LIN 1:1d(2+1)2n 2:1o(3+1)3d 3:1o(6+1)4d 4:4d(2+1)5n 5:4o(4+1)6d 6:6o(3+1)7n	[[s3]L4Y6][L3]VT
Free		2		H2N2S1	RES 1b:o-dgal-HEX-0:0|1:aldi 2s:n-acetyl 3b:b-dgal-HEX-1:5 4b:a-dgro-dgal-NON-2:6|1:a|2:keto|3:d 5s:n-acetyl 6b:b-dglc-HEX-1:5 7s:n-acetyl 8b:b-dgal-HEX-1:5 9s:sulfate LIN 1:1d(2+1)2n 2:1o(3+1)3d 3:3o(3+2)4d 4:4d(5+1)5n 5:1o(6+1)6d 6:6d(2+1)7n 7:6o(4+1)8d 8:8o(3+1)9n	[[s3]L4Y6][S3L3]VT
Free		4		H2N3F1	RES 1b:o-dgal-HEX-0:0|1:aldi 2s:n-acetyl 3b:b-dglc-HEX-1:5 4s:n-acetyl 5b:b-dgal-HEX-1:5 6b:a-lgal-HEX-1:5|6:d 7b:b-dglc-HEX-1:5 8s:n-acetyl 9b:b-dgal-HEX-1:5 10s:sulfate LIN 1:1d(2+1)2n 2:1o(3+1)3d 3:3d(2+1)4n 4:3o(3+1)5d 5:5o(2+1)6d 6:1o(6+1)7d 7:7d(2+1)8n 8:7o(4+1)9d 9:9o(3+1)10n	[[s3]L4Y6][[f2]L3Y3]VT
Free		4		H2N3F2	RES 1b:o-dgal-HEX-0:0|1:aldi 2s:n-acetyl 3b:b-dglc-HEX-1:5 4s:n-acetyl 5b:b-dgal-HEX-1:5 6b:a-lgal-HEX-1:5|6:d 7b:b-dglc-HEX-1:5 8s:n-acetyl 9b:a-lgal-HEX-1:5|6:d 10b:b-dgal-HEX-1:5 11s:sulfate LIN 1:1d(2+1)2n 2:1o(3+1)3d 3:3d(2+1)4n 4:3o(3+1)5d 5:5o(2+1)6d 6:1o(6+1)7d 7:7d(2+1)8n 8:7o(3+1)9d 9:7o(4+1)10d 10:10o(3+1)11n	[[s3]L4[f3]Y6][[f2]L3Y3]VT
Free		2		H2N2F2	RES 1b:o-dgal-HEX-0:0|1:aldi 2s:n-acetyl 3b:b-dgal-HEX-1:5 4b:a-lgal-HEX-1:5|6:d 5b:b-dglc-HEX-1:5 6s:n-acetyl 7b:a-lgal-HEX-1:5|6:d 8b:b-dgal-HEX-1:5 9s:sulfate LIN 1:1d(2+1)2n 2:1o(3+1)3d 3:3o(2+1)4d 4:1o(6+1)5d 5:5d(2+1)6n 6:5o(3+1)7d 7:5o(4+1)8d 8:8o(3+1)9n	[[s3]L4[f3]Y6][[f2]L3]VT
Free		2		H1N2	RES 1b:o-dgal-HEX-0:0|1:aldi 2s:n-acetyl 3b:b-dgal-HEX-1:5 4b:b-dglc-HEX-1:5 5s:n-acetyl 6s:sulfate LIN 1:1d(2+1)2n 2:1o(3+1)3d 3:1o(6+1)4d 4:4d(2+1)5n 5:4o(6+1)6n	[[s6]Y6][L3]VT
Free		2		H1N2S1	RES 1b:o-dgal-HEX-0:0|1:aldi 2s:n-acetyl 3b:b-dgal-HEX-1:5 4b:a-dgro-dgal-NON-2:6|1:a|2:keto|3:d 5s:n-acetyl 6b:b-dglc-HEX-1:5 7s:n-acetyl 8s:sulfate LIN 1:1d(2+1)2n 2:1o(3+1)3d 3:3o(3+2)4d 4:4d(5+1)5n 5:1o(6+1)6d 6:6d(2+1)7n 7:6o(6+1)8n	[[s6]Y6][S3L3]VT
Free		2		H1N3F1	RES 1b:o-dgal-HEX-0:0|1:aldi 2s:n-acetyl 3b:b-dgal-HEX-1:5 4b:a-lgal-HEX-1:5|6:d 5b:a-dgal-HEX-1:5 6s:n-acetyl 7b:b-dglc-HEX-1:5 8s:n-acetyl 9s:sulfate LIN 1:1d(2+1)2n 2:1o(3+1)3d 3:3o(2+1)4d 4:3o(3+1)5d 5:5d(2+1)6n 6:1o(6+1)7d 7:7d(2+1)8n 8:7o(6+1)9n	[[s6]Y6][V3[f2]L3]VT
Free		2		H1N2F1	RES 1b:o-dgal-HEX-0:0|1:aldi 2s:n-acetyl 3b:b-dgal-HEX-1:5 4b:a-lgal-HEX-1:5|6:d 5b:b-dglc-HEX-1:5 6s:n-acetyl 7s:sulfate LIN 1:1d(2+1)2n 2:1o(3+1)3d 3:3o(2+1)4d 4:1o(6+1)5d 5:5d(2+1)6n 6:5o(6+1)7n	[[s6]Y6][[f2]L3]VT
