# Supplementary material for: Simulated digestions of free oligosaccharides and mucin-type O-glycans reveal a potential role for Clostridium perfringens
Source: Sci Rep. 2024 Jan 18;14:1649. doi: 10.1038/s41598-023-51012-4 (PMC10796942; doi:10.1038/s41598-023-51012-4)
Supplement: Supplementary file 2 — Supplementary Information. [file 41598_2023_51012_MOESM2_ESM.zip › gutGH-SI/Data/CAZy_EC_3.2.1-lineages.tsv]

Species name	Enzyme profile	value	no. of enzymes	Found in gut?	Superkingdom	Phylum	Class	Order	Family	Genus	Species
Bifidobacterium longum	___xx___x_x_x	5400	8	Y	Bacteria	Actinobacteria	Actinomycetia	Bifidobacteriales	Bifidobacteriaceae	Bifidobacterium	Bifidobacterium longum
Clostridium perfringens	_x__xx__x__xx	6450	7	Y	Bacteria	Firmicutes	Clostridia	Eubacteriales	Clostridiaceae	Clostridium	Clostridium perfringens
Bacteroides thetaiotaomicron	___xx__xxx_xx	7064	6	Y	Bacteria	Bacteroidota	Bacteroidia	Bacteroidales	Bacteroidaceae	Bacteroides	Bacteroides thetaiotaomicron
Streptococcus pneumoniae	_x_xxx__x__xx	6458	6	Y	Bacteria	Firmicutes	Bacilli	Lactobacillales	Streptococcaceae	Streptococcus	Streptococcus pneumoniae
Akkermansia muciniphila	_x__x___xxxxx	7954	5	Y	Bacteria	Verrucomicrobia	Verrucomicrobiae	Verrucomicrobiales	Akkermansiaceae	Akkermansia	Akkermansia muciniphila
Bacteroides fragilis	__xxx__xxx_xx	7068	5	Y	Bacteria	Bacteroidota	Bacteroidia	Bacteroidales	Bacteroidaceae	Bacteroides	Bacteroides fragilis
Bifidobacterium bifidum	xx___x__xx_xx	6947	5	Y	Bacteria	Actinobacteria	Actinomycetia	Bifidobacteriales	Bifidobacteriaceae	Bifidobacterium	Bifidobacterium bifidum
Bacillus subtilis	x__xxx_xxxxxx	8121	3		Bacteria	Firmicutes	Bacilli	Bacillales	Bacillaceae	Bacillus	Bacillus subtilis
Cutibacterium acnes	_xxxx_x_xxxxx	8030	3		Bacteria	Actinobacteria	Actinomycetia	Propionibacteriales	Propionibacteriaceae	Cutibacterium	Cutibacterium acnes
Escherichia coli	x__xxx_xxxxxx	8121	3	Y	Bacteria	Proteobacteria	Gammaproteobacteria	Enterobacterales	Enterobacteriaceae	Escherichia	Escherichia coli
Ruminococcus gnavus	x_xxx_xxxx_xx	7133	3	Y	Bacteria	Firmicutes	Clostridia	Eubacteriales	Lachnospiraceae	Mediterraneibacter	Ruminococcus gnavus
Thermotoga maritima	x_xxx__xxxxxx	8093	3		Bacteria	Thermotogae	Thermotogae	Thermotogales	Thermotogaceae	Thermotoga	Thermotoga maritima
Thermus thermophilus	x__xxx_xxxxxx	8121	3		Bacteria	Deinococcus-Thermus	Deinococci	Thermales	Thermaceae	Thermus	Thermus thermophilus
Bacteroides uniformis	xx_xxxxxx_xxx	7675	2	Y	Bacteria	Bacteroidota	Bacteroidia	Bacteroidales	Bacteroidaceae	Bacteroides	Bacteroides uniformis
Bifidobacterium breve	x__xxxxxxxxxx	8185	2	Y	Bacteria	Actinobacteria	Actinomycetia	Bifidobacteriales	Bifidobacteriaceae	Bifidobacterium	Bifidobacterium breve
Carnobacterium maltaromaticum	x__xxxxxxxxxx	8185	2		Bacteria	Firmicutes	Bacilli	Lactobacillales	Carnobacteriaceae	Carnobacterium	Carnobacterium maltaromaticum
Geobacillus stearothermophilus	x__xxxxxxxxxx	8185	2		Bacteria	Firmicutes	Bacilli	Bacillales	Bacillaceae	Geobacillus	Geobacillus stearothermophilus
Lacticaseibacillus casei	xxxxx__xxxxxx	8095	2		Bacteria	Firmicutes	Bacilli	Lactobacillales	Lactobacillaceae	Lacticaseibacillus	Lacticaseibacillus casei
Lactiplantibacillus plantarum	x__xxxxxxxxxx	8185	2		Bacteria	Firmicutes	Bacilli	Lactobacillales	Lactobacillaceae	Lactiplantibacillus	Lactiplantibacillus plantarum
Lactococcus lactis	xx_xxx_xxxxxx	8123	2	Y	Bacteria	Firmicutes	Bacilli	Lactobacillales	Streptococcaceae	Lactococcus	Lactococcus lactis
Leuconostoc mesenteroides	x__xxxxxxxxxx	8185	2		Bacteria	Firmicutes	Bacilli	Lactobacillales	Lactobacillaceae	Leuconostoc	Leuconostoc mesenteroides
Priestia megaterium	x__xxxxxxxxxx	8185	2		Bacteria	Firmicutes	Bacilli	Bacillales	Bacillaceae	Priestia	Priestia megaterium
Tannerella forsythia	_xxxxx_xxxxxx	8126	2		Bacteria	Bacteroidota	Bacteroidia	Bacteroidales	Tannerellaceae	Tannerella	Tannerella forsythia
Thermoclostridium stercorarium	xx_xxx_xxxxxx	8123	2		Bacteria	Firmicutes	Clostridia	Eubacteriales	Oscillospiraceae	Thermoclostridium	Thermoclostridium stercorarium
Vibrio cholerae	_xxxxx_xxxxxx	8126	2	Y	Bacteria	Proteobacteria	Gammaproteobacteria	Vibrionales	Vibrionaceae	Vibrio	Vibrio cholerae
Xanthomonas campestris	xx_xxx_xxxxxx	8123	2		Bacteria	Proteobacteria	Gammaproteobacteria	Xanthomonadales	Xanthomonadaceae	Xanthomonas	Xanthomonas campestris
Actinobacillus pleuropneumoniae	xx_xxxxxxxxxx	8187	1		Bacteria	Proteobacteria	Gammaproteobacteria	Pasteurellales	Pasteurellaceae	Actinobacillus	Actinobacillus pleuropneumoniae
Aeromonas caviae	xxxxxx_xxxxxx	8127	1		Bacteria	Proteobacteria	Gammaproteobacteria	Aeromonadales	Aeromonadaceae	Aeromonas	Aeromonas caviae
Aeromonas hydrophila	xxxxxx_xxxxxx	8127	1	Y	Bacteria	Proteobacteria	Gammaproteobacteria	Aeromonadales	Aeromonadaceae	Aeromonas	Aeromonas hydrophila
Agarivorans gilvus	xx_xxxxxxxxxx	8187	1		Bacteria	Proteobacteria	Gammaproteobacteria	Alteromonadales	Alteromonadaceae	Agarivorans	Agarivorans gilvus
Alicyclobacillus acidocaldarius	xx_xxxxxxxxxx	8187	1		Bacteria	Firmicutes	Bacilli	Bacillales	Alicyclobacillaceae	Alicyclobacillus	Alicyclobacillus acidocaldarius
Arachnia propionica	xxxxx_xxxxxxx	8159	1		Bacteria	Actinobacteria	Actinomycetia	Propionibacteriales	Propionibacteriaceae	Arachnia	Arachnia propionica
Arenibacter latericius	xxx_xxx_xxxxx	8055	1		Bacteria	Bacteroidota	Flavobacteriia	Flavobacteriales	Flavobacteriaceae	Arenibacter	Arenibacter latericius
Arthrobacter psychrolactophilus	xx_xxxxxxxxxx	8187	1		Bacteria	Actinobacteria	Actinomycetia	Micrococcales	Micrococcaceae	Arthrobacter	Arthrobacter psychrolactophilus
Bacillus licheniformis	xx_xxxxxxxxxx	8187	1		Bacteria	Firmicutes	Bacilli	Bacillales	Bacillaceae	Bacillus	Bacillus licheniformis
Bacteroides ovatus	x_xxxxxxxxxxx	8189	1	Y	Bacteria	Bacteroidota	Bacteroidia	Bacteroidales	Bacteroidaceae	Bacteroides	Bacteroides ovatus
Bacteroides salyersiae	x_xxxxxxxxxxx	8189	1	Y	Bacteria	Bacteroidota	Bacteroidia	Bacteroidales	Bacteroidaceae	Bacteroides	Bacteroides salyersiae
Bifidobacterium adolescentis	xx_xxxxxxxxxx	8187	1	Y	Bacteria	Actinobacteria	Actinomycetia	Bifidobacteriales	Bifidobacteriaceae	Bifidobacterium	Bifidobacterium adolescentis
Bifidobacterium animalis	xx_xxxxxxxxxx	8187	1	Y	Bacteria	Actinobacteria	Actinomycetia	Bifidobacteriales	Bifidobacteriaceae	Bifidobacterium	Bifidobacterium animalis
Bifidobacterium saguini	xxxxxxxxxxx_x	6143	1	Y	Bacteria	Actinobacteria	Actinomycetia	Bifidobacteriales	Bifidobacteriaceae	Bifidobacterium	Bifidobacterium saguini
Brachyspira pilosicoli	xxxxx_xxxxxxx	8159	1		Bacteria	Spirochaetes	Spirochaetia	Brachyspirales	Brachyspiraceae	Brachyspira	Brachyspira pilosicoli
Burkholderia cenocepacia	xxxxxx_xxxxxx	8127	1		Bacteria	Proteobacteria	Betaproteobacteria	Burkholderiales	Burkholderiaceae	Burkholderia	Burkholderia cenocepacia
Caldicellulosiruptor saccharolyticus	xx_xxxxxxxxxx	8187	1		Bacteria	Firmicutes	Clostridia	Thermoanaerobacterales	Thermoanaerobacterales Family III. Incertae Sedis	Caldicellulosiruptor	Caldicellulosiruptor saccharolyticus
Capnocytophaga ochracea	xxxxx_xxxxxxx	8159	1		Bacteria	Bacteroidota	Flavobacteriia	Flavobacteriales	Flavobacteriaceae	Capnocytophaga	Capnocytophaga ochracea
Cellulomonas fimi	xxxxxx_xxxxxx	8127	1		Bacteria	Actinobacteria	Actinomycetia	Micrococcales	Cellulomonadaceae	Cellulomonas	Cellulomonas fimi
Cellulophaga algicola	xxxxx_xxxxxxx	8159	1		Bacteria	Bacteroidota	Flavobacteriia	Flavobacteriales	Flavobacteriaceae	Cellulophaga	Cellulophaga algicola
Cellvibrio japonicus	xx_xxxxxxxxxx	8187	1		Bacteria	Proteobacteria	Gammaproteobacteria	Cellvibrionales	Cellvibrionaceae	Cellvibrio	Cellvibrio japonicus
Citrobacter freundii	x_xxxxxxxxxxx	8189	1	Y	Bacteria	Proteobacteria	Gammaproteobacteria	Enterobacterales	Enterobacteriaceae	Citrobacter	Citrobacter freundii
Clostridium acetobutylicum	xx_xxxxxxxxxx	8187	1		Bacteria	Firmicutes	Clostridia	Eubacteriales	Clostridiaceae	Clostridium	Clostridium acetobutylicum
Clostridium nexile	xxxxxxx_xxxxx	8063	1	Y	Bacteria	Firmicutes	Clostridia	Eubacteriales	Clostridiaceae	Clostridium	Clostridium nexile
Clostridium paraputrificum	xxxxxx_xxxxxx	8127	1	Y	Bacteria	Firmicutes	Clostridia	Eubacteriales	Clostridiaceae	Clostridium	Clostridium paraputrificum
Clostridium septicum	_xxxxxxxxxxxx	8190	1	Y	Bacteria	Firmicutes	Clostridia	Eubacteriales	Clostridiaceae	Clostridium	Clostridium septicum
Clostridium tertium	_xxxxxxxxxxxx	8190	1	Y	Bacteria	Firmicutes	Clostridia	Eubacteriales	Clostridiaceae	Clostridium	Clostridium tertium
Coraliomargarita akajimensis	xxxxx_xxxxxxx	8159	1		Bacteria	Verrucomicrobia	Opitutae	Puniceicoccales	Puniceicoccaceae	Coraliomargarita	Coraliomargarita akajimensis
Deinococcus geothermalis	xx_xxxxxxxxxx	8187	1		Bacteria	Deinococcus-Thermus	Deinococci	Deinococcales	Deinococcaceae	Deinococcus	Deinococcus geothermalis
Dickeya dadantii	x_xxxxxxxxxxx	8189	1		Bacteria	Proteobacteria	Gammaproteobacteria	Enterobacterales	Pectobacteriaceae	Dickeya	Dickeya dadantii
Dictyoglomus turgidum	xx_xxxxxxxxxx	8187	1		Bacteria	Dictyoglomi	Dictyoglomia	Dictyoglomales	Dictyoglomaceae	Dictyoglomus	Dictyoglomus turgidum
Dysgonomonas gadei	xxxxxxxxx_xxx	7679	1		Bacteria	Bacteroidota	Bacteroidia	Bacteroidales	Dysgonomonadaceae	Dysgonomonas	Dysgonomonas gadei
Elizabethkingia anophelis	xxxxxxxxxx_xx	7167	1		Bacteria	Bacteroidota	Flavobacteriia	Flavobacteriales	Weeksellaceae	Elizabethkingia	Elizabethkingia anophelis
Elizabethkingia meningoseptica	xxx_xxx_xxxxx	8055	1		Bacteria	Bacteroidota	Flavobacteriia	Flavobacteriales	Weeksellaceae	Elizabethkingia	Elizabethkingia meningoseptica
Enterobacter cloacae	xx_xxxxxxxxxx	8187	1	Y	Bacteria	Proteobacteria	Gammaproteobacteria	Enterobacterales	Enterobacteriaceae	Enterobacter	Enterobacter cloacae
Enterococcus faecalis	xxxxxx_xxxxxx	8127	1	Y	Bacteria	Firmicutes	Bacilli	Lactobacillales	Enterococcaceae	Enterococcus	Enterococcus faecalis
Enterococcus faecium	x_xxxxxxxxxxx	8189	1	Y	Bacteria	Firmicutes	Bacilli	Lactobacillales	Enterococcaceae	Enterococcus	Enterococcus faecium
Enterococcus hirae	xxxxx_xxxxxxx	8159	1	Y	Bacteria	Firmicutes	Bacilli	Lactobacillales	Enterococcaceae	Enterococcus	Enterococcus hirae
Eubacterium ramulus	xxxxxxxxxxx_x	6143	1	Y	Bacteria	Firmicutes	Clostridia	Eubacteriales	Eubacteriaceae	Eubacterium	Eubacterium ramulus
Faecalibacterium prausnitzii	x_xxxxxxxxxxx	8189	1	Y	Bacteria	Firmicutes	Clostridia	Eubacteriales	Oscillospiraceae	Faecalibacterium	Faecalibacterium prausnitzii
Flavobacterium johnsoniae	xxxxxx_xxxxxx	8127	1		Bacteria	Bacteroidota	Flavobacteriia	Flavobacteriales	Flavobacteriaceae	Flavobacterium	Flavobacterium johnsoniae
Halalkalibacterium halodurans	x_xxxxxxxxxxx	8189	1
Lactobacillus acidophilus	xx_xxxxxxxxxx	8187	1	Y	Bacteria	Firmicutes	Bacilli	Lactobacillales	Lactobacillaceae	Lactobacillus	Lactobacillus acidophilus
Latilactobacillus sakei	xx_xxxxxxxxxx	8187	1		Bacteria	Firmicutes	Bacilli	Lactobacillales	Lactobacillaceae	Latilactobacillus	Latilactobacillus sakei
Leadbetterella byssophila	xxxxx_xxxxxxx	8159	1		Bacteria	Bacteroidota	Cytophagia	Cytophagales	Spirosomaceae	Leadbetterella	Leadbetterella byssophila
Limosilactobacillus fermentum	x_xxxxxxxxxxx	8189	1		Bacteria	Firmicutes	Bacilli	Lactobacillales	Lactobacillaceae	Limosilactobacillus	Limosilactobacillus fermentum
Limosilactobacillus reuteri	xx_xxxxxxxxxx	8187	1		Bacteria	Firmicutes	Bacilli	Lactobacillales	Lactobacillaceae	Limosilactobacillus	Limosilactobacillus reuteri
Mannheimia succiniciproducens	xx_xxxxxxxxxx	8187	1		Bacteria	Proteobacteria	Gammaproteobacteria	Pasteurellales	Pasteurellaceae	Basfia	Mannheimia succiniciproducens
Mycobacterium tuberculosis	xxxxxx_xxxxxx	8127	1		Bacteria	Actinobacteria	Actinomycetia	Corynebacteriales	Mycobacteriaceae	Mycobacterium	Mycobacterium tuberculosis
Niallia circulans	xx_xxxxxxxxxx	8187	1		Bacteria	Firmicutes	Bacilli	Bacillales	Bacillaceae	Niallia	Niallia circulans
Opitutaceae bacterium	xxxxxx_xxxxxx	8127	1		Bacteria	Verrucomicrobia	Opitutae	Opitutales	Opitutaceae		Opitutaceae bacterium
Paenarthrobacter aurescens	xxxxxxx_xxxxx	8063	1		Bacteria	Actinobacteria	Actinomycetia	Micrococcales	Micrococcaceae	Paenarthrobacter	Paenarthrobacter aurescens
Paenarthrobacter ureafaciens	_xxxxxxxxxxxx	8190	1
Paenibacillus thiaminolyticus	xxxxx_xxxxxxx	8159	1		Bacteria	Firmicutes	Bacilli	Bacillales	Paenibacillaceae	Paenibacillus	Paenibacillus thiaminolyticus
Paeniclostridium sordellii	_xxxxxxxxxxxx	8190	1		Bacteria	Firmicutes	Clostridia	Eubacteriales	Peptostreptococcaceae	Paeniclostridium	Paeniclostridium sordellii
Paraglaciecola hydrolytica	xx_xxxxxxxxxx	8187	1		Bacteria	Proteobacteria	Gammaproteobacteria	Alteromonadales	Alteromonadaceae	Paraglaciecola	Paraglaciecola hydrolytica
Pasteurella multocida	_xxxxxxxxxxxx	8190	1		Bacteria	Proteobacteria	Gammaproteobacteria	Pasteurellales	Pasteurellaceae	Pasteurella	Pasteurella multocida
Pedobacter heparinus	x_xxxxxxxxxxx	8189	1		Bacteria	Bacteroidota	Sphingobacteriia	Sphingobacteriales	Sphingobacteriaceae	Pedobacter	Pedobacter heparinus
Pedobacter nyackensis	x_xxxxxxxxxxx	8189	1		Bacteria	Bacteroidota	Sphingobacteriia	Sphingobacteriales	Sphingobacteriaceae	Pedobacter	Pedobacter nyackensis
Phocaeicola vulgatus	xxxxx_xxxxxxx	8159	1	Y	Bacteria	Bacteroidota	Bacteroidia	Bacteroidales	Bacteroidaceae	Phocaeicola	Phocaeicola vulgatus
Porphyromonas gingivalis	_xxxxxxxxxxxx	8190	1		Bacteria	Bacteroidota	Bacteroidia	Bacteroidales	Porphyromonadaceae	Porphyromonas	Porphyromonas gingivalis
Prevotella melaninogenica	xxxxx_xxxxxxx	8159	1		Bacteria	Bacteroidota	Bacteroidia	Bacteroidales	Prevotellaceae	Prevotella	Prevotella melaninogenica
Prevotella ruminicola	xxxxx_xxxxxxx	8159	1		Bacteria	Bacteroidota	Bacteroidia	Bacteroidales	Prevotellaceae	Prevotella	Prevotella ruminicola
Pseudoalteromonas haloplanktis	xx_xxxxxxxxxx	8187	1		Bacteria	Proteobacteria	Gammaproteobacteria	Alteromonadales	Pseudoalteromonadaceae	Pseudoalteromonas	Pseudoalteromonas haloplanktis
Pseudoalteromonas piscicida	xxxxxx_xxxxxx	8127	1		Bacteria	Proteobacteria	Gammaproteobacteria	Alteromonadales	Pseudoalteromonadaceae	Pseudoalteromonas	Pseudoalteromonas piscicida
Pseudomonas aeruginosa	xxxxxx_xxxxxx	8127	1		Bacteria	Proteobacteria	Gammaproteobacteria	Pseudomonadales	Pseudomonadaceae	Pseudomonas	Pseudomonas aeruginosa
Pseudopedobacter saltans	x_xxxxxxxxxxx	8189	1		Bacteria	Bacteroidota	Sphingobacteriia	Sphingobacteriales	Sphingobacteriaceae	Pseudopedobacter	Pseudopedobacter saltans
Rhodothermus marinus	xxxxxx_xxxxxx	8127	1		Bacteria	Bacteroidota		Bacteroidetes Order II. Incertae sedis	Rhodothermaceae	Rhodothermus	Rhodothermus marinus
Rickettsia rickettsii	xxxxxx_xxxxxx	8127	1
Roseburia hominis	xxxxxxxxxxx_x	6143	1	Y	Bacteria	Firmicutes	Clostridia	Eubacteriales	Lachnospiraceae	Roseburia	Roseburia hominis
Roseburia intestinalis	x_xxxxxxxxxxx	8189	1	Y	Bacteria	Firmicutes	Clostridia	Eubacteriales	Lachnospiraceae	Roseburia	Roseburia intestinalis
Ruminiclostridium cellulolyticum	xx_xxxxxxxxxx	8187	1		Bacteria	Firmicutes	Clostridia	Eubacteriales	Oscillospiraceae	Ruminiclostridium	Ruminiclostridium cellulolyticum
Ruminiclostridium josui	x_xxxxxxxxxxx	8189	1		Bacteria	Firmicutes	Clostridia	Eubacteriales	Oscillospiraceae	Ruminiclostridium	Ruminiclostridium josui
Ruminococcus lactaris	xxxxxxxxxxx_x	6143	1	Y
Runella slithyformis	xxxxx_xxxxxxx	8159	1		Bacteria	Bacteroidota	Cytophagia	Cytophagales	Spirosomaceae	Runella	Runella slithyformis
Saccharophagus degradans	xxxxxx_xxxxxx	8127	1		Bacteria	Proteobacteria	Gammaproteobacteria	Cellvibrionales	Cellvibrionaceae	Saccharophagus	Saccharophagus degradans
Saccharopolyspora erythraea	x_xxxxxxxxxxx	8189	1		Bacteria	Actinobacteria	Actinomycetia	Pseudonocardiales	Pseudonocardiaceae	Saccharopolyspora	Saccharopolyspora erythraea
Salmonella enterica	_xxxxxxxxxxxx	8190	1	Y	Bacteria	Proteobacteria	Gammaproteobacteria	Enterobacterales	Enterobacteriaceae	Salmonella	Salmonella enterica
Serratia marcescens	xxxxxx_xxxxxx	8127	1		Bacteria	Proteobacteria	Gammaproteobacteria	Enterobacterales	Yersiniaceae	Serratia	Serratia marcescens
Sinorhizobium meliloti	xx_xxxxxxxxxx	8187	1		Bacteria	Proteobacteria	Alphaproteobacteria	Hyphomicrobiales	Rhizobiaceae	Sinorhizobium	Sinorhizobium meliloti
Spirosoma linguale	xxxxx_xxxxxxx	8159	1		Bacteria	Bacteroidota	Cytophagia	Cytophagales	Cytophagaceae	Spirosoma	Spirosoma linguale
Staphylococcus xylosus	xx_xxxxxxxxxx	8187	1		Bacteria	Firmicutes	Bacilli	Bacillales	Staphylococcaceae	Staphylococcus	Staphylococcus xylosus
Stenotrophomonas maltophilia	xxxxxx_xxxxxx	8127	1	Y	Bacteria	Proteobacteria	Gammaproteobacteria	Xanthomonadales	Xanthomonadaceae	Stenotrophomonas	Stenotrophomonas maltophilia
Streptococcus gordonii	xxxxxx_xxxxxx	8127	1	Y	Bacteria	Firmicutes	Bacilli	Lactobacillales	Streptococcaceae	Streptococcus	Streptococcus gordonii
Streptococcus intermedius	_xxxxxxxxxxxx	8190	1	Y	Bacteria	Firmicutes	Bacilli	Lactobacillales	Streptococcaceae	Streptococcus	Streptococcus intermedius
Streptococcus mutans	x_xxxxxxxxxxx	8189	1	Y	Bacteria	Firmicutes	Bacilli	Lactobacillales	Streptococcaceae	Streptococcus	Streptococcus mutans
Streptococcus suis	xx_xxxxxxxxxx	8187	1	Y	Bacteria	Firmicutes	Bacilli	Lactobacillales	Streptococcaceae	Streptococcus	Streptococcus suis
Streptomyces coelicolor	xxxxxx_xxxxxx	8127	1		Bacteria	Actinobacteria	Actinomycetia	Streptomycetales	Streptomycetaceae	Streptomyces	Streptomyces coelicolor
Streptomyces griseus	xxxxxx_xxxxxx	8127	1		Bacteria	Actinobacteria	Actinomycetia	Streptomycetales	Streptomycetaceae	Streptomyces	Streptomyces griseus
Streptomyces plicatus	xxxxxx_xxxxxx	8127	1		Bacteria	Actinobacteria	Actinomycetia	Streptomycetales	Streptomycetaceae	Streptomyces	Streptomyces plicatus
Streptomyces scabiei	xxxxx_xxxxxxx	8159	1		Bacteria	Actinobacteria	Actinomycetia	Streptomycetales	Streptomycetaceae	Streptomyces	Streptomyces scabiei
Streptomyces thermoviolaceus	xxxxxx_xxxxxx	8127	1		Bacteria	Actinobacteria	Actinomycetia	Streptomycetales	Streptomycetaceae	Streptomyces	Streptomyces thermoviolaceus
Symbiobacterium thermophilum	xxxxxx_xxxxxx	8127	1
Terriglobus saanensis	xxxxx_xxxxxxx	8159	1		Bacteria	Acidobacteria	Acidobacteriia	Acidobacteriales	Acidobacteriaceae	Terriglobus	Terriglobus saanensis
Thermoanaerobacter pseudethanolicus	xx_xxxxxxxxxx	8187	1		Bacteria	Firmicutes	Clostridia	Thermoanaerobacterales	Thermoanaerobacteraceae	Thermoanaerobacter	Thermoanaerobacter pseudethanolicus
Thermoanaerobacterium thermosulfurigenes	xx_xxxxxxxxxx	8187	1		Bacteria	Firmicutes	Clostridia	Thermoanaerobacterales	Thermoanaerobacterales Family III. Incertae Sedis	Thermoanaerobacterium	Thermoanaerobacterium thermosulfurigenes
Thermobaculum terrenum	xxxxx_xxxxxxx	8159	1		Bacteria	Chloroflexi				Thermobaculum	Thermobaculum terrenum
Thermotoga neapolitana	x_xxxxxxxxxxx	8189	1		Bacteria	Thermotogae	Thermotogae	Thermotogales	Thermotogaceae	Thermotoga	Thermotoga neapolitana
Thermus brockianus	x_xxxxxxxxxxx	8189	1		Bacteria	Deinococcus-Thermus	Deinococci	Thermales	Thermaceae	Thermus	Thermus brockianus
Thermus caldophilus	xx_xxxxxxxxxx	8187	1
Treponema denticola	_xxxxxxxxxxxx	8190	1		Bacteria	Spirochaetes	Spirochaetia	Spirochaetales	Treponemataceae	Treponema	Treponema denticola
Trueperella pyogenes	_xxxxxxxxxxxx	8190	1		Bacteria	Actinobacteria	Actinomycetia	Actinomycetales	Actinomycetaceae	Trueperella	Trueperella pyogenes
Vibrio furnissii	xxxxxx_xxxxxx	8127	1	Y	Bacteria	Proteobacteria	Gammaproteobacteria	Vibrionales	Vibrionaceae	Vibrio	Vibrio furnissii
Vibrio harveyi	xxxxxx_xxxxxx	8127	1		Bacteria	Proteobacteria	Gammaproteobacteria	Vibrionales	Vibrionaceae	Vibrio	Vibrio harveyi
Vibrio parahaemolyticus	xxxxxx_xxxxxx	8127	1		Bacteria	Proteobacteria	Gammaproteobacteria	Vibrionales	Vibrionaceae	Vibrio	Vibrio parahaemolyticus
Victivallis vadensis	x_xxxxxxxxxxx	8189	1	Y	Bacteria	Lentisphaerae	Lentisphaeria	Victivallales	Victivallaceae	Victivallis	Victivallis vadensis
Weizmannia coagulans	x_xxxxxxxxxxx	8189	1		Bacteria	Firmicutes	Bacilli	Bacillales	Bacillaceae	Weizmannia	Weizmannia coagulans
Wenyingzhuangia fucanilytica	xxxxx_xxxxxxx	8159	1		Bacteria	Bacteroidota	Flavobacteriia	Flavobacteriales	Flavobacteriaceae	Wenyingzhuangia	Wenyingzhuangia fucanilytica
Xanthomonas citri	xxxxxxxxx_xxx	7679	1		Bacteria	Proteobacteria	Gammaproteobacteria	Xanthomonadales	Xanthomonadaceae	Xanthomonas	Xanthomonas citri
Xylella fastidiosa	xxxxx_xxxxxxx	8159	1		Bacteria	Proteobacteria	Gammaproteobacteria	Xanthomonadales	Xanthomonadaceae	Xylella	Xylella fastidiosa
Yersinia pestis	x_xxxxxxxxxxx	8189	1	Y	Bacteria	Proteobacteria	Gammaproteobacteria	Enterobacterales	Yersiniaceae	Yersinia	Yersinia pestis
Zobellia galactanivorans	xx_xxxxxxxxxx	8187	1		Bacteria	Bacteroidota	Flavobacteriia	Flavobacteriales	Flavobacteriaceae	Zobellia	Zobellia galactanivorans
