# Supplementary material for: Simulated digestions of free oligosaccharides and mucin-type O-glycans reveal a potential role for Clostridium perfringens
Source: Sci Rep. 2024 Jan 18;14:1649. doi: 10.1038/s41598-023-51012-4 (PMC10796942; doi:10.1038/s41598-023-51012-4)
Supplement: Supplementary file 2 — Supplementary Information. [file 41598_2023_51012_MOESM2_ESM.zip › gutGH-SI/Data/UniProt_EC_3.2.1-lineages.tsv]

Species name	Enzyme profile	value	no. of enzymes	Found in gut?	Superkingdom	Phylum	Class	Order	Family	Genus	Species
Bifidobacterium bifidum	___x____x___x	4360	10	Y	Bacteria	Actinobacteria	Actinomycetia	Bifidobacteriales	Bifidobacteriaceae	Bifidobacterium	Bifidobacterium bifidum
Clostridium perfringens	________xx_xx	6912	9	Y	Bacteria	Firmicutes	Clostridia	Eubacteriales	Clostridiaceae	Clostridium	Clostridium perfringens
Bacteroides caccae	________xxxxx	7936	8	Y	Bacteria	Bacteroidota	Bacteroidia	Bacteroidales	Bacteroidaceae	Bacteroides	Bacteroides caccae
Bifidobacterium longum	___xx___xx__x	4888	8	Y	Bacteria	Actinobacteria	Actinomycetia	Bifidobacteriales	Bifidobacteriaceae	Bifidobacterium	Bifidobacterium longum
Adhaeribacter pallidiroseus	________xxxxx	7936	7		Bacteria	Bacteroidota	Cytophagia	Cytophagales	Hymenobacteraceae	Adhaeribacter	Adhaeribacter pallidiroseus
Kribbella shirazensis	___x____xxxxx	7944	7		Bacteria	Actinobacteria	Actinomycetia	Propionibacteriales	Kribbellaceae	Kribbella	Kribbella shirazensis
Lachnospiraceae bacterium	____x___xxxxx	7952	7		Bacteria	Firmicutes	Clostridia	Eubacteriales	Lachnospiraceae		Lachnospiraceae bacterium
Nonomuraea jabiensis	___x____xxxxx	7944	7		Bacteria	Actinobacteria	Actinomycetia	Streptosporangiales	Streptosporangiaceae	Nonomuraea	Nonomuraea jabiensis
Parabacteroides faecis	___x____xxxxx	7944	7	Y	Bacteria	Bacteroidota	Bacteroidia	Bacteroidales	Tannerellaceae	Parabacteroides	Parabacteroides faecis
Streptomyces nymphaeiformis	___x____xxxxx	7944	7		Bacteria	Actinobacteria	Actinomycetia	Streptomycetales	Streptomycetaceae	Streptomyces	Streptomyces nymphaeiformis
Streptomyces spectabilis	___x____xxxxx	7944	7		Bacteria	Actinobacteria	Actinomycetia	Streptomycetales	Streptomycetaceae	Streptomyces	Streptomyces spectabilis
Zobellia galactanivorans	________xxxxx	7936	7		Bacteria	Bacteroidota	Flavobacteriia	Flavobacteriales	Flavobacteriaceae	Zobellia	Zobellia galactanivorans
Actinobacteria bacterium	___x___xxxxxx	8072	6		Bacteria	Actinobacteria					Actinobacteria bacterium
Actinomadura parvosata	___x___xxxxxx	8072	6		Bacteria	Actinobacteria	Actinomycetia	Streptosporangiales	Thermomonosporaceae	Actinomadura	Actinomadura parvosata
Actinophytocola algeriensis	___x___xxxxxx	8072	6		Bacteria	Actinobacteria	Actinomycetia	Pseudonocardiales	Pseudonocardiaceae	Actinophytocola	Actinophytocola algeriensis
Akkermansia muciniphila	___x___xxxxxx	8072	6	Y	Bacteria	Verrucomicrobia	Verrucomicrobiae	Verrucomicrobiales	Akkermansiaceae	Akkermansia	Akkermansia muciniphila
Anaerohalosphaera lusitana	____xx__xxxxx	7984	6		Bacteria	Planctomycetota	Phycisphaerae	Sedimentisphaerales	Anaerohalosphaeraceae	Anaerohalosphaera	Anaerohalosphaera lusitana
Arcicella rosea	___x___xxxxxx	8072	6		Bacteria	Bacteroidota	Cytophagia	Cytophagales	Spirosomaceae	Arcicella	Arcicella rosea
Arthrobacter pigmenti	___xx___xxxxx	7960	6		Bacteria	Actinobacteria	Actinomycetia	Micrococcales	Micrococcaceae	Arthrobacter	Arthrobacter pigmenti
Bacteroidales bacterium	_____x__xxxxx	7968	6		Bacteria	Bacteroidota	Bacteroidia	Bacteroidales			Bacteroidales bacterium
Bacteroides coprosuis	x_______xxxxx	7937	6		Bacteria	Bacteroidota	Bacteroidia	Bacteroidales	Bacteroidaceae	Bacteroides	Bacteroides coprosuis
Bacteroides fragilis	____x___xxxxx	7952	6	Y	Bacteria	Bacteroidota	Bacteroidia	Bacteroidales	Bacteroidaceae	Bacteroides	Bacteroides fragilis
Bacteroides helcogenes	x_______xxxxx	7937	6		Bacteria	Bacteroidota	Bacteroidia	Bacteroidales	Bacteroidaceae	Bacteroides	Bacteroides helcogenes
Bacteroides reticulotermitis	___x___xxxxxx	8072	6	Y	Bacteria	Bacteroidota	Bacteroidia	Bacteroidales	Bacteroidaceae	Bacteroides	Bacteroides reticulotermitis
Bacteroides thetaiotaomicron	____x___xxxxx	7952	6	Y	Bacteria	Bacteroidota	Bacteroidia	Bacteroidales	Bacteroidaceae	Bacteroides	Bacteroides thetaiotaomicron
Bacteroides uniformis	____x___xxxxx	7952	6	Y	Bacteria	Bacteroidota	Bacteroidia	Bacteroidales	Bacteroidaceae	Bacteroides	Bacteroides uniformis
Bacteroides xylanisolvens	___x___xxxxxx	8072	6	Y	Bacteria	Bacteroidota	Bacteroidia	Bacteroidales	Bacteroidaceae	Bacteroides	Bacteroides xylanisolvens
Bacteroidetes bacterium	____x___xxxxx	7952	6		Bacteria	Bacteroidota					Bacteroidetes bacterium
Beutenbergia cavernae	___x___xxxxxx	8072	6		Bacteria	Actinobacteria	Actinomycetia	Micrococcales	Beutenbergiaceae	Beutenbergia	Beutenbergia cavernae
Bifidobacterium dentium	____x___xxxxx	7952	6	Y	Bacteria	Actinobacteria	Actinomycetia	Bifidobacteriales	Bifidobacteriaceae	Bifidobacterium	Bifidobacterium dentium
Capnocytophaga canimorsus	____x___xxxxx	7952	6		Bacteria	Bacteroidota	Flavobacteriia	Flavobacteriales	Flavobacteriaceae	Capnocytophaga	Capnocytophaga canimorsus
Capnocytophaga ochracea	____x___xxxxx	7952	6		Bacteria	Bacteroidota	Flavobacteriia	Flavobacteriales	Flavobacteriaceae	Capnocytophaga	Capnocytophaga ochracea
Crossiella cryophila	___xx___xxxxx	7960	6		Bacteria	Actinobacteria	Actinomycetia	Pseudonocardiales	Pseudonocardiaceae	Crossiella	Crossiella cryophila
Dysgonomonas hofstadii	___x___xxxxxx	8072	6		Bacteria	Bacteroidota	Bacteroidia	Bacteroidales	Dysgonomonadaceae	Dysgonomonas	Dysgonomonas hofstadii
Edaphobacter lichenicola	___x___xxxxxx	8072	6		Bacteria	Acidobacteria	Acidobacteriia	Acidobacteriales	Acidobacteriaceae	Edaphobacter	Edaphobacter lichenicola
Flavobacteriaceae bacterium	_____x__xxxxx	7968	6		Bacteria	Bacteroidota	Flavobacteriia	Flavobacteriales	Flavobacteriaceae		Flavobacteriaceae bacterium
Flavobacterium nitrogenifigens	___x___xxxxxx	8072	6		Bacteria	Bacteroidota	Flavobacteriia	Flavobacteriales	Flavobacteriaceae	Flavobacterium	Flavobacterium nitrogenifigens
Granulicella arctica	___x___xxxxxx	8072	6		Bacteria	Acidobacteria	Acidobacteriia	Acidobacteriales	Acidobacteriaceae	Granulicella	Granulicella arctica
Granulicella mallensis	x_______xxxxx	7937	6		Bacteria	Acidobacteria	Acidobacteriia	Acidobacteriales	Acidobacteriaceae	Granulicella	Granulicella mallensis
Hungatella hathewayi	___xx___xxxxx	7960	6	Y	Bacteria	Firmicutes	Clostridia	Eubacteriales	Clostridiaceae	Hungatella	Hungatella hathewayi
Kribbella italica	___xx___xxxxx	7960	6		Bacteria	Actinobacteria	Actinomycetia	Propionibacteriales	Kribbellaceae	Kribbella	Kribbella italica
Kribbella sandramycini	___xx___xxxxx	7960	6		Bacteria	Actinobacteria	Actinomycetia	Propionibacteriales	Kribbellaceae	Kribbella	Kribbella sandramycini
Kribbella solani	___xx___xxxxx	7960	6		Bacteria	Actinobacteria	Actinomycetia	Propionibacteriales	Kribbellaceae	Kribbella	Kribbella solani
Longispora fulva	x__x____xxxxx	7945	6		Bacteria	Actinobacteria	Actinomycetia	Micromonosporales	Micromonosporaceae	Longispora	Longispora fulva
Mucilaginibacter gotjawali	____x___xxxxx	7952	6		Bacteria	Bacteroidota	Sphingobacteriia	Sphingobacteriales	Sphingobacteriaceae	Mucilaginibacter	Mucilaginibacter gotjawali
Mucilaginibacter lappiensis	___x___xxxxxx	8072	6		Bacteria	Bacteroidota	Sphingobacteriia	Sphingobacteriales	Sphingobacteriaceae	Mucilaginibacter	Mucilaginibacter lappiensis
Mucinivorans hirudinis	___x___xxxxxx	8072	6		Bacteria	Bacteroidota	Bacteroidia	Bacteroidales	Rikenellaceae	Mucinivorans	Mucinivorans hirudinis
Naumannella cuiyingiana	___x___xxxxxx	8072	6		Bacteria	Actinobacteria	Actinomycetia	Propionibacteriales	Propionibacteriaceae	Naumannella	Naumannella cuiyingiana
Niastella koreensis	x_______xxxxx	7937	6		Bacteria	Bacteroidota	Chitinophagia	Chitinophagales	Chitinophagaceae	Niastella	Niastella koreensis
Nonomuraea endophytica	___xx___xxxxx	7960	6		Bacteria	Actinobacteria	Actinomycetia	Streptosporangiales	Streptosporangiaceae	Nonomuraea	Nonomuraea endophytica
Nonomuraea rubra	___xx___xxxxx	7960	6		Bacteria	Actinobacteria	Actinomycetia	Streptosporangiales	Streptosporangiaceae	Nonomuraea	Nonomuraea rubra
Odoribacter splanchnicus	____x___xxxxx	7952	6		Bacteria	Bacteroidota	Bacteroidia	Bacteroidales	Odoribacteraceae	Odoribacter	Odoribacter splanchnicus
Omnitrophica bacterium	____xx__xxxxx	7984	6		Bacteria	Candidatus Omnitrophica					Omnitrophica bacterium
Pedobacter zeae	___x___xxxxxx	8072	6		Bacteria	Bacteroidota	Sphingobacteriia	Sphingobacteriales	Sphingobacteriaceae	Pedobacter	Pedobacter zeae
Petrimonas mucosa	____x___xxxxx	7952	6		Bacteria	Bacteroidota	Bacteroidia	Bacteroidales	Dysgonomonadaceae	Petrimonas	Petrimonas mucosa
Phocaeicola salanitronis	x_______xxxxx	7937	6		Bacteria	Bacteroidota	Bacteroidia	Bacteroidales	Bacteroidaceae	Phocaeicola	Phocaeicola salanitronis
Phocaeicola vulgatus	___x___xxxxxx	8072	6	Y	Bacteria	Bacteroidota	Bacteroidia	Bacteroidales	Bacteroidaceae	Phocaeicola	Phocaeicola vulgatus
Phytomonospora endophytica	x__x____xxxxx	7945	6		Bacteria	Actinobacteria	Actinomycetia	Micromonosporales	Micromonosporaceae	Phytomonospora	Phytomonospora endophytica
Proteiniphilum saccharofermentans	____x___xxxxx	7952	6		Bacteria	Bacteroidota	Bacteroidia	Bacteroidales	Dysgonomonadaceae	Proteiniphilum	Proteiniphilum saccharofermentans
Renibacterium salmoninarum	x__xx___x_xxx	7449	6		Bacteria	Actinobacteria	Actinomycetia	Micrococcales	Micrococcaceae	Renibacterium	Renibacterium salmoninarum
Silvibacterium bohemicum	___x___xxxxxx	8072	6		Bacteria	Acidobacteria	Acidobacteriia	Acidobacteriales	Acidobacteriaceae	Silvibacterium	Silvibacterium bohemicum
Sphingobacterium spiritivorum	____x___xxxxx	7952	6		Bacteria	Bacteroidota	Sphingobacteriia	Sphingobacteriales	Sphingobacteriaceae	Sphingobacterium	Sphingobacterium spiritivorum
Streptococcus mitis	___xx___xxxxx	7960	6		Bacteria	Firmicutes	Bacilli	Lactobacillales	Streptococcaceae	Streptococcus	Streptococcus mitis
Streptococcus pneumoniae	___xx___xxxxx	7960	6	Y	Bacteria	Firmicutes	Bacilli	Lactobacillales	Streptococcaceae	Streptococcus	Streptococcus pneumoniae
Streptococcus suis	___xx___xxxxx	7960	6	Y	Bacteria	Firmicutes	Bacilli	Lactobacillales	Streptococcaceae	Streptococcus	Streptococcus suis
Streptomyces formicae	___x___xxxxxx	8072	6		Bacteria	Actinobacteria	Actinomycetia	Streptomycetales	Streptomycetaceae	Streptomyces	Streptomyces formicae
Streptomyces stelliscabiei	___x___xxxxxx	8072	6		Bacteria	Actinobacteria	Actinomycetia	Streptomycetales	Streptomycetaceae	Streptomyces	Streptomyces stelliscabiei
Streptomyces venezuelae	___x___xxxxxx	8072	6		Bacteria	Actinobacteria	Actinomycetia	Streptomycetales	Streptomycetaceae	Streptomyces	Streptomyces venezuelae
Streptomyces violarus	___x___xxxxxx	8072	6		Bacteria	Actinobacteria	Actinomycetia	Streptomycetales	Streptomycetaceae	Streptomyces	Streptomyces violarus
Tannerella forsythia	____x___xxxxx	7952	6		Bacteria	Bacteroidota	Bacteroidia	Bacteroidales	Tannerellaceae	Tannerella	Tannerella forsythia
Terriglobus saanensis	x_______xxxxx	7937	6		Bacteria	Acidobacteria	Acidobacteriia	Acidobacteriales	Acidobacteriaceae	Terriglobus	Terriglobus saanensis
Thermogutta terrifontis	____x___xxxxx	7952	6		Bacteria	Planctomycetota	Planctomycetia	Pirellulales	Thermoguttaceae	Thermogutta	Thermogutta terrifontis
Verrucomicrobia bacterium	____x___xxxxx	7952	6		Bacteria	Verrucomicrobia					Verrucomicrobia bacterium
Zhouia amylolytica	____x___xxxxx	7952	6		Bacteria	Bacteroidota	Flavobacteriia	Flavobacteriales	Flavobacteriaceae	Zhouia	Zhouia amylolytica
Acetatifactor muris	____xx__xxxxx	7984	5		Bacteria	Firmicutes	Clostridia	Eubacteriales	Lachnospiraceae	Acetatifactor	Acetatifactor muris
Actinoalloteichus hymeniacidonis	___xx__xxxxxx	8088	5		Bacteria	Actinobacteria	Actinomycetia	Pseudonocardiales	Pseudonocardiaceae	Actinoalloteichus	Actinoalloteichus hymeniacidonis
Actinomadura luteofluorescens	___x_x_xxxxxx	8104	5		Bacteria	Actinobacteria	Actinomycetia	Streptosporangiales	Thermomonosporaceae	Actinomadura	Actinomadura luteofluorescens
Actinoplanes octamycinicus	___xx__xxxxxx	8088	5		Bacteria	Actinobacteria	Actinomycetia	Micromonosporales	Micromonosporaceae	Actinoplanes	Actinoplanes octamycinicus
Actinopolymorpha rutila	___xx__xxxxxx	8088	5		Bacteria	Actinobacteria	Actinomycetia	Propionibacteriales	Actinopolymorphaceae	Actinopolymorpha	Actinopolymorpha rutila
Algisphaera agarilytica	___xx__xxxxxx	8088	5		Bacteria	Planctomycetota	Phycisphaerae	Phycisphaerales	Phycisphaeraceae	Algisphaera	Algisphaera agarilytica
Alistipes shahii	x__x___xxxxxx	8073	5	Y	Bacteria	Bacteroidota	Bacteroidia	Bacteroidales	Rikenellaceae	Alistipes	Alistipes shahii
Alloprevotella rava	___xx__xxxxxx	8088	5		Bacteria	Bacteroidota	Bacteroidia	Bacteroidales	Prevotellaceae	Alloprevotella	Alloprevotella rava
Allostreptomyces psammosilenae	___xx__xxxxxx	8088	5		Bacteria	Actinobacteria	Actinomycetia	Streptomycetales	Streptomycetaceae	Allostreptomyces	Allostreptomyces psammosilenae
Alteromonas macleodii	___xx__xxxxxx	8088	5		Bacteria	Proteobacteria	Gammaproteobacteria	Alteromonadales	Alteromonadaceae	Alteromonas	Alteromonas macleodii
Amycolatopsis camponoti	___xx__xxxxxx	8088	5		Bacteria	Actinobacteria	Actinomycetia	Pseudonocardiales	Pseudonocardiaceae	Amycolatopsis	Amycolatopsis camponoti
Amycolatopsis jiangsuensis	___x_x_xxxxxx	8104	5		Bacteria	Actinobacteria	Actinomycetia	Pseudonocardiales	Pseudonocardiaceae	Amycolatopsis	Amycolatopsis jiangsuensis
Amycolatopsis umgeniensis	___xx__xxxxxx	8088	5		Bacteria	Actinobacteria	Actinomycetia	Pseudonocardiales	Pseudonocardiaceae	Amycolatopsis	Amycolatopsis umgeniensis
Aquirufa nivalisilvae	_x_x___xxxxxx	8074	5		Bacteria	Bacteroidota	Cytophagia	Cytophagales	Cytophagaceae	Aquirufa	Aquirufa nivalisilvae
Aquisphaera giovannonii	____xx__xxxxx	7984	5		Bacteria	Planctomycetota	Planctomycetia	Isosphaerales	Isosphaeraceae	Aquisphaera	Aquisphaera giovannonii
Arcticibacter svalbardensis	x__x___xxxxxx	8073	5		Bacteria	Bacteroidota	Sphingobacteriia	Sphingobacteriales	Sphingobacteriaceae	Arcticibacter	Arcticibacter svalbardensis
Armatimonadetes bacterium	___xx__xxxxxx	8088	5		Bacteria	Armatimonadetes					Armatimonadetes bacterium
Armatimonas rosea	___xx__xxxxxx	8088	5		Bacteria	Armatimonadetes	Armatimonadia	Armatimonadales	Armatimonadaceae	Armatimonas	Armatimonas rosea
Asticcacaulis excentricus	x__x___xxxxxx	8073	5		Bacteria	Proteobacteria	Alphaproteobacteria	Caulobacterales	Caulobacteraceae	Asticcacaulis	Asticcacaulis excentricus
Bacteroidaceae bacterium	___xxx__xxxxx	7992	5		Bacteria	Bacteroidota	Bacteroidia	Bacteroidales	Bacteroidaceae		Bacteroidaceae bacterium
Bacteroides acidifaciens	___xxx__xxxxx	7992	5	Y	Bacteria	Bacteroidota	Bacteroidia	Bacteroidales	Bacteroidaceae	Bacteroides	Bacteroides acidifaciens
Bacteroides eggerthii	___xx__xxxxxx	8088	5	Y	Bacteria	Bacteroidota	Bacteroidia	Bacteroidales	Bacteroidaceae	Bacteroides	Bacteroides eggerthii
Bacteroides faecis	___xx__xxxxxx	8088	5	Y	Bacteria	Bacteroidota	Bacteroidia	Bacteroidales	Bacteroidaceae	Bacteroides	Bacteroides faecis
Bacteroides finegoldii	___xx__xxxxxx	8088	5	Y	Bacteria	Bacteroidota	Bacteroidia	Bacteroidales	Bacteroidaceae	Bacteroides	Bacteroides finegoldii
Bacteroides heparinolyticus	___xx__xxxxxx	8088	5	Y	Bacteria	Bacteroidota	Bacteroidia	Bacteroidales	Bacteroidaceae	Bacteroides	Bacteroides heparinolyticus
Bacteroides stercoris	____xx__xxxxx	7984	5	Y	Bacteria	Bacteroidota	Bacteroidia	Bacteroidales	Bacteroidaceae	Bacteroides	Bacteroides stercoris
Bifidobacterium mongoliense	___xx__xxxxxx	8088	5	Y	Bacteria	Actinobacteria	Actinomycetia	Bifidobacteriales	Bifidobacteriaceae	Bifidobacterium	Bifidobacterium mongoliense
Bifidobacterium saguini	x__xx___xxxxx	7961	5	Y	Bacteria	Actinobacteria	Actinomycetia	Bifidobacteriales	Bifidobacteriaceae	Bifidobacterium	Bifidobacterium saguini
Bifidobacterium scardovii	___xx__xxxxxx	8088	5	Y	Bacteria	Actinobacteria	Actinomycetia	Bifidobacteriales	Bifidobacteriaceae	Bifidobacterium	Bifidobacterium scardovii
Bifidobacterium tsurumiense	x__xx___xxxxx	7961	5	Y	Bacteria	Actinobacteria	Actinomycetia	Bifidobacteriales	Bifidobacteriaceae	Bifidobacterium	Bifidobacterium tsurumiense
Blautia hansenii	___xxx__xxxxx	7992	5	Y	Bacteria	Firmicutes	Clostridia	Eubacteriales	Lachnospiraceae	Blautia	Blautia hansenii
Blautia obeum	x___xx__xxxxx	7985	5	Y	Bacteria	Firmicutes	Clostridia	Eubacteriales	Lachnospiraceae	Blautia	Blautia obeum
Blautia producta	____xx__xxxxx	7984	5		Bacteria	Firmicutes	Clostridia	Eubacteriales	Lachnospiraceae	Blautia	Blautia producta
Blautia wexlerae	____xx__xxxxx	7984	5	Y	Bacteria	Firmicutes	Clostridia	Eubacteriales	Lachnospiraceae	Blautia	Blautia wexlerae
Buttiauxella agrestis	____xx__xxxxx	7984	5		Bacteria	Proteobacteria	Gammaproteobacteria	Enterobacterales	Enterobacteriaceae	Buttiauxella	Buttiauxella agrestis
Bythopirellula polymerisocia	____xx__xxxxx	7984	5		Bacteria	Planctomycetota	Planctomycetia	Pirellulales	Lacipirellulaceae	Bythopirellula	Bythopirellula polymerisocia
Capnocytophaga canis	___xx__xxxxxx	8088	5		Bacteria	Bacteroidota	Flavobacteriia	Flavobacteriales	Flavobacteriaceae	Capnocytophaga	Capnocytophaga canis
Capnocytophaga cynodegmi	___xx__xxxxxx	8088	5		Bacteria	Bacteroidota	Flavobacteriia	Flavobacteriales	Flavobacteriaceae	Capnocytophaga	Capnocytophaga cynodegmi
Caulobacter segnis	x__x___xxxxxx	8073	5		Bacteria	Proteobacteria	Alphaproteobacteria	Caulobacterales	Caulobacteraceae	Caulobacter	Caulobacter segnis
Caulobacter vibrioides	x__x___xxxxxx	8073	5	Y	Bacteria	Proteobacteria	Alphaproteobacteria	Caulobacterales	Caulobacteraceae	Caulobacter	Caulobacter vibrioides
Cellulomonas hominis	___xx__xxxxxx	8088	5		Bacteria	Actinobacteria	Actinomycetia	Micrococcales	Cellulomonadaceae	Cellulomonas	Cellulomonas hominis
Chloroflexi bacterium	____xx__xxxxx	7984	5		Bacteria	Chloroflexi					Chloroflexi bacterium
Clostridiaceae bacterium	___xx__xxxxxx	8088	5		Bacteria	Firmicutes	Clostridia	Eubacteriales	Clostridiaceae		Clostridiaceae bacterium
Clostridiales bacterium	___xxx__xxxxx	7992	5		Bacteria	Firmicutes	Clostridia	Eubacteriales			Clostridiales bacterium
Curtobacterium pusillum	___xx__xxxxxx	8088	5		Bacteria	Actinobacteria	Actinomycetia	Micrococcales	Microbacteriaceae	Curtobacterium	Curtobacterium pusillum
Cutibacterium acnes	___xx__xxxxxx	8088	5		Bacteria	Actinobacteria	Actinomycetia	Propionibacteriales	Propionibacteriaceae	Cutibacterium	Cutibacterium acnes
Demequina lutea	___xx__xxxxxx	8088	5		Bacteria	Actinobacteria	Actinomycetia	Micrococcales	Demequinaceae	Demequina	Demequina lutea
Dickeya dadantii	___x_x_xxxxxx	8104	5		Bacteria	Proteobacteria	Gammaproteobacteria	Enterobacterales	Pectobacteriaceae	Dickeya	Dickeya dadantii
Eisenbergiella tayi	____xx__xxxxx	7984	5	Y	Bacteria	Firmicutes	Clostridia	Eubacteriales	Lachnospiraceae	Eisenbergiella	Eisenbergiella tayi
Elizabethkingia anophelis	____xx__xxxxx	7984	5		Bacteria	Bacteroidota	Flavobacteriia	Flavobacteriales	Weeksellaceae	Elizabethkingia	Elizabethkingia anophelis
Elizabethkingia miricola	____xx__xxxxx	7984	5		Bacteria	Bacteroidota	Flavobacteriia	Flavobacteriales	Weeksellaceae	Elizabethkingia	Elizabethkingia miricola
Enterobacter cloacae	____xx__xxxxx	7984	5	Y	Bacteria	Proteobacteria	Gammaproteobacteria	Enterobacterales	Enterobacteriaceae	Enterobacter	Enterobacter cloacae
Enterococcus faecalis	___xxx__xxxxx	7992	5	Y	Bacteria	Firmicutes	Bacilli	Lactobacillales	Enterococcaceae	Enterococcus	Enterococcus faecalis
Escherichia coli	____xx__xxxxx	7984	5	Y	Bacteria	Proteobacteria	Gammaproteobacteria	Enterobacterales	Enterobacteriaceae	Escherichia	Escherichia coli
Eubacterium ramulus	___xxx__xxxxx	7992	5	Y	Bacteria	Firmicutes	Clostridia	Eubacteriales	Eubacteriaceae	Eubacterium	Eubacterium ramulus
Fibrella aestuarina	x___x___xxxxx	7953	5		Bacteria	Bacteroidota	Cytophagia	Cytophagales	Spirosomaceae	Fibrella	Fibrella aestuarina
Fibrisoma limi	x___x___xxxxx	7953	5		Bacteria	Bacteroidota	Cytophagia	Cytophagales	Spirosomaceae	Fibrisoma	Fibrisoma limi
Firmicutes bacterium	____xx__xxxxx	7984	5		Bacteria	Firmicutes					Firmicutes bacterium
Flavobacterium johnsoniae	x__x___xxxxxx	8073	5		Bacteria	Bacteroidota	Flavobacteriia	Flavobacteriales	Flavobacteriaceae	Flavobacterium	Flavobacterium johnsoniae
Granulicella aggregans	x__x___xxxxxx	8073	5		Bacteria	Acidobacteria	Acidobacteriia	Acidobacteriales	Acidobacteriaceae	Granulicella	Granulicella aggregans
Haliscomenobacter hydrossis	x___x___xxxxx	7953	5		Bacteria	Bacteroidota	Saprospiria	Saprospirales	Haliscomenobacteraceae	Haliscomenobacter	Haliscomenobacter hydrossis
Haloferula luteola	___xx__xxxxxx	8088	5		Bacteria	Verrucomicrobia	Verrucomicrobiae	Verrucomicrobiales	Verrucomicrobiaceae	Haloferula	Haloferula luteola
Jiangella mangrovi	___xx__xxxxxx	8088	5		Bacteria	Actinobacteria	Actinomycetia	Jiangellales	Jiangellaceae	Jiangella	Jiangella mangrovi
Kitasatospora kifunensis	x__x___xxxxxx	8073	5		Bacteria	Actinobacteria	Actinomycetia	Streptomycetales	Streptomycetaceae	Kitasatospora	Kitasatospora kifunensis
Kribbella flavida	___xx__xxxxxx	8088	5		Bacteria	Actinobacteria	Actinomycetia	Propionibacteriales	Kribbellaceae	Kribbella	Kribbella flavida
Kutzneria kofuensis	___xx__xxxxxx	8088	5		Bacteria	Actinobacteria	Actinomycetia	Pseudonocardiales	Pseudonocardiaceae	Kutzneria	Kutzneria kofuensis
Lacticaseibacillus paracasei	___xx__xxxxxx	8088	5		Bacteria	Firmicutes	Bacilli	Lactobacillales	Lactobacillaceae	Lacticaseibacillus	Lacticaseibacillus paracasei
Leifsonia aquatica	___xxx__xxxxx	7992	5		Bacteria	Actinobacteria	Actinomycetia	Micrococcales	Microbacteriaceae	Leifsonia	Leifsonia aquatica
Leifsonia naganoensis	___xxx__xxxxx	7992	5		Bacteria	Actinobacteria	Actinomycetia	Micrococcales	Microbacteriaceae	Leifsonia	Leifsonia naganoensis
Lentisphaerae bacterium	____xx__xxxxx	7984	5		Bacteria	Lentisphaerae					Lentisphaerae bacterium
Limihaloglobus sulfuriphilus	____xx__xxxxx	7984	5		Bacteria	Planctomycetota	Phycisphaerae	Sedimentisphaerales	Sedimentisphaeraceae	Limihaloglobus	Limihaloglobus sulfuriphilus
Luteimicrobium xylanilyticum	___xx__xxxxxx	8088	5		Bacteria	Actinobacteria	Actinomycetia	Micrococcales		Luteimicrobium	Luteimicrobium xylanilyticum
Lysobacter capsici	____xx__xxxxx	7984	5		Bacteria	Proteobacteria	Gammaproteobacteria	Xanthomonadales	Xanthomonadaceae	Lysobacter	Lysobacter capsici
Lysobacter gummosus	x___x___xxxxx	7953	5		Bacteria	Proteobacteria	Gammaproteobacteria	Xanthomonadales	Xanthomonadaceae	Lysobacter	Lysobacter gummosus
Macellibacteroides fermentans	___xx__xxxxxx	8088	5		Bacteria	Bacteroidota	Bacteroidia	Bacteroidales	Porphyromonadaceae	Macellibacteroides	Macellibacteroides fermentans
Microbacter margulisiae	x__x___xxxxxx	8073	5		Bacteria	Bacteroidota	Bacteroidia	Bacteroidales	Porphyromonadaceae	Microbacter	Microbacter margulisiae
Microbacterium oxydans	___xxx__xxxxx	7992	5		Bacteria	Actinobacteria	Actinomycetia	Micrococcales	Microbacteriaceae	Microbacterium	Microbacterium oxydans
Microlunatus kandeliicorticis	___xx__xxxxxx	8088	5		Bacteria	Actinobacteria	Actinomycetia	Propionibacteriales	Propionibacteriaceae	Microlunatus	Microlunatus kandeliicorticis
Microlunatus parietis	___xx__xxxxxx	8088	5		Bacteria	Actinobacteria	Actinomycetia	Propionibacteriales	Propionibacteriaceae	Microlunatus	Microlunatus parietis
Micromonospora jinlongensis	___xx__xxxxxx	8088	5		Bacteria	Actinobacteria	Actinomycetia	Micromonosporales	Micromonosporaceae	Micromonospora	Micromonospora jinlongensis
Mucilaginibacter phyllosphaerae	x__x___xxxxxx	8073	5		Bacteria	Bacteroidota	Sphingobacteriia	Sphingobacteriales	Sphingobacteriaceae	Mucilaginibacter	Mucilaginibacter phyllosphaerae
Neobacillus niacini	___xx__xxxxxx	8088	5		Bacteria	Firmicutes	Bacilli	Bacillales	Bacillaceae	Neobacillus	Neobacillus niacini
Nonomuraea dietziae	x__xx___xxxxx	7961	5		Bacteria	Actinobacteria	Actinomycetia	Streptosporangiales	Streptosporangiaceae	Nonomuraea	Nonomuraea dietziae
Nonomuraea gerenzanensis	___xx__xxxxxx	8088	5		Bacteria	Actinobacteria	Actinomycetia	Streptosporangiales	Streptosporangiaceae	Nonomuraea	Nonomuraea gerenzanensis
Nonomuraea muscovyensis	___xx__xxxxxx	8088	5		Bacteria	Actinobacteria	Actinomycetia	Streptosporangiales	Streptosporangiaceae	Nonomuraea	Nonomuraea muscovyensis
Novosphingobium sediminicola	x__x___xxxxxx	8073	5		Bacteria	Proteobacteria	Alphaproteobacteria	Sphingomonadales	Sphingomonadaceae	Novosphingobium	Novosphingobium sediminicola
Oerskovia enterophila	___xxx__xxxxx	7992	5		Bacteria	Actinobacteria	Actinomycetia	Micrococcales	Cellulomonadaceae	Oerskovia	Oerskovia enterophila
Paenibacillus endophyticus	___xx__xxxxxx	8088	5		Bacteria	Firmicutes	Bacilli	Bacillales	Paenibacillaceae	Paenibacillus	Paenibacillus endophyticus
Paenibacillus illinoisensis	___xx__xxxxxx	8088	5		Bacteria	Firmicutes	Bacilli	Bacillales	Paenibacillaceae	Paenibacillus	Paenibacillus illinoisensis
Paenibacillus nuruki	___xx__xxxxxx	8088	5		Bacteria	Firmicutes	Bacilli	Bacillales	Paenibacillaceae	Paenibacillus	Paenibacillus nuruki
Paenibacillus phyllosphaerae	___xx__xxxxxx	8088	5		Bacteria	Firmicutes	Bacilli	Bacillales	Paenibacillaceae	Paenibacillus	Paenibacillus phyllosphaerae
Paenibacillus rhizosphaerae	___xx__xxxxxx	8088	5		Bacteria	Firmicutes	Bacilli	Bacillales	Paenibacillaceae	Paenibacillus	Paenibacillus rhizosphaerae
Paenibacillus thiaminolyticus	___xx__xxxxxx	8088	5		Bacteria	Firmicutes	Bacilli	Bacillales	Paenibacillaceae	Paenibacillus	Paenibacillus thiaminolyticus
Paludibacter propionicigenes	x__x___xxxxxx	8073	5		Bacteria	Bacteroidota	Bacteroidia	Bacteroidales	Paludibacteraceae	Paludibacter	Paludibacter propionicigenes
Parabacteroides distasonis	____xx__xxxxx	7984	5	Y	Bacteria	Bacteroidota	Bacteroidia	Bacteroidales	Tannerellaceae	Parabacteroides	Parabacteroides distasonis
Pedobacter cryoconitis	___xx__xxxxxx	8088	5		Bacteria	Bacteroidota	Sphingobacteriia	Sphingobacteriales	Sphingobacteriaceae	Pedobacter	Pedobacter cryoconitis
Pedobacter heparinus	___xx__xxxxxx	8088	5		Bacteria	Bacteroidota	Sphingobacteriia	Sphingobacteriales	Sphingobacteriaceae	Pedobacter	Pedobacter heparinus
Phocaeicola dorei	___xx__xxxxxx	8088	5	Y	Bacteria	Bacteroidota	Bacteroidia	Bacteroidales	Bacteroidaceae	Phocaeicola	Phocaeicola dorei
Planctomycetes bacterium	____xx__xxxxx	7984	5		Bacteria	Planctomycetota					Planctomycetes bacterium
Porphyromonas gingivalis	___xx__xxxxxx	8088	5		Bacteria	Bacteroidota	Bacteroidia	Bacteroidales	Porphyromonadaceae	Porphyromonas	Porphyromonas gingivalis
Prevotella dentalis	x__x___xxxxxx	8073	5	Y	Bacteria	Bacteroidota	Bacteroidia	Bacteroidales	Prevotellaceae	Prevotella	Prevotella dentalis
Prevotella denticola	___xx__xxxxxx	8088	5		Bacteria	Bacteroidota	Bacteroidia	Bacteroidales	Prevotellaceae	Prevotella	Prevotella denticola
Prevotella multisaccharivorax	x___x___xxxxx	7953	5		Bacteria	Bacteroidota	Bacteroidia	Bacteroidales	Prevotellaceae	Prevotella	Prevotella multisaccharivorax
Prevotella oralis	x__x___xxxxxx	8073	5		Bacteria	Bacteroidota	Bacteroidia	Bacteroidales	Prevotellaceae	Prevotella	Prevotella oralis
Prevotella salivae	___xx__xxxxxx	8088	5		Bacteria	Bacteroidota	Bacteroidia	Bacteroidales	Prevotellaceae	Prevotella	Prevotella salivae
Pseudopedobacter saltans	x__x___xxxxxx	8073	5		Bacteria	Bacteroidota	Sphingobacteriia	Sphingobacteriales	Sphingobacteriaceae	Pseudopedobacter	Pseudopedobacter saltans
Rhizobium aethiopicum	___xx__xxxxxx	8088	5		Bacteria	Proteobacteria	Alphaproteobacteria	Hyphomicrobiales	Rhizobiaceae	Rhizobium	Rhizobium aethiopicum
Rhizobium esperanzae	___xx__xxxxxx	8088	5		Bacteria	Proteobacteria	Alphaproteobacteria	Hyphomicrobiales	Rhizobiaceae	Rhizobium	Rhizobium esperanzae
Rhizobium etli	___xx__xxxxxx	8088	5		Bacteria	Proteobacteria	Alphaproteobacteria	Hyphomicrobiales	Rhizobiaceae	Rhizobium	Rhizobium etli
Rhizobium laguerreae	___xx__xxxxxx	8088	5		Bacteria	Proteobacteria	Alphaproteobacteria	Hyphomicrobiales	Rhizobiaceae	Rhizobium	Rhizobium laguerreae
Rhizobium leguminosarum	___xx__xxxxxx	8088	5		Bacteria	Proteobacteria	Alphaproteobacteria	Hyphomicrobiales	Rhizobiaceae	Rhizobium	Rhizobium leguminosarum
Rhizobium lentis	___xx__xxxxxx	8088	5		Bacteria	Proteobacteria	Alphaproteobacteria	Hyphomicrobiales	Rhizobiaceae	Rhizobium	Rhizobium lentis
Rhizomicrobium palustre	x__x___xxxxxx	8073	5		Bacteria	Proteobacteria	Alphaproteobacteria	Micropepsales	Micropepsaceae	Rhizomicrobium	Rhizomicrobium palustre
Rhodopirellula rubra	___xx__xxxxxx	8088	5		Bacteria	Planctomycetota	Planctomycetia	Pirellulales	Pirellulaceae	Rhodopirellula	Rhodopirellula rubra
Rikenella microfusus	___xxx__xxxxx	7992	5		Bacteria	Bacteroidota	Bacteroidia	Bacteroidales	Rikenellaceae	Rikenella	Rikenella microfusus
Robinsoniella peoriensis	___xxx__xxxxx	7992	5		Bacteria	Firmicutes	Clostridia	Eubacteriales	Lachnospiraceae	Robinsoniella	Robinsoniella peoriensis
Roseburia intestinalis	___xx__xxxxxx	8088	5	Y	Bacteria	Firmicutes	Clostridia	Eubacteriales	Lachnospiraceae	Roseburia	Roseburia intestinalis
Rufibacter quisquiliarum	x__x___xxxxxx	8073	5		Bacteria	Bacteroidota	Cytophagia	Cytophagales	Hymenobacteraceae	Rufibacter	Rufibacter quisquiliarum
Runella slithyformis	x___x___xxxxx	7953	5		Bacteria	Bacteroidota	Cytophagia	Cytophagales	Spirosomaceae	Runella	Runella slithyformis
Saccharopolyspora erythraea	___xx__xxxxxx	8088	5		Bacteria	Actinobacteria	Actinomycetia	Pseudonocardiales	Pseudonocardiaceae	Saccharopolyspora	Saccharopolyspora erythraea
Saccharothrix ecbatanensis	___xx__xxxxxx	8088	5		Bacteria	Actinobacteria	Actinomycetia	Pseudonocardiales	Pseudonocardiaceae	Saccharothrix	Saccharothrix ecbatanensis
Salmonella enterica	____xx__xxxxx	7984	5	Y	Bacteria	Proteobacteria	Gammaproteobacteria	Enterobacterales	Enterobacteriaceae	Salmonella	Salmonella enterica
Solibacter usitatus	___xx__xxxxxx	8088	5		Bacteria	Acidobacteria	Acidobacteriia	Bryobacterales	Solibacteraceae	Candidatus Solibacter	Solibacter usitatus
Sphingobacterium multivorum	____xx__xxxxx	7984	5		Bacteria	Bacteroidota	Sphingobacteriia	Sphingobacteriales	Sphingobacteriaceae	Sphingobacterium	Sphingobacterium multivorum
Sphingobacterium thalpophilum	____xx__xxxxx	7984	5		Bacteria	Bacteroidota	Sphingobacteriia	Sphingobacteriales	Sphingobacteriaceae	Sphingobacterium	Sphingobacterium thalpophilum
Sphingomonas endophytica	x__x___xxxxxx	8073	5		Bacteria	Proteobacteria	Alphaproteobacteria	Sphingomonadales	Sphingomonadaceae	Sphingomonas	Sphingomonas endophytica
Sphingomonas jinjuensis	x__x___xxxxxx	8073	5		Bacteria	Proteobacteria	Alphaproteobacteria	Sphingomonadales	Sphingomonadaceae	Sphingomonas	Sphingomonas jinjuensis
Sphingomonas trueperi	x__x___xxxxxx	8073	5		Bacteria	Proteobacteria	Alphaproteobacteria	Sphingomonadales	Sphingomonadaceae	Sphingomonas	Sphingomonas trueperi
Sphingomonas yabuuchiae	x__x___xxxxxx	8073	5		Bacteria	Proteobacteria	Alphaproteobacteria	Sphingomonadales	Sphingomonadaceae	Sphingomonas	Sphingomonas yabuuchiae
Spirosoma linguale	x___x___xxxxx	7953	5		Bacteria	Bacteroidota	Cytophagia	Cytophagales	Cytophagaceae	Spirosoma	Spirosoma linguale
Streptococcus acidominimus	___xxx__xxxxx	7992	5		Bacteria	Firmicutes	Bacilli	Lactobacillales	Streptococcaceae	Streptococcus	Streptococcus acidominimus
Streptococcus australis	___xx__xxxxxx	8088	5	Y	Bacteria	Firmicutes	Bacilli	Lactobacillales	Streptococcaceae	Streptococcus	Streptococcus australis
Streptococcus cristatus	x__xx___xxxxx	7961	5		Bacteria	Firmicutes	Bacilli	Lactobacillales	Streptococcaceae	Streptococcus	Streptococcus cristatus
Streptococcus gordonii	___xx__xxxxxx	8088	5	Y	Bacteria	Firmicutes	Bacilli	Lactobacillales	Streptococcaceae	Streptococcus	Streptococcus gordonii
Streptococcus oralis	___xx__xxxxxx	8088	5	Y	Bacteria	Firmicutes	Bacilli	Lactobacillales	Streptococcaceae	Streptococcus	Streptococcus oralis
Streptomyces caelestis	___xx__xxxxxx	8088	5		Bacteria	Actinobacteria	Actinomycetia	Streptomycetales	Streptomycetaceae	Streptomyces	Streptomyces caelestis
Streptomyces candidus	___xx__xxxxxx	8088	5		Bacteria	Actinobacteria	Actinomycetia	Streptomycetales	Streptomycetaceae	Streptomyces	Streptomyces candidus
Streptomyces eurocidicus	_x_x_x__xxxxx	7978	5		Bacteria	Actinobacteria	Actinomycetia	Streptomycetales	Streptomycetaceae	Streptomyces	Streptomyces eurocidicus
Streptomyces lividans	___xx__xxxxxx	8088	5		Bacteria	Actinobacteria	Actinomycetia	Streptomycetales	Streptomycetaceae	Streptomyces	Streptomyces lividans
Streptomyces luteogriseus	___xx__xxxxxx	8088	5		Bacteria	Actinobacteria	Actinomycetia	Streptomycetales	Streptomycetaceae	Streptomyces	Streptomyces luteogriseus
Streptomyces malaysiensis	___xx__xxxxxx	8088	5		Bacteria	Actinobacteria	Actinomycetia	Streptomycetales	Streptomycetaceae	Streptomyces	Streptomyces malaysiensis
Streptomyces murinus	___xx__xxxxxx	8088	5		Bacteria	Actinobacteria	Actinomycetia	Streptomycetales	Streptomycetaceae	Streptomyces	Streptomyces murinus
Streptomyces netropsis	_x_x_x__xxxxx	7978	5		Bacteria	Actinobacteria	Actinomycetia	Streptomycetales	Streptomycetaceae	Streptomyces	Streptomyces netropsis
Streptomyces olivoverticillatus	_x_x_x__xxxxx	7978	5		Bacteria	Actinobacteria	Actinomycetia	Streptomycetales	Streptomycetaceae	Streptomyces	Streptomyces olivoverticillatus
Streptomyces paradoxus	___xx__xxxxxx	8088	5		Bacteria	Actinobacteria	Actinomycetia	Streptomycetales	Streptomycetaceae	Streptomyces	Streptomyces paradoxus
Streptomyces platensis	___xxx__xxxxx	7992	5		Bacteria	Actinobacteria	Actinomycetia	Streptomycetales	Streptomycetaceae	Streptomyces	Streptomyces platensis
Streptomyces zagrosensis	_x_x_x__xxxxx	7978	5		Bacteria	Actinobacteria	Actinomycetia	Streptomycetales	Streptomycetaceae	Streptomyces	Streptomyces zagrosensis
Sunxiuqinia dokdonensis	____xx__xxxxx	7984	5		Bacteria	Bacteroidota	Bacteroidia	Marinilabiliales	Prolixibacteraceae	Sunxiuqinia	Sunxiuqinia dokdonensis
Thermocatellispora tengchongensis	___xx__xxxxxx	8088	5		Bacteria	Actinobacteria	Actinomycetia	Streptosporangiales	Streptosporangiaceae	Thermocatellispora	Thermocatellispora tengchongensis
Treponema rectale	___xx__xxxxxx	8088	5		Bacteria	Spirochaetes	Spirochaetia	Spirochaetales	Treponemataceae	Treponema	Treponema rectale
Trueperella pyogenes	___xxx__xxxxx	7992	5		Bacteria	Actinobacteria	Actinomycetia	Actinomycetales	Actinomycetaceae	Trueperella	Trueperella pyogenes
Tyzzerella nexilis	___xxx__xxxxx	7992	5		Bacteria	Firmicutes	Clostridia	Eubacteriales	Lachnospiraceae	Tyzzerella	Tyzzerella nexilis
Xanthomonas campestris	_x_x___xxxxxx	8074	5		Bacteria	Proteobacteria	Gammaproteobacteria	Xanthomonadales	Xanthomonadaceae	Xanthomonas	Xanthomonas campestris
Xanthomonas translucens	___xx__xxxxxx	8088	5		Bacteria	Proteobacteria	Gammaproteobacteria	Xanthomonadales	Xanthomonadaceae	Xanthomonas	Xanthomonas translucens
Acidimicrobiales bacterium	___xxx_xxxxxx	8120	4		Bacteria	Actinobacteria	Acidimicrobiia	Acidimicrobiales			Acidimicrobiales bacterium
Acidimicrobiia bacterium	___xxx_xxxxxx	8120	4		Bacteria	Actinobacteria	Acidimicrobiia				Acidimicrobiia bacterium
Acidipila dinghuensis	___xxx_xxxxxx	8120	4
Acidipropionibacterium acidipropionici	x__xx__xxxxxx	8089	4		Bacteria	Actinobacteria	Actinomycetia	Propionibacteriales	Propionibacteriaceae	Acidipropionibacterium	Acidipropionibacterium acidipropionici
Acidobacteria bacterium	___xxx_xxxxxx	8120	4		Bacteria	Acidobacteria					Acidobacteria bacterium
Actinoalloteichus hoggarensis	___xxx_xxxxxx	8120	4		Bacteria	Actinobacteria	Actinomycetia	Pseudonocardiales	Pseudonocardiaceae	Actinoalloteichus	Actinoalloteichus hoggarensis
Actinobacillus porcinus	___xxx_xxxxxx	8120	4		Bacteria	Proteobacteria	Gammaproteobacteria	Pasteurellales	Pasteurellaceae	Actinobacillus	Actinobacillus porcinus
Actinocrinis puniceicyclus	___xxx_xxxxxx	8120	4		Bacteria	Actinobacteria	Actinomycetia	Catenulisporales	Actinospicaceae	Actinocrinis	Actinocrinis puniceicyclus
Actinomadura citrea	x__x_x_xxxxxx	8105	4		Bacteria	Actinobacteria	Actinomycetia	Streptosporangiales	Thermomonosporaceae	Actinomadura	Actinomadura citrea
Actinomyces viscosus	___xxx_xxxxxx	8120	4		Bacteria	Actinobacteria	Actinomycetia	Actinomycetales	Actinomycetaceae	Actinomyces	Actinomyces viscosus
Actinomycetia bacterium	___xxx_xxxxxx	8120	4		Bacteria	Actinobacteria	Actinomycetia				Actinomycetia bacterium
Actinoplanes abujensis	x__xx__xxxxxx	8089	4		Bacteria	Actinobacteria	Actinomycetia	Micromonosporales	Micromonosporaceae	Actinoplanes	Actinoplanes abujensis
Actinoplanes campanulatus	___xxx_xxxxxx	8120	4		Bacteria	Actinobacteria	Actinomycetia	Micromonosporales	Micromonosporaceae	Actinoplanes	Actinoplanes campanulatus
Actinoplanes lobatus	___xxx_xxxxxx	8120	4		Bacteria	Actinobacteria	Actinomycetia	Micromonosporales	Micromonosporaceae	Actinoplanes	Actinoplanes lobatus
Adhaeretor mobilis	____xxx_xxxxx	8048	4		Bacteria	Planctomycetota	Planctomycetia	Pirellulales	Lacipirellulaceae	Adhaeretor	Adhaeretor mobilis
Aeromonas hydrophila	___xxx_xxxxxx	8120	4	Y	Bacteria	Proteobacteria	Gammaproteobacteria	Aeromonadales	Aeromonadaceae	Aeromonas	Aeromonas hydrophila
Agrobacterium rosae	___xxx_xxxxxx	8120	4		Bacteria	Proteobacteria	Alphaproteobacteria	Hyphomicrobiales	Rhizobiaceae	Agrobacterium	Agrobacterium rosae
Agromyces atrinae	x__xx__xxxxxx	8089	4		Bacteria	Actinobacteria	Actinomycetia	Micrococcales	Microbacteriaceae	Agromyces	Agromyces atrinae
Agromyces hippuratus	x__xx__xxxxxx	8089	4		Bacteria	Actinobacteria	Actinomycetia	Micrococcales	Microbacteriaceae	Agromyces	Agromyces hippuratus
Algibacter lectus	x__xx__xxxxxx	8089	4		Bacteria	Bacteroidota	Flavobacteriia	Flavobacteriales	Flavobacteriaceae	Algibacter	Algibacter lectus
Alginatibacterium sediminis	___xxx_xxxxxx	8120	4		Bacteria	Proteobacteria	Gammaproteobacteria	Alteromonadales	Alteromonadaceae	Alginatibacterium	Alginatibacterium sediminis
Aliivibrio finisterrensis	___xxx_xxxxxx	8120	4		Bacteria	Proteobacteria	Gammaproteobacteria	Vibrionales	Vibrionaceae	Aliivibrio	Aliivibrio finisterrensis
Alkalicoccus halolimnae	___xxx_xxxxxx	8120	4		Bacteria	Firmicutes	Bacilli	Bacillales	Bacillaceae	Alkalicoccus	Alkalicoccus halolimnae
Allocatelliglobosispora scoriae	x__xx__xxxxxx	8089	4		Bacteria	Actinobacteria	Actinomycetia	Micromonosporales	Micromonosporaceae	Allocatelliglobosispora	Allocatelliglobosispora scoriae
Alphaproteobacteria bacterium	___xxx_xxxxxx	8120	4		Bacteria	Proteobacteria	Alphaproteobacteria				Alphaproteobacteria bacterium
Alteromonadaceae bacterium	___xxx_xxxxxx	8120	4		Bacteria	Proteobacteria	Gammaproteobacteria	Alteromonadales	Alteromonadaceae		Alteromonadaceae bacterium
Alteromonas genovensis	___xxx_xxxxxx	8120	4		Bacteria	Proteobacteria	Gammaproteobacteria	Alteromonadales	Alteromonadaceae	Alteromonas	Alteromonas genovensis
Amycolatopsis acidicola	___xxx_xxxxxx	8120	4		Bacteria	Actinobacteria	Actinomycetia	Pseudonocardiales	Pseudonocardiaceae	Amycolatopsis	Amycolatopsis acidicola
Anaerolinea thermophila	x__xx__xxxxxx	8089	4		Bacteria	Chloroflexi	Anaerolineae	Anaerolineales	Anaerolineaceae	Anaerolinea	Anaerolinea thermophila
Anaerolineaceae bacterium	___xxx_xxxxxx	8120	4		Bacteria	Chloroflexi	Anaerolineae	Anaerolineales	Anaerolineaceae		Anaerolineaceae bacterium
Anaerolineae bacterium	___xxx_xxxxxx	8120	4		Bacteria	Chloroflexi	Anaerolineae				Anaerolineae bacterium
Anaerolineales bacterium	___xxx_xxxxxx	8120	4		Bacteria	Chloroflexi	Anaerolineae	Anaerolineales			Anaerolineales bacterium
Aquincola rivuli	___xxx_xxxxxx	8120	4		Bacteria	Proteobacteria	Betaproteobacteria	Burkholderiales	Sphaerotilaceae	Aquincola	Aquincola rivuli
Arcticibacter tournemirensis	___xxx_xxxxxx	8120	4		Bacteria	Bacteroidota	Sphingobacteriia	Sphingobacteriales	Sphingobacteriaceae	Arcticibacter	Arcticibacter tournemirensis
Arthrobacter rhombi	___xxx_xxxxxx	8120	4		Bacteria	Actinobacteria	Actinomycetia	Micrococcales	Micrococcaceae	Arthrobacter	Arthrobacter rhombi
Aureimonas pseudogalii	x__xx__xxxxxx	8089	4		Bacteria	Proteobacteria	Alphaproteobacteria	Hyphomicrobiales	Aurantimonadaceae	Aureimonas	Aureimonas pseudogalii
Bacilli bacterium	___xxx_xxxxxx	8120	4		Bacteria	Firmicutes	Bacilli				Bacilli bacterium
Bacillus mycoides	___xxxx_xxxxx	8056	4		Bacteria	Firmicutes	Bacilli	Bacillales	Bacillaceae	Bacillus	Bacillus mycoides
Bacteroides cellulosilyticus	___xxx_xxxxxx	8120	4	Y	Bacteria	Bacteroidota	Bacteroidia	Bacteroidales	Bacteroidaceae	Bacteroides	Bacteroides cellulosilyticus
Bacteroides intestinalis	___xxx_xxxxxx	8120	4	Y	Bacteria	Bacteroidota	Bacteroidia	Bacteroidales	Bacteroidaceae	Bacteroides	Bacteroides intestinalis
Bacteroides nordii	___xxx_xxxxxx	8120	4	Y	Bacteria	Bacteroidota	Bacteroidia	Bacteroidales	Bacteroidaceae	Bacteroides	Bacteroides nordii
Bacteroides ovatus	___xxx_xxxxxx	8120	4	Y	Bacteria	Bacteroidota	Bacteroidia	Bacteroidales	Bacteroidaceae	Bacteroides	Bacteroides ovatus
Bacteroidia bacterium	___xxx_xxxxxx	8120	4		Bacteria	Bacteroidota	Bacteroidia				Bacteroidia bacterium
Bifidobacterium actinocoloniiforme	x__xx__xxxxxx	8089	4	Y	Bacteria	Actinobacteria	Actinomycetia	Bifidobacteriales	Bifidobacteriaceae	Bifidobacterium	Bifidobacterium actinocoloniiforme
Bifidobacterium adolescentis	___xxx_xxxxxx	8120	4	Y	Bacteria	Actinobacteria	Actinomycetia	Bifidobacteriales	Bifidobacteriaceae	Bifidobacterium	Bifidobacterium adolescentis
Bifidobacterium asteroides	x__xx__xxxxxx	8089	4	Y	Bacteria	Actinobacteria	Actinomycetia	Bifidobacteriales	Bifidobacteriaceae	Bifidobacterium	Bifidobacterium asteroides
Bifidobacterium biavatii	x__xx__xxxxxx	8089	4	Y	Bacteria	Actinobacteria	Actinomycetia	Bifidobacteriales	Bifidobacteriaceae	Bifidobacterium	Bifidobacterium biavatii
Bifidobacterium bohemicum	x__xx__xxxxxx	8089	4	Y	Bacteria	Actinobacteria	Actinomycetia	Bifidobacteriales	Bifidobacteriaceae	Bifidobacterium	Bifidobacterium bohemicum
Bifidobacterium breve	___xxx_xxxxxx	8120	4	Y	Bacteria	Actinobacteria	Actinomycetia	Bifidobacteriales	Bifidobacteriaceae	Bifidobacterium	Bifidobacterium breve
Bifidobacterium callitrichos	x__xx__xxxxxx	8089	4	Y	Bacteria	Actinobacteria	Actinomycetia	Bifidobacteriales	Bifidobacteriaceae	Bifidobacterium	Bifidobacterium callitrichos
Bifidobacterium catenulatum	x__xx__xxxxxx	8089	4	Y	Bacteria	Actinobacteria	Actinomycetia	Bifidobacteriales	Bifidobacteriaceae	Bifidobacterium	Bifidobacterium catenulatum
Bifidobacterium choerinum	x__xx__xxxxxx	8089	4	Y	Bacteria	Actinobacteria	Actinomycetia	Bifidobacteriales	Bifidobacteriaceae	Bifidobacterium	Bifidobacterium choerinum
Bifidobacterium cuniculi	x__xx__xxxxxx	8089	4		Bacteria	Actinobacteria	Actinomycetia	Bifidobacteriales	Bifidobacteriaceae	Bifidobacterium	Bifidobacterium cuniculi
Bifidobacterium gallicum	___xxx_xxxxxx	8120	4		Bacteria	Actinobacteria	Actinomycetia	Bifidobacteriales	Bifidobacteriaceae	Bifidobacterium	Bifidobacterium gallicum
Bifidobacterium psychraerophilum	x__xx__xxxxxx	8089	4	Y	Bacteria	Actinobacteria	Actinomycetia	Bifidobacteriales	Bifidobacteriaceae	Bifidobacterium	Bifidobacterium psychraerophilum
Bifidobacterium pullorum	x__xx__xxxxxx	8089	4	Y	Bacteria	Actinobacteria	Actinomycetia	Bifidobacteriales	Bifidobacteriaceae	Bifidobacterium	Bifidobacterium pullorum
Bifidobacterium reuteri	x__xxx__xxxxx	7993	4	Y	Bacteria	Actinobacteria	Actinomycetia	Bifidobacteriales	Bifidobacteriaceae	Bifidobacterium	Bifidobacterium reuteri
Bifidobacterium stercoris	x__xx__xxxxxx	8089	4		Bacteria	Actinobacteria	Actinomycetia	Bifidobacteriales	Bifidobacteriaceae	Bifidobacterium	Bifidobacterium stercoris
Blastocatellia bacterium	___xxx_xxxxxx	8120	4		Bacteria	Acidobacteria	Blastocatellia				Blastocatellia bacterium
Blautia luti	___xxx_xxxxxx	8120	4	Y	Bacteria	Firmicutes	Clostridia	Eubacteriales	Lachnospiraceae	Blautia	Blautia luti
Boseongicola aestuarii	___xxx_xxxxxx	8120	4		Bacteria	Proteobacteria	Alphaproteobacteria	Rhodobacterales	Rhodobacteraceae	Boseongicola	Boseongicola aestuarii
Botrimarina colliarenosi	___xxx_xxxxxx	8120	4		Bacteria	Planctomycetota	Planctomycetia	Pirellulales	Lacipirellulaceae	Botrimarina	Botrimarina colliarenosi
Botrimarina mediterranea	___xxx_xxxxxx	8120	4		Bacteria	Planctomycetota	Planctomycetia	Pirellulales	Lacipirellulaceae	Botrimarina	Botrimarina mediterranea
Brachybacterium nesterenkovii	___xxx_xxxxxx	8120	4		Bacteria	Actinobacteria	Actinomycetia	Micrococcales	Dermabacteraceae	Brachybacterium	Brachybacterium nesterenkovii
Brachyspira pilosicoli	___xxx_xxxxxx	8120	4		Bacteria	Spirochaetes	Spirochaetia	Brachyspirales	Brachyspiraceae	Brachyspira	Brachyspira pilosicoli
Bryobacteraceae bacterium	___xxx_xxxxxx	8120	4		Bacteria	Acidobacteria	Acidobacteriia	Bryobacterales	Bryobacteraceae		Bryobacteraceae bacterium
Burkholderiales bacterium	___xxx_xxxxxx	8120	4		Bacteria	Proteobacteria	Betaproteobacteria	Burkholderiales			Burkholderiales bacterium
Buttiauxella brennerae	x___xx__xxxxx	7985	4		Bacteria	Proteobacteria	Gammaproteobacteria	Enterobacterales	Enterobacteriaceae	Buttiauxella	Buttiauxella brennerae
Bythopirellula goksoeyrii	____xxx_xxxxx	8048	4		Bacteria	Planctomycetota	Planctomycetia	Pirellulales	Lacipirellulaceae	Bythopirellula	Bythopirellula goksoeyrii
Caldicellulosiruptor hydrothermalis	x__xx__xxxxxx	8089	4		Bacteria	Firmicutes	Clostridia	Thermoanaerobacterales	Thermoanaerobacterales Family III. Incertae Sedis	Caldicellulosiruptor	Caldicellulosiruptor hydrothermalis
Caldicellulosiruptor kronotskyensis	x__xx__xxxxxx	8089	4		Bacteria	Firmicutes	Clostridia	Thermoanaerobacterales	Thermoanaerobacterales Family III. Incertae Sedis	Caldicellulosiruptor	Caldicellulosiruptor kronotskyensis
Caldicellulosiruptor owensensis	x__xx__xxxxxx	8089	4		Bacteria	Firmicutes	Clostridia	Thermoanaerobacterales	Thermoanaerobacterales Family III. Incertae Sedis	Caldicellulosiruptor	Caldicellulosiruptor owensensis
Caldicellulosiruptor saccharolyticus	x__xx__xxxxxx	8089	4		Bacteria	Firmicutes	Clostridia	Thermoanaerobacterales	Thermoanaerobacterales Family III. Incertae Sedis	Caldicellulosiruptor	Caldicellulosiruptor saccharolyticus
Caldilineae bacterium	___xxx_xxxxxx	8120	4		Bacteria	Chloroflexi	Caldilineae				Caldilineae bacterium
Capnocytophaga sputigena	___xxx_xxxxxx	8120	4		Bacteria	Bacteroidota	Flavobacteriia	Flavobacteriales	Flavobacteriaceae	Capnocytophaga	Capnocytophaga sputigena
Catenulispora acidiphila	x__xx__xxxxxx	8089	4		Bacteria	Actinobacteria	Actinomycetia	Catenulisporales	Catenulisporaceae	Catenulispora	Catenulispora acidiphila
Cecembia lonarensis	___xxx_xxxxxx	8120	4		Bacteria	Bacteroidota	Cytophagia	Cytophagales	Cyclobacteriaceae	Cecembia	Cecembia lonarensis
Cellulomonas cellasea	x__xx__xxxxxx	8089	4		Bacteria	Actinobacteria	Actinomycetia	Micrococcales	Cellulomonadaceae	Cellulomonas	Cellulomonas cellasea
Cellulomonas fimi	x__xx__xxxxxx	8089	4		Bacteria	Actinobacteria	Actinomycetia	Micrococcales	Cellulomonadaceae	Cellulomonas	Cellulomonas fimi
Cellulomonas flavigena	x__xx__xxxxxx	8089	4		Bacteria	Actinobacteria	Actinomycetia	Micrococcales	Cellulomonadaceae	Cellulomonas	Cellulomonas flavigena
Cellulomonas gilvus	x__xx__xxxxxx	8089	4		Bacteria	Actinobacteria	Actinomycetia	Micrococcales	Cellulomonadaceae	Cellulomonas	Cellulomonas gilvus
Cellulomonas oligotrophica	x__xx__xxxxxx	8089	4		Bacteria	Actinobacteria	Actinomycetia	Micrococcales	Cellulomonadaceae	Cellulomonas	Cellulomonas oligotrophica
Cellvibrio japonicus	x__xx__xxxxxx	8089	4		Bacteria	Proteobacteria	Gammaproteobacteria	Cellvibrionales	Cellvibrionaceae	Cellvibrio	Cellvibrio japonicus
Chitinophaga agri	___xxx_xxxxxx	8120	4		Bacteria	Bacteroidota	Chitinophagia	Chitinophagales	Chitinophagaceae	Chitinophaga	Chitinophaga agri
Chitinophaga oryziterrae	___xxx_xxxxxx	8120	4		Bacteria	Bacteroidota	Chitinophagia	Chitinophagales	Chitinophagaceae	Chitinophaga	Chitinophaga oryziterrae
Chitinophagaceae bacterium	___xxx_xxxxxx	8120	4		Bacteria	Bacteroidota	Chitinophagia	Chitinophagales	Chitinophagaceae		Chitinophagaceae bacterium
Chryseobacterium gleum	x___xx__xxxxx	7985	4		Bacteria	Bacteroidota	Flavobacteriia	Flavobacteriales	Weeksellaceae	Chryseobacterium	Chryseobacterium gleum
Chryseolinea flava	___xxx_xxxxxx	8120	4
Chthoniobacterales bacterium	___xxx_xxxxxx	8120	4		Bacteria	Verrucomicrobia	Spartobacteria	Chthoniobacterales			Chthoniobacterales bacterium
Chthonomonas calidirosea	x__xx__xxxxxx	8089	4		Bacteria	Armatimonadetes	Chthonomonadetes	Chthonomonadales	Chthonomonadaceae	Chthonomonas	Chthonomonas calidirosea
Citrobacter tructae	___xxx_xxxxxx	8120	4		Bacteria	Proteobacteria	Gammaproteobacteria	Enterobacterales	Enterobacteriaceae	Citrobacter	Citrobacter tructae
Clostridia bacterium	___xxx_xxxxxx	8120	4		Bacteria	Firmicutes	Clostridia				Clostridia bacterium
Clostridium butyricum	___xx_xxxxxxx	8152	4	Y	Bacteria	Firmicutes	Clostridia	Eubacteriales	Clostridiaceae	Clostridium	Clostridium butyricum
Clostridium carnis	x__xx__xxxxxx	8089	4		Bacteria	Firmicutes	Clostridia	Eubacteriales	Clostridiaceae	Clostridium	Clostridium carnis
Clostridium chromiireducens	___xxx_xxxxxx	8120	4		Bacteria	Firmicutes	Clostridia	Eubacteriales	Clostridiaceae	Clostridium	Clostridium chromiireducens
Clostridium estertheticum	___xxx_xxxxxx	8120	4		Bacteria	Firmicutes	Clostridia	Eubacteriales	Clostridiaceae	Clostridium	Clostridium estertheticum
Clostridium felsineum	___xxx_xxxxxx	8120	4		Bacteria	Firmicutes	Clostridia	Eubacteriales	Clostridiaceae	Clostridium	Clostridium felsineum
Clostridium neonatale	___xxx_xxxxxx	8120	4	Y	Bacteria	Firmicutes	Clostridia	Eubacteriales	Clostridiaceae	Clostridium	Clostridium neonatale
Clostridium oryzae	___xxx_xxxxxx	8120	4		Bacteria	Firmicutes	Clostridia	Eubacteriales	Clostridiaceae	Clostridium	Clostridium oryzae
Clostridium puniceum	___xxx_xxxxxx	8120	4		Bacteria	Firmicutes	Clostridia	Eubacteriales	Clostridiaceae	Clostridium	Clostridium puniceum
Clostridium roseum	___xxx_xxxxxx	8120	4
Clostridium sartagoforme	___xxx_xxxxxx	8120	4		Bacteria	Firmicutes	Clostridia	Eubacteriales	Clostridiaceae	Clostridium	Clostridium sartagoforme
Cohnella cholangitidis	___xxx_xxxxxx	8120	4		Bacteria	Firmicutes	Bacilli	Bacillales	Paenibacillaceae	Cohnella	Cohnella cholangitidis
Cohnella luojiensis	___xxx_xxxxxx	8120	4		Bacteria	Firmicutes	Bacilli	Bacillales	Paenibacillaceae	Cohnella	Cohnella luojiensis
Cohnella pontilimi	___xxx_xxxxxx	8120	4		Bacteria	Firmicutes	Bacilli	Bacillales	Paenibacillaceae	Cohnella	Cohnella pontilimi
Colwellia psychrerythraea	xx___x__xxxxx	7971	4		Bacteria	Proteobacteria	Gammaproteobacteria	Alteromonadales	Colwelliaceae	Colwellia	Colwellia psychrerythraea
Companilactobacillus bobalius	x__xx__xxxxxx	8089	4		Bacteria	Firmicutes	Bacilli	Lactobacillales	Lactobacillaceae	Companilactobacillus	Companilactobacillus bobalius
Companilactobacillus kimchii	x__xx__xxxxxx	8089	4		Bacteria	Firmicutes	Bacilli	Lactobacillales	Lactobacillaceae	Companilactobacillus	Companilactobacillus kimchii
Conyzicola lurida	x__xx__xxxxxx	8089	4		Bacteria	Actinobacteria	Actinomycetia	Micrococcales	Microbacteriaceae	Conyzicola	Conyzicola lurida
Crateriforma conspicua	____xxx_xxxxx	8048	4		Bacteria	Planctomycetota	Planctomycetia	Planctomycetales	Planctomycetaceae	Crateriforma	Crateriforma conspicua
Cutibacterium avidum	___xxx_xxxxxx	8120	4		Bacteria	Actinobacteria	Actinomycetia	Propionibacteriales	Propionibacteriaceae	Cutibacterium	Cutibacterium avidum
Cyanobacteria bacterium	___xxx_xxxxxx	8120	4		Bacteria	Cyanobacteria					Cyanobacteria bacterium
Cyclobacterium qasimii	_x_xx__xxxxxx	8090	4		Bacteria	Bacteroidota	Cytophagia	Cytophagales	Cyclobacteriaceae	Cyclobacterium	Cyclobacterium qasimii
Defluviimonas aquaemixtae	___xxx_xxxxxx	8120	4		Bacteria	Proteobacteria	Alphaproteobacteria	Rhodobacterales	Rhodobacteraceae	Defluviimonas	Defluviimonas aquaemixtae
Dehalococcoidia bacterium	___xxx_xxxxxx	8120	4		Bacteria	Chloroflexi	Dehalococcoidia				Dehalococcoidia bacterium
Deinococcus metalli	x__xx__xxxxxx	8089	4		Bacteria	Deinococcus-Thermus	Deinococci	Deinococcales	Deinococcaceae	Deinococcus	Deinococcus metalli
Deltaproteobacteria bacterium	___xxx_xxxxxx	8120	4		Bacteria	Proteobacteria	Deltaproteobacteria				Deltaproteobacteria bacterium
Dermabacter vaginalis	___xxx_xxxxxx	8120	4		Bacteria	Actinobacteria	Actinomycetia	Micrococcales	Dermabacteraceae	Dermabacter	Dermabacter vaginalis
Devosia equisanguinis	___xxx_xxxxxx	8120	4		Bacteria	Proteobacteria	Alphaproteobacteria	Hyphomicrobiales	Devosiaceae	Devosia	Devosia equisanguinis
Dickeya aquatica	x___xx__xxxxx	7985	4		Bacteria	Proteobacteria	Gammaproteobacteria	Enterobacterales	Pectobacteriaceae	Dickeya	Dickeya aquatica
Dictyoglomus thermophilum	x__xx__xxxxxx	8089	4		Bacteria	Dictyoglomi	Dictyoglomia	Dictyoglomales	Dictyoglomaceae	Dictyoglomus	Dictyoglomus thermophilum
Dictyoglomus turgidum	x__xx__xxxxxx	8089	4		Bacteria	Dictyoglomi	Dictyoglomia	Dictyoglomales	Dictyoglomaceae	Dictyoglomus	Dictyoglomus turgidum
Duganella phyllosphaerae	___xxx_xxxxxx	8120	4		Bacteria	Proteobacteria	Betaproteobacteria	Burkholderiales	Oxalobacteraceae	Duganella	Duganella phyllosphaerae
Dyadobacter fermentans	_x_xx__xxxxxx	8090	4		Bacteria	Bacteroidota	Cytophagia	Cytophagales	Spirosomaceae	Dyadobacter	Dyadobacter fermentans
Dyadobacter flavalbus	___xxx_xxxxxx	8120	4		Bacteria	Bacteroidota	Cytophagia	Cytophagales	Spirosomaceae	Dyadobacter	Dyadobacter flavalbus
Dyadobacter luteus	___xxx_xxxxxx	8120	4		Bacteria	Bacteroidota	Cytophagia	Cytophagales	Spirosomaceae	Dyadobacter	Dyadobacter luteus
Dyadobacter luticola	___xxx_xxxxxx	8120	4		Bacteria	Bacteroidota	Cytophagia	Cytophagales	Spirosomaceae	Dyadobacter	Dyadobacter luticola
Dyadobacter sediminis	___xxx_xxxxxx	8120	4		Bacteria	Bacteroidota	Cytophagia	Cytophagales	Spirosomaceae	Dyadobacter	Dyadobacter sediminis
Elizabethkingia meningoseptica	x___xx__xxxxx	7985	4		Bacteria	Bacteroidota	Flavobacteriia	Flavobacteriales	Weeksellaceae	Elizabethkingia	Elizabethkingia meningoseptica
Elusimicrobia bacterium	___xxx_xxxxxx	8120	4		Bacteria	Elusimicrobia					Elusimicrobia bacterium
Enterobacter agglomerans	___xxx_xxxxxx	8120	4		Bacteria	Proteobacteria	Gammaproteobacteria	Enterobacterales	Erwiniaceae	Pantoea	Enterobacter agglomerans
Enterobacter soli	x___xx__xxxxx	7985	4		Bacteria	Proteobacteria	Gammaproteobacteria	Enterobacterales	Enterobacteriaceae	Enterobacter	Enterobacter soli
Enterobacteriaceae bacterium	___xxx_xxxxxx	8120	4		Bacteria	Proteobacteria	Gammaproteobacteria	Enterobacterales	Enterobacteriaceae		Enterobacteriaceae bacterium
Enterocloster clostridioformis	___xxx_xxxxxx	8120	4	Y	Bacteria	Firmicutes	Clostridia	Eubacteriales	Lachnospiraceae	Enterocloster	Enterocloster clostridioformis
Enterococcus casseliflavus	___xxx_xxxxxx	8120	4	Y	Bacteria	Firmicutes	Bacilli	Lactobacillales	Enterococcaceae	Enterococcus	Enterococcus casseliflavus
Enterococcus faecium	___xxx_xxxxxx	8120	4	Y	Bacteria	Firmicutes	Bacilli	Lactobacillales	Enterococcaceae	Enterococcus	Enterococcus faecium
Escherichia fergusonii	___xxx_xxxxxx	8120	4		Bacteria	Proteobacteria	Gammaproteobacteria	Enterobacterales	Enterobacteriaceae	Escherichia	Escherichia fergusonii
Evansella cellulosilytica	x__xx__xxxxxx	8089	4		Bacteria	Firmicutes	Bacilli	Bacillales	Bacillaceae	Evansella	Evansella cellulosilytica
Ewingella americana	x___xx__xxxxx	7985	4		Bacteria	Proteobacteria	Gammaproteobacteria	Enterobacterales	Yersiniaceae	Ewingella	Ewingella americana
Faecalibacterium prausnitzii	___xxx_xxxxxx	8120	4	Y	Bacteria	Firmicutes	Clostridia	Eubacteriales	Oscillospiraceae	Faecalibacterium	Faecalibacterium prausnitzii
Fermentimonas caenicola	_x_xx__xxxxxx	8090	4	Y	Bacteria	Bacteroidota	Bacteroidia	Bacteroidales	Dysgonomonadaceae	Fermentimonas	Fermentimonas caenicola
Flavobacteriales bacterium	___xxx_xxxxxx	8120	4		Bacteria	Bacteroidota	Flavobacteriia	Flavobacteriales			Flavobacteriales bacterium
Flavobacterium aquariorum	___xxx_xxxxxx	8120	4		Bacteria	Bacteroidota	Flavobacteriia	Flavobacteriales	Flavobacteriaceae	Flavobacterium	Flavobacterium aquariorum
Flavobacterium bizetiae	___xxx_xxxxxx	8120	4		Bacteria	Bacteroidota	Flavobacteriia	Flavobacteriales	Flavobacteriaceae	Flavobacterium	Flavobacterium bizetiae
Flavobacterium circumlabens	___xxx_xxxxxx	8120	4		Bacteria	Bacteroidota	Flavobacteriia	Flavobacteriales	Flavobacteriaceae	Flavobacterium	Flavobacterium circumlabens
Flavobacterium cupreum	___xxx_xxxxxx	8120	4		Bacteria	Bacteroidota	Flavobacteriia	Flavobacteriales	Flavobacteriaceae	Flavobacterium	Flavobacterium cupreum
Flavobacterium fluviale	___xxx_xxxxxx	8120	4		Bacteria	Bacteroidota	Flavobacteriia	Flavobacteriales	Flavobacteriaceae	Flavobacterium	Flavobacterium fluviale
Flavobacterium franklandianum	___xxx_xxxxxx	8120	4		Bacteria	Bacteroidota	Flavobacteriia	Flavobacteriales	Flavobacteriaceae	Flavobacterium	Flavobacterium franklandianum
Flavobacterium gawalongense	___xxx_xxxxxx	8120	4		Bacteria	Bacteroidota	Flavobacteriia	Flavobacteriales	Flavobacteriaceae	Flavobacterium	Flavobacterium gawalongense
Flavobacterium gilvum	x___xx__xxxxx	7985	4		Bacteria	Bacteroidota	Flavobacteriia	Flavobacteriales	Flavobacteriaceae	Flavobacterium	Flavobacterium gilvum
Flavobacterium nackdongense	___xxx_xxxxxx	8120	4		Bacteria	Bacteroidota	Flavobacteriia	Flavobacteriales	Flavobacteriaceae	Flavobacterium	Flavobacterium nackdongense
Flavobacterium panici	___xxx_xxxxxx	8120	4		Bacteria	Bacteroidota	Flavobacteriia	Flavobacteriales	Flavobacteriaceae	Flavobacterium	Flavobacterium panici
Flavobacterium pectinovorum	___xxx_xxxxxx	8120	4		Bacteria	Bacteroidota	Flavobacteriia	Flavobacteriales	Flavobacteriaceae	Flavobacterium	Flavobacterium pectinovorum
Flavobacterium resistens	___xxx_xxxxxx	8120	4		Bacteria	Bacteroidota	Flavobacteriia	Flavobacteriales	Flavobacteriaceae	Flavobacterium	Flavobacterium resistens
Flavobacterium succinicans	___xxx_xxxxxx	8120	4		Bacteria	Bacteroidota	Flavobacteriia	Flavobacteriales	Flavobacteriaceae	Flavobacterium	Flavobacterium succinicans
Flavobacterium sufflavum	___xxx_xxxxxx	8120	4		Bacteria	Bacteroidota	Flavobacteriia	Flavobacteriales	Flavobacteriaceae	Flavobacterium	Flavobacterium sufflavum
Flavonifractor plautii	___xxx_xxxxxx	8120	4	Y	Bacteria	Firmicutes	Clostridia	Eubacteriales	Oscillospiraceae	Flavonifractor	Flavonifractor plautii
Gammaproteobacteria bacterium	___xxx_xxxxxx	8120	4		Bacteria	Proteobacteria	Gammaproteobacteria				Gammaproteobacteria bacterium
Gelidibacter gilvus	___xxx_xxxxxx	8120	4		Bacteria	Bacteroidota	Flavobacteriia	Flavobacteriales	Flavobacteriaceae	Gelidibacter	Gelidibacter gilvus
Gelidibacter maritimus	___xxx_xxxxxx	8120	4		Bacteria	Bacteroidota	Flavobacteriia	Flavobacteriales	Flavobacteriaceae	Gelidibacter	Gelidibacter maritimus
Gelidibacter salicanalis	___xxx_xxxxxx	8120	4		Bacteria	Bacteroidota	Flavobacteriia	Flavobacteriales	Flavobacteriaceae	Gelidibacter	Gelidibacter salicanalis
Gemmatimonadaceae bacterium	___xxx_xxxxxx	8120	4		Bacteria	Gemmatimonadetes	Gemmatimonadetes	Gemmatimonadales	Gemmatimonadaceae		Gemmatimonadaceae bacterium
Gemmatimonadetes bacterium	___xxx_xxxxxx	8120	4		Bacteria	Gemmatimonadetes					Gemmatimonadetes bacterium
Geomicrobium halophilum	___xxx_xxxxxx	8120	4		Bacteria	Firmicutes	Bacilli	Bacillales		Geomicrobium	Geomicrobium halophilum
Gracilibacillus halotolerans	x__xx__xxxxxx	8089	4		Bacteria	Firmicutes	Bacilli	Bacillales	Bacillaceae	Gracilibacillus	Gracilibacillus halotolerans
Granulicella tundricola	x__xx__xxxxxx	8089	4		Bacteria	Acidobacteria	Acidobacteriia	Acidobacteriales	Acidobacteriaceae	Granulicella	Granulicella tundricola
Granulosicoccus antarcticus	___xxx_xxxxxx	8120	4		Bacteria	Proteobacteria	Gammaproteobacteria	Chromatiales	Granulosicoccaceae	Granulosicoccus	Granulosicoccus antarcticus
Grimontia sedimenti	___xxx_xxxxxx	8120	4		Bacteria	Proteobacteria	Gammaproteobacteria	Vibrionales	Vibrionaceae	Grimontia	Grimontia sedimenti
Halobacillus salinus	___xxx_xxxxxx	8120	4		Bacteria	Firmicutes	Bacilli	Bacillales	Bacillaceae	Halobacillus	Halobacillus salinus
Herbiconiux flava	x__xx__xxxxxx	8089	4		Bacteria	Actinobacteria	Actinomycetia	Micrococcales	Microbacteriaceae	Herbiconiux	Herbiconiux flava
Herpetosiphon aurantiacus	x__xx__xxxxxx	8089	4		Bacteria	Chloroflexi	Chloroflexia	Herpetosiphonales	Herpetosiphonaceae	Herpetosiphon	Herpetosiphon aurantiacus
Holophagae bacterium	___xxx_xxxxxx	8120	4		Bacteria	Acidobacteria	Holophagae				Holophagae bacterium
Ignavibacteria bacterium	___xxx_xxxxxx	8120	4		Bacteria	Ignavibacteriae					Ignavibacteria bacterium
Ignavibacteriaceae bacterium	___xxx_xxxxxx	8120	4		Bacteria	Ignavibacteriae	Ignavibacteria	Ignavibacteriales	Ignavibacteriaceae		Ignavibacteriaceae bacterium
Indibacter alkaliphilus	_x_xx__xxxxxx	8090	4		Bacteria	Bacteroidota	Cytophagia	Cytophagales	Cyclobacteriaceae	Indibacter	Indibacter alkaliphilus
Isoptericola variabilis	x__xx__xxxxxx	8089	4		Bacteria	Actinobacteria	Actinomycetia	Micrococcales	Promicromonosporaceae	Isoptericola	Isoptericola variabilis
Janthinobacterium lividum	_x__xx__xxxxx	7986	4		Bacteria	Proteobacteria	Betaproteobacteria	Burkholderiales	Oxalobacteraceae	Janthinobacterium	Janthinobacterium lividum
Jeotgalibaca dankookensis	___xxx_xxxxxx	8120	4		Bacteria	Firmicutes	Bacilli	Lactobacillales	Carnobacteriaceae	Jeotgalibaca	Jeotgalibaca dankookensis
Jiangella asiatica	___xxx_xxxxxx	8120	4		Bacteria	Actinobacteria	Actinomycetia	Jiangellales	Jiangellaceae	Jiangella	Jiangella asiatica
Jiangella aurantiaca	___xxx_xxxxxx	8120	4		Bacteria	Actinobacteria	Actinomycetia	Jiangellales	Jiangellaceae	Jiangella	Jiangella aurantiaca
Kineococcus aurantiacus	x__xx__xxxxxx	8089	4		Bacteria	Actinobacteria	Actinomycetia	Kineosporiales	Kineosporiaceae	Kineococcus	Kineococcus aurantiacus
Kineococcus radiotolerans	x__xx__xxxxxx	8089	4		Bacteria	Actinobacteria	Actinomycetia	Kineosporiales	Kineosporiaceae	Kineococcus	Kineococcus radiotolerans
Kiritimatiellaceae bacterium	___xxx_xxxxxx	8120	4		Bacteria	Kiritimatiellaeota	Kiritimatiellae	Kiritimatiellales	Kiritimatiellaceae		Kiritimatiellaceae bacterium
Kitasatospora gansuensis	x__xx__xxxxxx	8089	4		Bacteria	Actinobacteria	Actinomycetia	Streptomycetales	Streptomycetaceae	Kitasatospora	Kitasatospora gansuensis
Kitasatospora setae	___xxx_xxxxxx	8120	4		Bacteria	Actinobacteria	Actinomycetia	Streptomycetales	Streptomycetaceae	Kitasatospora	Kitasatospora setae
Klebsiella grimontii	___xxx_xxxxxx	8120	4		Bacteria	Proteobacteria	Gammaproteobacteria	Enterobacterales	Enterobacteriaceae	Klebsiella	Klebsiella grimontii
Klebsiella oxytoca	___xxx_xxxxxx	8120	4	Y	Bacteria	Proteobacteria	Gammaproteobacteria	Enterobacterales	Enterobacteriaceae	Klebsiella	Klebsiella oxytoca
Klebsiella pneumoniae	___xxx_xxxxxx	8120	4	Y	Bacteria	Proteobacteria	Gammaproteobacteria	Enterobacterales	Enterobacteriaceae	Klebsiella	Klebsiella pneumoniae
Klebsiella quasipneumoniae	___xxx_xxxxxx	8120	4		Bacteria	Proteobacteria	Gammaproteobacteria	Enterobacterales	Enterobacteriaceae	Klebsiella	Klebsiella quasipneumoniae
Koribacter versatilis	x__xx__xxxxxx	8089	4		Bacteria	Acidobacteria	Acidobacteriia	Acidobacteriales	Acidobacteriaceae	Candidatus Koribacter	Koribacter versatilis
Ktedonobacter racemifer	x__xx__xxxxxx	8089	4		Bacteria	Chloroflexi	Ktedonobacteria	Ktedonobacterales	Ktedonobacteraceae	Ktedonobacter	Ktedonobacter racemifer
Lachnoclostridium phytofermentans	x__xx__xxxxxx	8089	4		Bacteria	Firmicutes	Clostridia	Eubacteriales	Lachnospiraceae	Lachnoclostridium	Lachnoclostridium phytofermentans
Lacipirellula limnantheis	__x_xx__xxxxx	7988	4		Bacteria	Planctomycetota	Planctomycetia	Pirellulales	Lacipirellulaceae	Lacipirellula	Lacipirellula limnantheis
Lacrimispora saccharolytica	x__xx__xxxxxx	8089	4		Bacteria	Firmicutes	Clostridia	Eubacteriales	Lachnospiraceae	Lacrimispora	Lacrimispora saccharolytica
Lacticaseibacillus casei	x__xx__xxxxxx	8089	4		Bacteria	Firmicutes	Bacilli	Lactobacillales	Lactobacillaceae	Lacticaseibacillus	Lacticaseibacillus casei
Lactococcus lactis	___xxx_xxxxxx	8120	4	Y	Bacteria	Firmicutes	Bacilli	Lactobacillales	Streptococcaceae	Lactococcus	Lactococcus lactis
Lacunisphaera limnophila	___xxx_xxxxxx	8120	4		Bacteria	Verrucomicrobia	Opitutae	Opitutales	Opitutaceae	Lacunisphaera	Lacunisphaera limnophila
Lederbergia lenta	___xxx_xxxxxx	8120	4		Bacteria	Firmicutes	Bacilli	Bacillales	Bacillaceae	Lederbergia	Lederbergia lenta
Leifsonia shinshuensis	x__xx__xxxxxx	8089	4		Bacteria	Actinobacteria	Actinomycetia	Micrococcales	Microbacteriaceae	Leifsonia	Leifsonia shinshuensis
Leifsonia soli	x__xx__xxxxxx	8089	4		Bacteria	Actinobacteria	Actinomycetia	Micrococcales	Microbacteriaceae	Leifsonia	Leifsonia soli
Lelliottia nimipressuralis	___xxx_xxxxxx	8120	4		Bacteria	Proteobacteria	Gammaproteobacteria	Enterobacterales	Enterobacteriaceae	Lelliottia	Lelliottia nimipressuralis
Lentilactobacillus sunkii	___xxx_xxxxxx	8120	4		Bacteria	Firmicutes	Bacilli	Lactobacillales	Lactobacillaceae	Lentilactobacillus	Lentilactobacillus sunkii
Ligilactobacillus salivarius	___xxx_xxxxxx	8120	4		Bacteria	Firmicutes	Bacilli	Lactobacillales	Lactobacillaceae	Ligilactobacillus	Ligilactobacillus salivarius
Limnovirga soli	___xxx_xxxxxx	8120	4		Bacteria	Bacteroidota	Chitinophagia	Chitinophagales	Chitinophagaceae	Limnovirga	Limnovirga soli
Limosilactobacillus fermentum	___xxx_xxxxxx	8120	4		Bacteria	Firmicutes	Bacilli	Lactobacillales	Lactobacillaceae	Limosilactobacillus	Limosilactobacillus fermentum
Loktanella ponticola	___xxx_xxxxxx	8120	4		Bacteria	Proteobacteria	Alphaproteobacteria	Rhodobacterales	Roseobacteraceae	Loktanella	Loktanella ponticola
Lunatimonas lonarensis	_x_xx__xxxxxx	8090	4		Bacteria	Bacteroidota	Cytophagia	Cytophagales	Cyclobacteriaceae	Lunatimonas	Lunatimonas lonarensis
Luteococcus japonicus	___xxx_xxxxxx	8120	4		Bacteria	Actinobacteria	Actinomycetia	Propionibacteriales	Propionibacteriaceae	Luteococcus	Luteococcus japonicus
Lysobacter antibioticus	xx__x___xxxxx	7955	4		Bacteria	Proteobacteria	Gammaproteobacteria	Xanthomonadales	Xanthomonadaceae	Lysobacter	Lysobacter antibioticus
Mahella australiensis	x___x_x_xxxxx	8017	4		Bacteria	Firmicutes	Clostridia	Thermoanaerobacterales	Thermoanaerobacterales Family IV. Incertae Sedis	Mahella	Mahella australiensis
Mannheimia haemolytica	_x_xx__xxxxxx	8090	4		Bacteria	Proteobacteria	Gammaproteobacteria	Pasteurellales	Pasteurellaceae	Mannheimia	Mannheimia haemolytica
Martelella radicis	___xxx_xxxxxx	8120	4		Bacteria	Proteobacteria	Alphaproteobacteria	Hyphomicrobiales	Aurantimonadaceae	Martelella	Martelella radicis
Massilia aurea	x__xx__xxxxxx	8089	4		Bacteria	Proteobacteria	Betaproteobacteria	Burkholderiales	Oxalobacteraceae	Massilia	Massilia aurea
Massilia umbonata	x__xx__xxxxxx	8089	4
Melissococcus plutonius	x__xxx__xxxxx	7993	4		Bacteria	Firmicutes	Bacilli	Lactobacillales	Enterococcaceae	Melissococcus	Melissococcus plutonius
Microbacterium azadirachtae	___xxx_xxxxxx	8120	4		Bacteria	Actinobacteria	Actinomycetia	Micrococcales	Microbacteriaceae	Microbacterium	Microbacterium azadirachtae
Microbacterium foliorum	___xxx_xxxxxx	8120	4		Bacteria	Actinobacteria	Actinomycetia	Micrococcales	Microbacteriaceae	Microbacterium	Microbacterium foliorum
Microbacterium ginsengiterrae	x__xx__xxxxxx	8089	4		Bacteria	Actinobacteria	Actinomycetia	Micrococcales	Microbacteriaceae	Microbacterium	Microbacterium ginsengiterrae
Microbacterium halimionae	x__xx__xxxxxx	8089	4		Bacteria	Actinobacteria	Actinomycetia	Micrococcales	Microbacteriaceae	Microbacterium	Microbacterium halimionae
Microbacterium hydrocarbonoxydans	___xxx_xxxxxx	8120	4		Bacteria	Actinobacteria	Actinomycetia	Micrococcales	Microbacteriaceae	Microbacterium	Microbacterium hydrocarbonoxydans
Microbacterium sediminis	___xxx_xxxxxx	8120	4		Bacteria	Actinobacteria	Actinomycetia	Micrococcales	Microbacteriaceae	Microbacterium	Microbacterium sediminis
Microbacterium trichothecenolyticum	___xxx_xxxxxx	8120	4		Bacteria	Actinobacteria	Actinomycetia	Micrococcales	Microbacteriaceae	Microbacterium	Microbacterium trichothecenolyticum
Microbulbifer rhizosphaerae	_x_xx__xxxxxx	8090	4		Bacteria	Proteobacteria	Gammaproteobacteria	Cellvibrionales	Microbulbiferaceae	Microbulbifer	Microbulbifer rhizosphaerae
Microlunatus antarcticus	x__xx__xxxxxx	8089	4		Bacteria	Actinobacteria	Actinomycetia	Propionibacteriales	Propionibacteriaceae	Microlunatus	Microlunatus antarcticus
Microlunatus phosphovorus	x__xx__xxxxxx	8089	4	Y	Bacteria	Actinobacteria	Actinomycetia	Propionibacteriales	Propionibacteriaceae	Microlunatus	Microlunatus phosphovorus
Micromonospora parathelypteridis	x__xx__xxxxxx	8089	4		Bacteria	Actinobacteria	Actinomycetia	Micromonosporales	Micromonosporaceae	Micromonospora	Micromonospora parathelypteridis
Micromonospora profundi	x__xx__xxxxxx	8089	4		Bacteria	Actinobacteria	Actinomycetia	Micromonosporales	Micromonosporaceae	Micromonospora	Micromonospora profundi
Mobiluncus curtisii	___xxx_xxxxxx	8120	4		Bacteria	Actinobacteria	Actinomycetia	Actinomycetales	Actinomycetaceae	Mobiluncus	Mobiluncus curtisii
Mucilaginibacter mali	___xxx_xxxxxx	8120	4		Bacteria	Bacteroidota	Sphingobacteriia	Sphingobacteriales	Sphingobacteriaceae	Mucilaginibacter	Mucilaginibacter mali
Mucilaginibacter rubeus	___xxx_xxxxxx	8120	4		Bacteria	Bacteroidota	Sphingobacteriia	Sphingobacteriales	Sphingobacteriaceae	Mucilaginibacter	Mucilaginibacter rubeus
Mucisphaera calidilacus	___xxx_xxxxxx	8120	4		Bacteria	Planctomycetota	Phycisphaerae	Phycisphaerales	Phycisphaeraceae	Mucisphaera	Mucisphaera calidilacus
Muribaculaceae bacterium	___xxx_xxxxxx	8120	4		Bacteria	Bacteroidota	Bacteroidia	Bacteroidales	Muribaculaceae		Muribaculaceae bacterium
Muricauda ruestringensis	xx__x___xxxxx	7955	4		Bacteria	Bacteroidota	Flavobacteriia	Flavobacteriales	Flavobacteriaceae	Muricauda	Muricauda ruestringensis
Myxococcales bacterium	___xxx_xxxxxx	8120	4		Bacteria	Proteobacteria	Deltaproteobacteria	Myxococcales			Myxococcales bacterium
Nereida ignava	___xxx_xxxxxx	8120	4		Bacteria	Proteobacteria	Alphaproteobacteria	Rhodobacterales	Roseobacteraceae	Nereida	Nereida ignava
Nitrospirillum iridis	x__xx__xxxxxx	8089	4		Bacteria	Proteobacteria	Alphaproteobacteria	Rhodospirillales	Azospirillaceae	Nitrospirillum	Nitrospirillum iridis
Nocardioides albus	xx_x_x__xxxxx	7979	4		Bacteria	Actinobacteria	Actinomycetia	Propionibacteriales	Nocardioidaceae	Nocardioides	Nocardioides albus
Nocardioides panzhihuensis	_x_x_x_xxxxxx	8106	4		Bacteria	Actinobacteria	Actinomycetia	Propionibacteriales	Nocardioidaceae	Nocardioides	Nocardioides panzhihuensis
Nocardiopsis dassonvillei	x__xx__xxxxxx	8089	4		Bacteria	Actinobacteria	Actinomycetia	Streptosporangiales	Nocardiopsaceae	Nocardiopsis	Nocardiopsis dassonvillei
Nocardiopsis metallicus	x__x_x_xxxxxx	8105	4		Bacteria	Actinobacteria	Actinomycetia	Streptosporangiales	Nocardiopsaceae	Nocardiopsis	Nocardiopsis metallicus
Nonomuraea coxensis	___xxx_xxxxxx	8120	4		Bacteria	Actinobacteria	Actinomycetia	Streptosporangiales	Streptosporangiaceae	Nonomuraea	Nonomuraea coxensis
Nonomuraea soli	x__xx__xxxxxx	8089	4		Bacteria	Actinobacteria	Actinomycetia	Streptosporangiales	Streptosporangiaceae	Nonomuraea	Nonomuraea soli
Novipirellula artificiosorum	____xxx_xxxxx	8048	4		Bacteria	Planctomycetota	Planctomycetia	Pirellulales	Pirellulaceae	Novipirellula	Novipirellula artificiosorum
Novipirellula aureliae	____xxx_xxxxx	8048	4		Bacteria	Planctomycetota	Planctomycetia	Pirellulales	Pirellulaceae	Novipirellula	Novipirellula aureliae
Novosphingobium taihuense	x__xx__xxxxxx	8089	4		Bacteria	Proteobacteria	Alphaproteobacteria	Sphingomonadales	Sphingomonadaceae	Novosphingobium	Novosphingobium taihuense
Occultella aeris	___xxx_xxxxxx	8120	4		Bacteria	Actinobacteria	Actinomycetia	Micrococcales	Ruaniaceae	Occultella	Occultella aeris
Oceaniferula marina	___xxx_xxxxxx	8120	4		Bacteria	Verrucomicrobia	Verrucomicrobiae	Verrucomicrobiales	Verrucomicrobiaceae	Oceaniferula	Oceaniferula marina
Oceanospirillaceae bacterium	___xxx_xxxxxx	8120	4		Bacteria	Proteobacteria	Gammaproteobacteria	Oceanospirillales	Oceanospirillaceae		Oceanospirillaceae bacterium
Octadecabacter ascidiaceicola	___xxx_xxxxxx	8120	4		Bacteria	Proteobacteria	Alphaproteobacteria	Rhodobacterales	Roseobacteraceae	Octadecabacter	Octadecabacter ascidiaceicola
Octadecabacter temperatus	___xxx_xxxxxx	8120	4		Bacteria	Proteobacteria	Alphaproteobacteria	Rhodobacterales	Roseobacteraceae	Octadecabacter	Octadecabacter temperatus
Oleiharenicola lentus	___xxx_xxxxxx	8120	4		Bacteria	Verrucomicrobia	Opitutae	Opitutales	Opitutaceae	Oleiharenicola	Oleiharenicola lentus
Opitutus terrae	x__xx__xxxxxx	8089	4		Bacteria	Verrucomicrobia	Opitutae	Opitutales	Opitutaceae	Opitutus	Opitutus terrae
Oscillospiraceae bacterium	___xxx_xxxxxx	8120	4		Bacteria	Firmicutes	Clostridia	Eubacteriales	Oscillospiraceae		Oscillospiraceae bacterium
Oxalobacteraceae bacterium	___xxx_xxxxxx	8120	4		Bacteria	Proteobacteria	Betaproteobacteria	Burkholderiales	Oxalobacteraceae		Oxalobacteraceae bacterium
Paenibacillaceae bacterium	___xxx_xxxxxx	8120	4		Bacteria	Firmicutes	Bacilli	Bacillales	Paenibacillaceae		Paenibacillaceae bacterium
Paenibacillus albus	___xxx_xxxxxx	8120	4		Bacteria	Firmicutes	Bacilli	Bacillales	Paenibacillaceae	Paenibacillus	Paenibacillus albus
Paenibacillus alvei	x__xx__xxxxxx	8089	4		Bacteria	Firmicutes	Bacilli	Bacillales	Paenibacillaceae	Paenibacillus	Paenibacillus alvei
Paenibacillus amylolyticus	___xxx_xxxxxx	8120	4		Bacteria	Firmicutes	Bacilli	Bacillales	Paenibacillaceae	Paenibacillus	Paenibacillus amylolyticus
Paenibacillus antri	___xxx_xxxxxx	8120	4		Bacteria	Firmicutes	Bacilli	Bacillales	Paenibacillaceae	Paenibacillus	Paenibacillus antri
Paenibacillus curdlanolyticus	x__xx__xxxxxx	8089	4		Bacteria	Firmicutes	Bacilli	Bacillales	Paenibacillaceae	Paenibacillus	Paenibacillus curdlanolyticus
Paenibacillus dendritiformis	___xxx_xxxxxx	8120	4		Bacteria	Firmicutes	Bacilli	Bacillales	Paenibacillaceae	Paenibacillus	Paenibacillus dendritiformis
Paenibacillus lactis	x__xx__xxxxxx	8089	4		Bacteria	Firmicutes	Bacilli	Bacillales	Paenibacillaceae	Paenibacillus	Paenibacillus lactis
Paenibacillus lycopersici	___xxx_xxxxxx	8120	4		Bacteria	Firmicutes	Bacilli	Bacillales	Paenibacillaceae	Paenibacillus	Paenibacillus lycopersici
Paenibacillus nanensis	___xxx_xxxxxx	8120	4		Bacteria	Firmicutes	Bacilli	Bacillales	Paenibacillaceae	Paenibacillus	Paenibacillus nanensis
Paenibacillus oralis	___xxx_xxxxxx	8120	4		Bacteria	Firmicutes	Bacilli	Bacillales	Paenibacillaceae	Paenibacillus	Paenibacillus oralis
Paenibacillus pasadenensis	x__xx__xxxxxx	8089	4		Bacteria	Firmicutes	Bacilli	Bacillales	Paenibacillaceae	Paenibacillus	Paenibacillus pasadenensis
Paenibacillus piri	___xxx_xxxxxx	8120	4		Bacteria	Firmicutes	Bacilli	Bacillales	Paenibacillaceae	Paenibacillus	Paenibacillus piri
Paenibacillus rhizovicinus	___xxx_xxxxxx	8120	4		Bacteria	Firmicutes	Bacilli	Bacillales	Paenibacillaceae	Paenibacillus	Paenibacillus rhizovicinus
Paenibacillus riograndensis	x__xx__xxxxxx	8089	4		Bacteria	Firmicutes	Bacilli	Bacillales	Paenibacillaceae	Paenibacillus	Paenibacillus riograndensis
Paenibacillus taichungensis	___xxx_xxxxxx	8120	4		Bacteria	Firmicutes	Bacilli	Bacillales	Paenibacillaceae	Paenibacillus	Paenibacillus taichungensis
Paenibacillus thalictri	___xxx_xxxxxx	8120	4		Bacteria	Firmicutes	Bacilli	Bacillales	Paenibacillaceae	Paenibacillus	Paenibacillus thalictri
Paenibacillus xylanexedens	x__xx__xxxxxx	8089	4		Bacteria	Firmicutes	Bacilli	Bacillales	Paenibacillaceae	Paenibacillus	Paenibacillus xylanexedens
Parabacteroides acidifaciens	___xxx_xxxxxx	8120	4	Y	Bacteria	Bacteroidota	Bacteroidia	Bacteroidales	Tannerellaceae	Parabacteroides	Parabacteroides acidifaciens
Parabacteroides merdae	___xxx_xxxxxx	8120	4	Y	Bacteria	Bacteroidota	Bacteroidia	Bacteroidales	Tannerellaceae	Parabacteroides	Parabacteroides merdae
Paraglaciecola agarilytica	x__xx__xxxxxx	8089	4		Bacteria	Proteobacteria	Gammaproteobacteria	Alteromonadales	Alteromonadaceae	Paraglaciecola	Paraglaciecola agarilytica
Paraglaciecola arctica	x__x_x_xxxxxx	8105	4		Bacteria	Proteobacteria	Gammaproteobacteria	Alteromonadales	Alteromonadaceae	Paraglaciecola	Paraglaciecola arctica
Paraglaciecola mesophila	___xxx_xxxxxx	8120	4		Bacteria	Proteobacteria	Gammaproteobacteria	Alteromonadales	Alteromonadaceae	Paraglaciecola	Paraglaciecola mesophila
Paraprevotella clara	___xxx_xxxxxx	8120	4	Y	Bacteria	Bacteroidota	Bacteroidia	Bacteroidales	Prevotellaceae	Paraprevotella	Paraprevotella clara
Pararobbsia alpina	___xxx_xxxxxx	8120	4		Bacteria	Proteobacteria	Betaproteobacteria	Burkholderiales	Burkholderiaceae	Pararobbsia	Pararobbsia alpina
Parerythrobacter jejuensis	___xxx_xxxxxx	8120	4		Bacteria	Proteobacteria	Alphaproteobacteria	Sphingomonadales	Erythrobacteraceae	Parerythrobacter	Parerythrobacter jejuensis
Parvularcula dongshanensis	x__xx__xxxxxx	8089	4		Bacteria	Proteobacteria	Alphaproteobacteria	Parvularculales	Parvularculaceae	Parvularcula	Parvularcula dongshanensis
Pasteurellaceae bacterium	___xxx_xxxxxx	8120	4		Bacteria	Proteobacteria	Gammaproteobacteria	Pasteurellales	Pasteurellaceae		Pasteurellaceae bacterium
Paucibacter oligotrophus	_x_xx__xxxxxx	8090	4		Bacteria	Proteobacteria	Betaproteobacteria	Burkholderiales		Paucibacter	Paucibacter oligotrophus
Pedobacter frigoris	___xxx_xxxxxx	8120	4		Bacteria	Bacteroidota	Sphingobacteriia	Sphingobacteriales	Sphingobacteriaceae	Pedobacter	Pedobacter frigoris
Pedobacter glucosidilyticus	_x__xx__xxxxx	7986	4		Bacteria	Bacteroidota	Sphingobacteriia	Sphingobacteriales	Sphingobacteriaceae	Pedobacter	Pedobacter glucosidilyticus
Pedobacter psychroterrae	___xxx_xxxxxx	8120	4		Bacteria	Bacteroidota	Sphingobacteriia	Sphingobacteriales	Sphingobacteriaceae	Pedobacter	Pedobacter psychroterrae
Pedosphaera parvula	___xxx_xxxxxx	8120	4		Bacteria	Verrucomicrobia	Verrucomicrobiae	Verrucomicrobiales	Verrucomicrobia subdivision 3	Pedosphaera	Pedosphaera parvula
Phnomibacter ginsenosidimutans	___xxx_xxxxxx	8120	4		Bacteria	Bacteroidota	Chitinophagia	Chitinophagales	Chitinophagaceae	Phnomibacter	Phnomibacter ginsenosidimutans
Phocaeicola plebeius	___xxx_xxxxxx	8120	4	Y	Bacteria	Bacteroidota	Bacteroidia	Bacteroidales	Bacteroidaceae	Phocaeicola	Phocaeicola plebeius
Phocaeicola sartorii	___xxx_xxxxxx	8120	4		Bacteria	Bacteroidota	Bacteroidia	Bacteroidales	Bacteroidaceae	Phocaeicola	Phocaeicola sartorii
Photobacterium damselae	___xxx_xxxxxx	8120	4		Bacteria	Proteobacteria	Gammaproteobacteria	Vibrionales	Vibrionaceae	Photobacterium	Photobacterium damselae
Phycisphaera mikurensis	x__xx__xxxxxx	8089	4		Bacteria	Planctomycetota	Phycisphaerae	Phycisphaerales	Phycisphaeraceae	Phycisphaera	Phycisphaera mikurensis
Phycisphaeraceae bacterium	___xxx_xxxxxx	8120	4		Bacteria	Planctomycetota	Phycisphaerae	Phycisphaerales	Phycisphaeraceae		Phycisphaeraceae bacterium
Phycisphaerae bacterium	___xxx_xxxxxx	8120	4		Bacteria	Planctomycetota	Phycisphaerae				Phycisphaerae bacterium
Phycisphaerales bacterium	___xxx_xxxxxx	8120	4		Bacteria	Planctomycetota	Phycisphaerae	Phycisphaerales			Phycisphaerales bacterium
Phytoactinopolyspora alkaliphila	___xxx_xxxxxx	8120	4		Bacteria	Actinobacteria	Actinomycetia	Jiangellales	Jiangellaceae	Phytoactinopolyspora	Phytoactinopolyspora alkaliphila
Phytoactinopolyspora halophila	___xxx_xxxxxx	8120	4		Bacteria	Actinobacteria	Actinomycetia	Jiangellales	Jiangellaceae	Phytoactinopolyspora	Phytoactinopolyspora halophila
Phytoactinopolyspora mesophila	___xxx_xxxxxx	8120	4		Bacteria	Actinobacteria	Actinomycetia	Jiangellales	Jiangellaceae	Phytoactinopolyspora	Phytoactinopolyspora mesophila
Pirellulimonas nuda	____xxx_xxxxx	8048	4		Bacteria	Planctomycetota	Planctomycetia	Pirellulales	Lacipirellulaceae	Pirellulimonas	Pirellulimonas nuda
Planctomycetaceae bacterium	___xxx_xxxxxx	8120	4		Bacteria	Planctomycetota	Planctomycetia	Planctomycetales	Planctomycetaceae		Planctomycetaceae bacterium
Planctomycetales bacterium	___xxx_xxxxxx	8120	4		Bacteria	Planctomycetota	Planctomycetia	Planctomycetales			Planctomycetales bacterium
Planktotalea frisia	___xxx_xxxxxx	8120	4		Bacteria	Proteobacteria	Alphaproteobacteria	Rhodobacterales	Rhodobacteraceae	Planktotalea	Planktotalea frisia
Polaribacter haliotis	___xxx_xxxxxx	8120	4		Bacteria	Bacteroidota	Flavobacteriia	Flavobacteriales	Flavobacteriaceae	Polaribacter	Polaribacter haliotis
Poriferisphaera corsica	___xxx_xxxxxx	8120	4		Bacteria	Planctomycetota	Phycisphaerae	Phycisphaerales	Phycisphaeraceae	Poriferisphaera	Poriferisphaera corsica
Porphyromonas macacae	___xxx_xxxxxx	8120	4		Bacteria	Bacteroidota	Bacteroidia	Bacteroidales	Porphyromonadaceae	Porphyromonas	Porphyromonas macacae
Prevotella copri	___xxx_xxxxxx	8120	4	Y	Bacteria	Bacteroidota	Bacteroidia	Bacteroidales	Prevotellaceae	Prevotella	Prevotella copri
Prevotella multiformis	x__xx__xxxxxx	8089	4		Bacteria	Bacteroidota	Bacteroidia	Bacteroidales	Prevotellaceae	Prevotella	Prevotella multiformis
Prevotella oris	___xxx_xxxxxx	8120	4		Bacteria	Bacteroidota	Bacteroidia	Bacteroidales	Prevotellaceae	Prevotella	Prevotella oris
Prevotella ruminicola	x__xx__xxxxxx	8089	4		Bacteria	Bacteroidota	Bacteroidia	Bacteroidales	Prevotellaceae	Prevotella	Prevotella ruminicola
Promicromonospora sukumoe	x__xx__xxxxxx	8089	4		Bacteria	Actinobacteria	Actinomycetia	Micrococcales	Promicromonosporaceae	Promicromonospora	Promicromonospora sukumoe
Prosthecobacter vanneervenii	__xxx__xxxxxx	8092	4		Bacteria	Verrucomicrobia	Verrucomicrobiae	Verrucomicrobiales	Verrucomicrobiaceae	Prosthecobacter	Prosthecobacter vanneervenii
Proteobacteria bacterium	___xxx_xxxxxx	8120	4		Bacteria	Proteobacteria					Proteobacteria bacterium
Pseudarthrobacter chlorophenolicus	___xxx_xxxxxx	8120	4		Bacteria	Actinobacteria	Actinomycetia	Micrococcales	Micrococcaceae	Pseudarthrobacter	Pseudarthrobacter chlorophenolicus
Pseudoalteromonas arctica	___xxx_xxxxxx	8120	4		Bacteria	Proteobacteria	Gammaproteobacteria	Alteromonadales	Pseudoalteromonadaceae	Pseudoalteromonas	Pseudoalteromonas arctica
Pseudobacteroides cellulosolvens	x__xx__xxxxxx	8089	4		Bacteria	Firmicutes	Clostridia	Eubacteriales	Oscillospiraceae	Pseudobacteroides	Pseudobacteroides cellulosolvens
Pseudooctadecabacter jejudonensis	___xxx_xxxxxx	8120	4		Bacteria	Proteobacteria	Alphaproteobacteria	Rhodobacterales	Rhodobacteraceae	Pseudooctadecabacter	Pseudooctadecabacter jejudonensis
Qipengyuania oceanensis	___xxx_xxxxxx	8120	4		Bacteria	Proteobacteria	Alphaproteobacteria	Sphingomonadales	Erythrobacteraceae	Qipengyuania	Qipengyuania oceanensis
Rhabdobacter roseus	_x_xx__xxxxxx	8090	4		Bacteria	Bacteroidota	Cytophagia	Cytophagales	Cytophagaceae	Rhabdobacter	Rhabdobacter roseus
Rheinheimera tangshanensis	___xxx_xxxxxx	8120	4		Bacteria	Proteobacteria	Gammaproteobacteria	Chromatiales	Chromatiaceae	Rheinheimera	Rheinheimera tangshanensis
Rhizobiales bacterium	___xxx_xxxxxx	8120	4		Bacteria	Proteobacteria	Alphaproteobacteria	Hyphomicrobiales			Rhizobiales bacterium
Rhizobium fabae	x__xx__xxxxxx	8089	4		Bacteria	Proteobacteria	Alphaproteobacteria	Hyphomicrobiales	Rhizobiaceae	Rhizobium	Rhizobium fabae
Rhizobium favelukesii	x__xx__xxxxxx	8089	4		Bacteria	Proteobacteria	Alphaproteobacteria	Hyphomicrobiales	Rhizobiaceae	Rhizobium	Rhizobium favelukesii
Rhizobium gallicum	x__xx__xxxxxx	8089	4		Bacteria	Proteobacteria	Alphaproteobacteria	Hyphomicrobiales	Rhizobiaceae	Rhizobium	Rhizobium gallicum
Rhizobium meliloti	___xxx_xxxxxx	8120	4		Bacteria	Proteobacteria	Alphaproteobacteria	Hyphomicrobiales	Rhizobiaceae	Sinorhizobium	Rhizobium meliloti
Rhizobium mongolense	x__xx__xxxxxx	8089	4		Bacteria	Proteobacteria	Alphaproteobacteria	Hyphomicrobiales	Rhizobiaceae	Rhizobium	Rhizobium mongolense
Rhizobium pisi	x__xx__xxxxxx	8089	4		Bacteria	Proteobacteria	Alphaproteobacteria	Hyphomicrobiales	Rhizobiaceae	Rhizobium	Rhizobium pisi
Rhizobium radiobacter	___xxx_xxxxxx	8120	4		Bacteria	Proteobacteria	Alphaproteobacteria	Hyphomicrobiales	Rhizobiaceae	Agrobacterium	Rhizobium radiobacter
Rhizobium rhizoryzae	___xxx_xxxxxx	8120	4		Bacteria	Proteobacteria	Alphaproteobacteria	Hyphomicrobiales	Rhizobiaceae	Rhizobium	Rhizobium rhizoryzae
Rhizobium skierniewicense	___xxx_xxxxxx	8120	4		Bacteria	Proteobacteria	Alphaproteobacteria	Hyphomicrobiales	Rhizobiaceae	Rhizobium	Rhizobium skierniewicense
Rhizobium taibaishanense	___xxx_xxxxxx	8120	4		Bacteria	Proteobacteria	Alphaproteobacteria	Hyphomicrobiales	Rhizobiaceae	Rhizobium	Rhizobium taibaishanense
Rhodobacteraceae bacterium	___xxx_xxxxxx	8120	4		Bacteria	Proteobacteria	Alphaproteobacteria	Rhodobacterales	Rhodobacteraceae		Rhodobacteraceae bacterium
Rhodobiaceae bacterium	___xxx_xxxxxx	8120	4		Bacteria	Proteobacteria	Alphaproteobacteria	Hyphomicrobiales	Rhodobiaceae		Rhodobiaceae bacterium
Rhodopirellula baltica	_x_xx__xxxxxx	8090	4		Bacteria	Planctomycetota	Planctomycetia	Pirellulales	Pirellulaceae	Rhodopirellula	Rhodopirellula baltica
Rhodopirellula islandica	_x_xx__xxxxxx	8090	4		Bacteria	Planctomycetota	Planctomycetia	Pirellulales	Pirellulaceae	Rhodopirellula	Rhodopirellula islandica
Rhodopirellula solitaria	____xxx_xxxxx	8048	4		Bacteria	Planctomycetota	Planctomycetia	Pirellulales	Pirellulaceae	Rhodopirellula	Rhodopirellula solitaria
Rhodospirillaceae bacterium	___xxx_xxxxxx	8120	4		Bacteria	Proteobacteria	Alphaproteobacteria	Rhodospirillales	Rhodospirillaceae		Rhodospirillaceae bacterium
Rhodospirillales bacterium	___xxx_xxxxxx	8120	4	Y	Bacteria	Proteobacteria	Alphaproteobacteria	Rhodospirillales			Rhodospirillales bacterium
Rhodothermus marinus	x__xx__xxxxxx	8089	4		Bacteria	Bacteroidota		Bacteroidetes Order II. Incertae sedis	Rhodothermaceae	Rhodothermus	Rhodothermus marinus
Rickettsiales bacterium	___xxx_xxxxxx	8120	4		Bacteria	Proteobacteria	Alphaproteobacteria	Rickettsiales			Rickettsiales bacterium
Rodentibacter heylii	___xxx_xxxxxx	8120	4		Bacteria	Proteobacteria	Gammaproteobacteria	Pasteurellales	Pasteurellaceae	Rodentibacter	Rodentibacter heylii
Rodentibacter pneumotropicus	___xxx_xxxxxx	8120	4		Bacteria	Proteobacteria	Gammaproteobacteria	Pasteurellales	Pasteurellaceae	Rodentibacter	Rodentibacter pneumotropicus
Roseburia inulinivorans	___xxx_xxxxxx	8120	4	Y	Bacteria	Firmicutes	Clostridia	Eubacteriales	Lachnospiraceae	Roseburia	Roseburia inulinivorans
Roseibaca ekhonensis	___xxx_xxxxxx	8120	4		Bacteria	Proteobacteria	Alphaproteobacteria	Rhodobacterales	Rhodobacteraceae	Roseibaca	Roseibaca ekhonensis
Roseiflexus castenholzii	x__xx__xxxxxx	8089	4		Bacteria	Chloroflexi	Chloroflexia	Chloroflexales	Roseiflexaceae	Roseiflexus	Roseiflexus castenholzii
Roseimaritima multifibrata	____xxx_xxxxx	8048	4		Bacteria	Planctomycetota	Planctomycetia	Pirellulales	Pirellulaceae	Roseimaritima	Roseimaritima multifibrata
Roseisalinus antarcticus	___xxx_xxxxxx	8120	4		Bacteria	Proteobacteria	Alphaproteobacteria	Rhodobacterales	Roseobacteraceae	Roseisalinus	Roseisalinus antarcticus
Roseobacter ponti	___xxx_xxxxxx	8120	4		Bacteria	Proteobacteria	Alphaproteobacteria	Rhodobacterales	Roseobacteraceae	Roseobacter	Roseobacter ponti
Ruminiclostridium cellobioparum	x__xx__xxxxxx	8089	4		Bacteria	Firmicutes	Clostridia	Eubacteriales	Oscillospiraceae	Ruminiclostridium	Ruminiclostridium cellobioparum
Ruminococcaceae bacterium	___xxx_xxxxxx	8120	4		Bacteria	Firmicutes	Clostridia	Eubacteriales	Oscillospiraceae		Ruminococcaceae bacterium
Ruminococcus gnavus	___xxx_xxxxxx	8120	4	Y	Bacteria	Firmicutes	Clostridia	Eubacteriales	Lachnospiraceae	Mediterraneibacter	Ruminococcus gnavus
Runella defluvii	_x_xx__xxxxxx	8090	4		Bacteria	Bacteroidota	Cytophagia	Cytophagales	Spirosomaceae	Runella	Runella defluvii
Ruthenibacterium lactatiformans	___xxx_xxxxxx	8120	4	Y	Bacteria	Firmicutes	Clostridia	Eubacteriales	Oscillospiraceae	Ruthenibacterium	Ruthenibacterium lactatiformans
Saccharopolyspora gloriosae	___xxx_xxxxxx	8120	4		Bacteria	Actinobacteria	Actinomycetia	Pseudonocardiales	Pseudonocardiaceae	Saccharopolyspora	Saccharopolyspora gloriosae
Saliniradius amylolyticus	_x_x_x_xxxxxx	8106	4		Bacteria	Proteobacteria	Gammaproteobacteria	Alteromonadales	Alteromonadaceae	Saliniradius	Saliniradius amylolyticus
Salmonella bongori	___xxx_xxxxxx	8120	4	Y	Bacteria	Proteobacteria	Gammaproteobacteria	Enterobacterales	Enterobacteriaceae	Salmonella	Salmonella bongori
Salmonella diarizonae	___xxx_xxxxxx	8120	4	Y	Bacteria	Proteobacteria	Gammaproteobacteria	Enterobacterales	Enterobacteriaceae	Salmonella	Salmonella diarizonae
Saonia flava	x__xx__xxxxxx	8089	4		Bacteria	Bacteroidota	Flavobacteriia	Flavobacteriales	Flavobacteriaceae	Saonia	Saonia flava
Saprospiraceae bacterium	___xxx_xxxxxx	8120	4		Bacteria	Bacteroidota	Saprospiria	Saprospirales	Saprospiraceae		Saprospiraceae bacterium
Schaalia odontolytica	_x_xxx__xxxxx	7994	4		Bacteria	Actinobacteria	Actinomycetia	Actinomycetales	Actinomycetaceae	Schaalia	Schaalia odontolytica
Schaedlerella arabinosiphila	___xxx_xxxxxx	8120	4		Bacteria	Firmicutes	Clostridia	Eubacteriales	Lachnospiraceae	Schaedlerella	Schaedlerella arabinosiphila
Sedimentisphaera cyanobacteriorum	___xxx_xxxxxx	8120	4		Bacteria	Planctomycetota	Phycisphaerae	Sedimentisphaerales	Sedimentisphaeraceae	Sedimentisphaera	Sedimentisphaera cyanobacteriorum
Sedimentisphaera salicampi	___xxx_xxxxxx	8120	4		Bacteria	Planctomycetota	Phycisphaerae	Sedimentisphaerales	Sedimentisphaeraceae	Sedimentisphaera	Sedimentisphaera salicampi
Seonamhaeicola marinus	___xxx_xxxxxx	8120	4		Bacteria	Bacteroidota	Flavobacteriia	Flavobacteriales	Flavobacteriaceae	Seonamhaeicola	Seonamhaeicola marinus
Shewanella baltica	x___xx__xxxxx	7985	4		Bacteria	Proteobacteria	Gammaproteobacteria	Alteromonadales	Shewanellaceae	Shewanella	Shewanella baltica
Shewanella khirikhana	___xxx_xxxxxx	8120	4		Bacteria	Proteobacteria	Gammaproteobacteria	Alteromonadales	Shewanellaceae	Shewanella	Shewanella khirikhana
Sinorhizobium medicae	___xxx_xxxxxx	8120	4		Bacteria	Proteobacteria	Alphaproteobacteria	Hyphomicrobiales	Rhizobiaceae	Sinorhizobium	Sinorhizobium medicae
Spelaeicoccus albus	x__xxx__xxxxx	7993	4		Bacteria	Actinobacteria	Actinomycetia	Micrococcales	Brevibacteriaceae	Spelaeicoccus	Spelaeicoccus albus
Sphaerisporangium rubeum	x__xx__xxxxxx	8089	4		Bacteria	Actinobacteria	Actinomycetia	Streptosporangiales	Streptosporangiaceae	Sphaerisporangium	Sphaerisporangium rubeum
Sphingobacteriales bacterium	___xxx_xxxxxx	8120	4		Bacteria	Bacteroidota	Sphingobacteriia	Sphingobacteriales			Sphingobacteriales bacterium
Sphingobacterium daejeonense	_x__xx__xxxxx	7986	4		Bacteria	Bacteroidota	Sphingobacteriia	Sphingobacteriales	Sphingobacteriaceae	Sphingobacterium	Sphingobacterium daejeonense
Sphingobium japonicum	x__xx__xxxxxx	8089	4		Bacteria	Proteobacteria	Alphaproteobacteria	Sphingomonadales	Sphingomonadaceae	Sphingobium	Sphingobium japonicum
Sphingobium scionense	x__xx__xxxxxx	8089	4		Bacteria	Proteobacteria	Alphaproteobacteria	Sphingomonadales	Sphingomonadaceae	Sphingobium	Sphingobium scionense
Sphingomonas abaci	x__xx__xxxxxx	8089	4		Bacteria	Proteobacteria	Alphaproteobacteria	Sphingomonadales	Sphingomonadaceae	Sphingomonas	Sphingomonas abaci
Sphingomonas aerophila	x__xx__xxxxxx	8089	4		Bacteria	Proteobacteria	Alphaproteobacteria	Sphingomonadales	Sphingomonadaceae	Sphingomonas	Sphingomonas aerophila
Sphingomonas gei	___xxx_xxxxxx	8120	4		Bacteria	Proteobacteria	Alphaproteobacteria	Sphingomonadales	Sphingomonadaceae	Sphingomonas	Sphingomonas gei
Sphingomonas kyeonggiensis	x__xx__xxxxxx	8089	4		Bacteria	Proteobacteria	Alphaproteobacteria	Sphingomonadales	Sphingomonadaceae	Sphingomonas	Sphingomonas kyeonggiensis
Sphingomonas melonis	x__xx__xxxxxx	8089	4	Y	Bacteria	Proteobacteria	Alphaproteobacteria	Sphingomonadales	Sphingomonadaceae	Sphingomonas	Sphingomonas melonis
Sphingomonas prati	x__xx__xxxxxx	8089	4		Bacteria	Proteobacteria	Alphaproteobacteria	Sphingomonadales	Sphingomonadaceae	Sphingomonas	Sphingomonas prati
Sphingomonas pseudosanguinis	x__xx__xxxxxx	8089	4	Y	Bacteria	Proteobacteria	Alphaproteobacteria	Sphingomonadales	Sphingomonadaceae	Sphingomonas	Sphingomonas pseudosanguinis
Sphingomonas xinjiangensis	x__xx__xxxxxx	8089	4		Bacteria	Proteobacteria	Alphaproteobacteria	Sphingomonadales	Sphingomonadaceae	Sphingomonas	Sphingomonas xinjiangensis
Sphingomonas yantingensis	x__xx__xxxxxx	8089	4		Bacteria	Proteobacteria	Alphaproteobacteria	Sphingomonadales	Sphingomonadaceae	Sphingomonas	Sphingomonas yantingensis
Sphingorhabdus contaminans	___xxx_xxxxxx	8120	4		Bacteria	Proteobacteria	Alphaproteobacteria	Sphingomonadales	Sphingomonadaceae	Sphingorhabdus	Sphingorhabdus contaminans
Spinactinospora alkalitolerans	___xxx_xxxxxx	8120	4		Bacteria	Actinobacteria	Actinomycetia	Streptosporangiales	Nocardiopsaceae	Spinactinospora	Spinactinospora alkalitolerans
Spirochaeta isovalerica	___xxx_xxxxxx	8120	4		Bacteria	Spirochaetes	Spirochaetia	Spirochaetales	Spirochaetaceae	Spirochaeta	Spirochaeta isovalerica
Spirochaeta thermophila	x__xx__xxxxxx	8089	4		Bacteria	Spirochaetes	Spirochaetia	Spirochaetales	Spirochaetaceae	Spirochaeta	Spirochaeta thermophila
Spirochaetaceae bacterium	___xxx_xxxxxx	8120	4		Bacteria	Spirochaetes	Spirochaetia	Spirochaetales	Spirochaetaceae		Spirochaetaceae bacterium
Spirochaetes bacterium	___xxx_xxxxxx	8120	4		Bacteria	Spirochaetes					Spirochaetes bacterium
Spirochaetia bacterium	___xxx_xxxxxx	8120	4		Bacteria	Spirochaetes	Spirochaetia				Spirochaetia bacterium
Spirosoma sordidisoli	___xxx_xxxxxx	8120	4		Bacteria	Bacteroidota	Cytophagia	Cytophagales	Cytophagaceae	Spirosoma	Spirosoma sordidisoli
Stackebrandtia nassauensis	_x_x_x_xxxxxx	8106	4		Bacteria	Actinobacteria	Actinomycetia	Glycomycetales	Glycomycetaceae	Stackebrandtia	Stackebrandtia nassauensis
Stakelama sediminis	x__xx__xxxxxx	8089	4		Bacteria	Proteobacteria	Alphaproteobacteria	Sphingomonadales	Sphingomonadaceae	Stakelama	Stakelama sediminis
Staphylococcus schleiferi	___xxxx_xxxxx	8056	4		Bacteria	Firmicutes	Bacilli	Bacillales	Staphylococcaceae	Staphylococcus	Staphylococcus schleiferi
Stenotrophomonas maltophilia	x___xx__xxxxx	7985	4	Y	Bacteria	Proteobacteria	Gammaproteobacteria	Xanthomonadales	Xanthomonadaceae	Stenotrophomonas	Stenotrophomonas maltophilia
Streptococcus agalactiae	___xxx_xxxxxx	8120	4	Y	Bacteria	Firmicutes	Bacilli	Lactobacillales	Streptococcaceae	Streptococcus	Streptococcus agalactiae
Streptococcus canis	___xxxx_xxxxx	8056	4		Bacteria	Firmicutes	Bacilli	Lactobacillales	Streptococcaceae	Streptococcus	Streptococcus canis
Streptococcus gallolyticus	x__xx__xxxxxx	8089	4	Y	Bacteria	Firmicutes	Bacilli	Lactobacillales	Streptococcaceae	Streptococcus	Streptococcus gallolyticus
Streptococcus infantis	_x_xx__xxxxxx	8090	4	Y	Bacteria	Firmicutes	Bacilli	Lactobacillales	Streptococcaceae	Streptococcus	Streptococcus infantis
Streptococcus merionis	___xxx_xxxxxx	8120	4		Bacteria	Firmicutes	Bacilli	Lactobacillales	Streptococcaceae	Streptococcus	Streptococcus merionis
Streptococcus parasanguinis	x__xx__xxxxxx	8089	4	Y	Bacteria	Firmicutes	Bacilli	Lactobacillales	Streptococcaceae	Streptococcus	Streptococcus parasanguinis
Streptococcus pseudopneumoniae	___xxx_xxxxxx	8120	4		Bacteria	Firmicutes	Bacilli	Lactobacillales	Streptococcaceae	Streptococcus	Streptococcus pseudopneumoniae
Streptococcus viridans	xx_xx___xxxxx	7963	4		Bacteria	Firmicutes	Bacilli	Lactobacillales	Streptococcaceae	Streptococcus	Streptococcus viridans
Streptomonospora litoralis	___xxx_xxxxxx	8120	4		Bacteria	Actinobacteria	Actinomycetia	Streptosporangiales	Nocardiopsaceae	Streptomonospora	Streptomonospora litoralis
Streptomyces acidiscabies	___xxx_xxxxxx	8120	4		Bacteria	Actinobacteria	Actinomycetia	Streptomycetales	Streptomycetaceae	Streptomyces	Streptomyces acidiscabies
Streptomyces anulatus	___xxx_xxxxxx	8120	4		Bacteria	Actinobacteria	Actinomycetia	Streptomycetales	Streptomycetaceae	Streptomyces	Streptomyces anulatus
Streptomyces auratus	___xxx_xxxxxx	8120	4		Bacteria	Actinobacteria	Actinomycetia	Streptomycetales	Streptomycetaceae	Streptomyces	Streptomyces auratus
Streptomyces chartreusis	___xxx_xxxxxx	8120	4		Bacteria	Actinobacteria	Actinomycetia	Streptomycetales	Streptomycetaceae	Streptomyces	Streptomyces chartreusis
Streptomyces clavuligerus	x__xx__xxxxxx	8089	4		Bacteria	Actinobacteria	Actinomycetia	Streptomycetales	Streptomycetaceae	Streptomyces	Streptomyces clavuligerus
Streptomyces coelicolor	x__xx__xxxxxx	8089	4		Bacteria	Actinobacteria	Actinomycetia	Streptomycetales	Streptomycetaceae	Streptomyces	Streptomyces coelicolor
Streptomyces davaonensis	x__xx__xxxxxx	8089	4		Bacteria	Actinobacteria	Actinomycetia	Streptomycetales	Streptomycetaceae	Streptomyces	Streptomyces davaonensis
Streptomyces echinatus	___xxx_xxxxxx	8120	4		Bacteria	Actinobacteria	Actinomycetia	Streptomycetales	Streptomycetaceae	Streptomyces	Streptomyces echinatus
Streptomyces griseorubiginosus	___xxx_xxxxxx	8120	4		Bacteria	Actinobacteria	Actinomycetia	Streptomycetales	Streptomycetaceae	Streptomyces	Streptomyces griseorubiginosus
Streptomyces griseostramineus	___xxx_xxxxxx	8120	4		Bacteria	Actinobacteria	Actinomycetia	Streptomycetales	Streptomycetaceae	Streptomyces	Streptomyces griseostramineus
Streptomyces griseus	_x_xxx__xxxxx	7994	4		Bacteria	Actinobacteria	Actinomycetia	Streptomycetales	Streptomycetaceae	Streptomyces	Streptomyces griseus
Streptomyces jeddahensis	___xxx_xxxxxx	8120	4		Bacteria	Actinobacteria	Actinomycetia	Streptomycetales	Streptomycetaceae	Streptomyces	Streptomyces jeddahensis
Streptomyces lavendulae	___xxx_xxxxxx	8120	4		Bacteria	Actinobacteria	Actinomycetia	Streptomycetales	Streptomycetaceae	Streptomyces	Streptomyces lavendulae
Streptomyces pratensis	x__xx__xxxxxx	8089	4		Bacteria	Actinobacteria	Actinomycetia	Streptomycetales	Streptomycetaceae	Streptomyces	Streptomyces pratensis
Streptomyces scabiei	___xxx_xxxxxx	8120	4		Bacteria	Actinobacteria	Actinomycetia	Streptomycetales	Streptomycetaceae	Streptomyces	Streptomyces scabiei
Streptosporangium album	x__xx__xxxxxx	8089	4		Bacteria	Actinobacteria	Actinomycetia	Streptosporangiales	Streptosporangiaceae	Streptosporangium	Streptosporangium album
Streptosporangium becharense	x__xx__xxxxxx	8089	4		Bacteria	Actinobacteria	Actinomycetia	Streptosporangiales	Streptosporangiaceae	Streptosporangium	Streptosporangium becharense
Streptosporangium roseum	xx_xx__xx_xxx	7579	4		Bacteria	Actinobacteria	Actinomycetia	Streptosporangiales	Streptosporangiaceae	Streptosporangium	Streptosporangium roseum
Tamlana fucoidanivorans	___xxx_xxxxxx	8120	4		Bacteria	Bacteroidota	Flavobacteriia	Flavobacteriales	Flavobacteriaceae	Tamlana	Tamlana fucoidanivorans
Thermoclostridium stercorarium	x__xx_xxx_xxx	7641	4		Bacteria	Firmicutes	Clostridia	Eubacteriales	Oscillospiraceae	Thermoclostridium	Thermoclostridium stercorarium
Thermotoga maritima	x__xx__xxxxxx	8089	4		Bacteria	Thermotogae	Thermotogae	Thermotogales	Thermotogaceae	Thermotoga	Thermotoga maritima
Treponema denticola	__xxx__xxxxxx	8092	4		Bacteria	Spirochaetes	Spirochaetia	Spirochaetales	Treponemataceae	Treponema	Treponema denticola
Verrucomicrobia subdivision	___xxx_xxxxxx	8120	4		Bacteria	Verrucomicrobia	Verrucomicrobiae	Verrucomicrobiales	Verrucomicrobia subdivision
Vibrio agarilyticus	___xxx_xxxxxx	8120	4		Bacteria	Proteobacteria	Gammaproteobacteria	Vibrionales	Vibrionaceae	Vibrio	Vibrio agarilyticus
Vibrio atlanticus	___xxx_xxxxxx	8120	4		Bacteria	Proteobacteria	Gammaproteobacteria	Vibrionales	Vibrionaceae	Vibrio	Vibrio atlanticus
Vibrio cholerae	___xxx_xxxxxx	8120	4	Y	Bacteria	Proteobacteria	Gammaproteobacteria	Vibrionales	Vibrionaceae	Vibrio	Vibrio cholerae
Vibrio fortis	___xxx_xxxxxx	8120	4		Bacteria	Proteobacteria	Gammaproteobacteria	Vibrionales	Vibrionaceae	Vibrio	Vibrio fortis
Vibrio harveyi	___xxx_xxxxxx	8120	4		Bacteria	Proteobacteria	Gammaproteobacteria	Vibrionales	Vibrionaceae	Vibrio	Vibrio harveyi
Vibrio jasicida	___xxx_xxxxxx	8120	4		Bacteria	Proteobacteria	Gammaproteobacteria	Vibrionales	Vibrionaceae	Vibrio	Vibrio jasicida
Vibrio mangrovi	___xxx_xxxxxx	8120	4		Bacteria	Proteobacteria	Gammaproteobacteria	Vibrionales	Vibrionaceae	Vibrio	Vibrio mangrovi
Vibrio parahaemolyticus	___xxx_xxxxxx	8120	4		Bacteria	Proteobacteria	Gammaproteobacteria	Vibrionales	Vibrionaceae	Vibrio	Vibrio parahaemolyticus
Vibrio scophthalmi	x__xx__xxxxxx	8089	4		Bacteria	Proteobacteria	Gammaproteobacteria	Vibrionales	Vibrionaceae	Vibrio	Vibrio scophthalmi
Vibrio spartinae	___xxx_xxxxxx	8120	4		Bacteria	Proteobacteria	Gammaproteobacteria	Vibrionales	Vibrionaceae	Vibrio	Vibrio spartinae
Vibrio splendidus	___xxx_xxxxxx	8120	4		Bacteria	Proteobacteria	Gammaproteobacteria	Vibrionales	Vibrionaceae	Vibrio	Vibrio splendidus
Vibrio vulnificus	___xxx_xxxxxx	8120	4		Bacteria	Proteobacteria	Gammaproteobacteria	Vibrionales	Vibrionaceae	Vibrio	Vibrio vulnificus
Winogradskyella psychrotolerans	_x_xx__xxxxxx	8090	4		Bacteria	Bacteroidota	Flavobacteriia	Flavobacteriales	Flavobacteriaceae	Winogradskyella	Winogradskyella psychrotolerans
Xanthomonadaceae bacterium	___xxx_xxxxxx	8120	4		Bacteria	Proteobacteria	Gammaproteobacteria	Xanthomonadales	Xanthomonadaceae		Xanthomonadaceae bacterium
Xanthomonas arboricola	xx_x___xxxxxx	8075	4		Bacteria	Proteobacteria	Gammaproteobacteria	Xanthomonadales	Xanthomonadaceae	Xanthomonas	Xanthomonas arboricola
Xanthomonas sacchari	xx_x___xxxxxx	8075	4		Bacteria	Proteobacteria	Gammaproteobacteria	Xanthomonadales	Xanthomonadaceae	Xanthomonas	Xanthomonas sacchari
Yonghaparkia alkaliphila	___xxx_xxxxxx	8120	4		Bacteria	Actinobacteria	Actinomycetia	Micrococcales	Microbacteriaceae	Yonghaparkia	Yonghaparkia alkaliphila
Yoonia vestfoldensis	___xxx_xxxxxx	8120	4		Bacteria	Proteobacteria	Alphaproteobacteria	Rhodobacterales	Rhodobacteraceae	Yoonia	Yoonia vestfoldensis
Abiotrophia defectiva	x__xxx_xxxxxx	8121	3	Y	Bacteria	Firmicutes	Bacilli	Lactobacillales	Aerococcaceae	Abiotrophia	Abiotrophia defectiva
Acetivibrio ethanolgignens	x__xxx_xxxxxx	8121	3		Bacteria	Firmicutes	Clostridia	Eubacteriales	Oscillospiraceae	Acetivibrio	Acetivibrio ethanolgignens
Acetobacter malorum	x__xxx_xxxxxx	8121	3		Bacteria	Proteobacteria	Alphaproteobacteria	Rhodospirillales	Acetobacteraceae	Acetobacter	Acetobacter malorum
Acetobacteroides hydrogenigenes	x__xxx_xxxxxx	8121	3		Bacteria	Bacteroidota	Bacteroidia	Bacteroidales	Rikenellaceae	Acetobacteroides	Acetobacteroides hydrogenigenes
Acidimicrobiaceae bacterium	x__xxx_xxxxxx	8121	3		Bacteria	Actinobacteria	Acidimicrobiia	Acidimicrobiales	Acidimicrobiaceae		Acidimicrobiaceae bacterium
Acidipila rosea	x__xxx_xxxxxx	8121	3		Bacteria	Acidobacteria	Acidobacteriia	Acidobacteriales	Acidobacteriaceae	Acidipila	Acidipila rosea
Acidipropionibacterium jensenii	x__xxx_xxxxxx	8121	3		Bacteria	Actinobacteria	Actinomycetia	Propionibacteriales	Propionibacteriaceae	Acidipropionibacterium	Acidipropionibacterium jensenii
Acidipropionibacterium virtanenii	x__xxx_xxxxxx	8121	3		Bacteria	Actinobacteria	Actinomycetia	Propionibacteriales	Propionibacteriaceae	Acidipropionibacterium	Acidipropionibacterium virtanenii
Acidisarcina polymorpha	x__xxx_xxxxxx	8121	3		Bacteria	Acidobacteria	Acidobacteriia	Acidobacteriales	Acidobacteriaceae	Acidisarcina	Acidisarcina polymorpha
Acidithrix ferrooxidans	x__xxx_xxxxxx	8121	3		Bacteria	Actinobacteria	Acidimicrobiia	Acidimicrobiales	Acidimicrobiaceae	Acidithrix	Acidithrix ferrooxidans
Acidobacteriaceae bacterium	x__xxx_xxxxxx	8121	3		Bacteria	Acidobacteria	Acidobacteriia	Acidobacteriales	Acidobacteriaceae		Acidobacteriaceae bacterium
Acidobacteriales bacterium	x__xxx_xxxxxx	8121	3		Bacteria	Acidobacteria	Acidobacteriia	Acidobacteriales			Acidobacteriales bacterium
Acidobacteriia bacterium	x__xxx_xxxxxx	8121	3		Bacteria	Acidobacteria	Acidobacteriia				Acidobacteriia bacterium
Acidobacterium capsulatum	x__xxx_xxxxxx	8121	3		Bacteria	Acidobacteria	Acidobacteriia	Acidobacteriales	Acidobacteriaceae	Acidobacterium	Acidobacterium capsulatum
Acinetobacter lwoffii	_x_xxx_xxxxxx	8122	3	Y	Bacteria	Proteobacteria	Gammaproteobacteria	Moraxellales	Moraxellaceae	Acinetobacter	Acinetobacter lwoffii
Acrocarpospora corrugata	x__xxx_xxxxxx	8121	3		Bacteria	Actinobacteria	Actinomycetia	Streptosporangiales	Streptosporangiaceae	Acrocarpospora	Acrocarpospora corrugata
Actibacterium lipolyticum	x__xxx_xxxxxx	8121	3		Bacteria	Proteobacteria	Alphaproteobacteria	Rhodobacterales	Roseobacteraceae	Actibacterium	Actibacterium lipolyticum
Actinobacillus equuli	x__xxx_xxxxxx	8121	3		Bacteria	Proteobacteria	Gammaproteobacteria	Pasteurellales	Pasteurellaceae	Actinobacillus	Actinobacillus equuli
Actinobacillus minor	x__xxx_xxxxxx	8121	3		Bacteria	Proteobacteria	Gammaproteobacteria	Pasteurellales	Pasteurellaceae	Actinobacillus	Actinobacillus minor
Actinobacillus porcitonsillarum	x__xxx_xxxxxx	8121	3		Bacteria	Proteobacteria	Gammaproteobacteria	Pasteurellales	Pasteurellaceae	Actinobacillus	Actinobacillus porcitonsillarum
Actinobacillus suis	x__xxx_xxxxxx	8121	3		Bacteria	Proteobacteria	Gammaproteobacteria	Pasteurellales	Pasteurellaceae	Actinobacillus	Actinobacillus suis
Actinocatenispora comari	x__xxx_xxxxxx	8121	3		Bacteria	Actinobacteria	Actinomycetia	Micromonosporales	Micromonosporaceae	Actinocatenispora	Actinocatenispora comari
Actinocatenispora rupis	x__xxx_xxxxxx	8121	3		Bacteria	Actinobacteria	Actinomycetia	Micromonosporales	Micromonosporaceae	Actinocatenispora	Actinocatenispora rupis
Actinocatenispora sera	x__xxx_xxxxxx	8121	3		Bacteria	Actinobacteria	Actinomycetia	Micromonosporales	Micromonosporaceae	Actinocatenispora	Actinocatenispora sera
Actinocatenispora thailandica	x__xxx_xxxxxx	8121	3		Bacteria	Actinobacteria	Actinomycetia	Micromonosporales	Micromonosporaceae	Actinocatenispora	Actinocatenispora thailandica
Actinocrispum wychmicini	x__xxx_xxxxxx	8121	3		Bacteria	Actinobacteria	Actinomycetia	Pseudonocardiales	Pseudonocardiaceae	Actinocrispum	Actinocrispum wychmicini
Actinomadura bangladeshensis	x__xxx_xxxxxx	8121	3		Bacteria	Actinobacteria	Actinomycetia	Streptosporangiales	Thermomonosporaceae	Actinomadura	Actinomadura bangladeshensis
Actinomadura logoneensis	x__xxx_xxxxxx	8121	3		Bacteria	Actinobacteria	Actinomycetia	Streptosporangiales	Thermomonosporaceae	Actinomadura	Actinomadura logoneensis
Actinomadura montaniterrae	x__xxx_xxxxxx	8121	3		Bacteria	Actinobacteria	Actinomycetia	Streptosporangiales	Thermomonosporaceae	Actinomadura	Actinomadura montaniterrae
Actinomadura namibiensis	xx_xx__xxxxxx	8091	3		Bacteria	Actinobacteria	Actinomycetia	Streptosporangiales	Thermomonosporaceae	Actinomadura	Actinomadura namibiensis
Actinomadura rudentiformis	x__xxx_xxxxxx	8121	3		Bacteria	Actinobacteria	Actinomycetia	Streptosporangiales	Thermomonosporaceae	Actinomadura	Actinomadura rudentiformis
Actinomyces howellii	x__xxx_xxxxxx	8121	3		Bacteria	Actinobacteria	Actinomycetia	Actinomycetales	Actinomycetaceae	Actinomyces	Actinomyces howellii
Actinomyces slackii	x__xxx_xxxxxx	8121	3		Bacteria	Actinobacteria	Actinomycetia	Actinomycetales	Actinomycetaceae	Actinomyces	Actinomyces slackii
Actinomyces urogenitalis	x__xxx_xxxxxx	8121	3		Bacteria	Actinobacteria	Actinomycetia	Actinomycetales	Actinomycetaceae	Actinomyces	Actinomyces urogenitalis
Actinomycetales bacterium	x__xxx_xxxxxx	8121	3		Bacteria	Actinobacteria	Actinomycetia	Actinomycetales			Actinomycetales bacterium
Actinomycetospora corticicola	__xxxx_xxxxxx	8124	3		Bacteria	Actinobacteria	Actinomycetia	Pseudonocardiales	Pseudonocardiaceae	Actinomycetospora	Actinomycetospora corticicola
Actinophytocola oryzae	x__xxx_xxxxxx	8121	3		Bacteria	Actinobacteria	Actinomycetia	Pseudonocardiales	Pseudonocardiaceae	Actinophytocola	Actinophytocola oryzae
Actinophytocola xanthii	x__xxx_xxxxxx	8121	3		Bacteria	Actinobacteria	Actinomycetia	Pseudonocardiales	Pseudonocardiaceae	Actinophytocola	Actinophytocola xanthii
Actinophytocola xinjiangensis	x__xxx_xxxxxx	8121	3		Bacteria	Actinobacteria	Actinomycetia	Pseudonocardiales	Pseudonocardiaceae	Actinophytocola	Actinophytocola xinjiangensis
Actinoplanes atraurantiacus	x__xxx_xxxxxx	8121	3		Bacteria	Actinobacteria	Actinomycetia	Micromonosporales	Micromonosporaceae	Actinoplanes	Actinoplanes atraurantiacus
Actinoplanes awajinensis	x__xxx_xxxxxx	8121	3		Bacteria	Actinobacteria	Actinomycetia	Micromonosporales	Micromonosporaceae	Actinoplanes	Actinoplanes awajinensis
Actinoplanes brasiliensis	x__xxx_xxxxxx	8121	3		Bacteria	Actinobacteria	Actinomycetia	Micromonosporales	Micromonosporaceae	Actinoplanes	Actinoplanes brasiliensis
Actinoplanes derwentensis	x__xxx_xxxxxx	8121	3		Bacteria	Actinobacteria	Actinomycetia	Micromonosporales	Micromonosporaceae	Actinoplanes	Actinoplanes derwentensis
Actinoplanes digitatis	x__xxx_xxxxxx	8121	3		Bacteria	Actinobacteria	Actinomycetia	Micromonosporales	Micromonosporaceae	Actinoplanes	Actinoplanes digitatis
Actinoplanes friuliensis	x__xxx_xxxxxx	8121	3		Bacteria	Actinobacteria	Actinomycetia	Micromonosporales	Micromonosporaceae	Actinoplanes	Actinoplanes friuliensis
Actinoplanes italicus	x__xxx_xxxxxx	8121	3		Bacteria	Actinobacteria	Actinomycetia	Micromonosporales	Micromonosporaceae	Actinoplanes	Actinoplanes italicus
Actinoplanes lutulentus	x__xxx_xxxxxx	8121	3		Bacteria	Actinobacteria	Actinomycetia	Micromonosporales	Micromonosporaceae	Actinoplanes	Actinoplanes lutulentus
Actinoplanes missouriensis	x__xxx_xxxxxx	8121	3		Bacteria	Actinobacteria	Actinomycetia	Micromonosporales	Micromonosporaceae	Actinoplanes	Actinoplanes missouriensis
Actinoplanes philippinensis	x__xxx_xxxxxx	8121	3		Bacteria	Actinobacteria	Actinomycetia	Micromonosporales	Micromonosporaceae	Actinoplanes	Actinoplanes philippinensis
Actinoplanes regularis	x__xxx_xxxxxx	8121	3		Bacteria	Actinobacteria	Actinomycetia	Micromonosporales	Micromonosporaceae	Actinoplanes	Actinoplanes regularis
Actinoplanes teichomyceticus	x__xxx_xxxxxx	8121	3		Bacteria	Actinobacteria	Actinomycetia	Micromonosporales	Micromonosporaceae	Actinoplanes	Actinoplanes teichomyceticus
Actinoplanes utahensis	x__xxx_xxxxxx	8121	3		Bacteria	Actinobacteria	Actinomycetia	Micromonosporales	Micromonosporaceae	Actinoplanes	Actinoplanes utahensis
Actinoplanes xinjiangensis	x__xxx_xxxxxx	8121	3		Bacteria	Actinobacteria	Actinomycetia	Micromonosporales	Micromonosporaceae	Actinoplanes	Actinoplanes xinjiangensis
Actinopolymorpha singaporensis	x__xxx_xxxxxx	8121	3		Bacteria	Actinobacteria	Actinomycetia	Propionibacteriales	Actinopolymorphaceae	Actinopolymorpha	Actinopolymorpha singaporensis
Actinopolyspora erythraea	x__xxx_xxxxxx	8121	3		Bacteria	Actinobacteria	Actinomycetia	Actinopolysporales	Actinopolysporaceae	Actinopolyspora	Actinopolyspora erythraea
Actinorugispora endophytica	x__xxx_xxxxxx	8121	3		Bacteria	Actinobacteria	Actinomycetia	Streptosporangiales	Nocardiopsaceae	Actinorugispora	Actinorugispora endophytica
Actinosynnema mirum	x__xxx_xxxxxx	8121	3		Bacteria	Actinobacteria	Actinomycetia	Pseudonocardiales	Pseudonocardiaceae	Actinosynnema	Actinosynnema mirum
Actinosynnema pretiosum	x__xxx_xxxxxx	8121	3		Bacteria	Actinobacteria	Actinomycetia	Pseudonocardiales	Pseudonocardiaceae	Actinosynnema	Actinosynnema pretiosum
Actinotalea fermentans	x__xxx_xxxxxx	8121	3		Bacteria	Actinobacteria	Actinomycetia	Micrococcales	Cellulomonadaceae	Actinotalea	Actinotalea fermentans
Actinotalea ferrariae	x__xxx_xxxxxx	8121	3		Bacteria	Actinobacteria	Actinomycetia	Micrococcales	Cellulomonadaceae	Actinotalea	Actinotalea ferrariae
Adhaeribacter aerolatus	x__xxx_xxxxxx	8121	3		Bacteria	Bacteroidota	Cytophagia	Cytophagales	Hymenobacteraceae	Adhaeribacter	Adhaeribacter aerolatus
Adhaeribacter swui	__xxxx_xxxxxx	8124	3		Bacteria	Bacteroidota	Cytophagia	Cytophagales	Hymenobacteraceae	Adhaeribacter	Adhaeribacter swui
Aeoliella mucimassa	___xxxxxxxxxx	8184	3		Bacteria	Planctomycetota	Planctomycetia	Pirellulales	Lacipirellulaceae	Aeoliella	Aeoliella mucimassa
Aeromonas allosaccharophila	x__xxx_xxxxxx	8121	3		Bacteria	Proteobacteria	Gammaproteobacteria	Aeromonadales	Aeromonadaceae	Aeromonas	Aeromonas allosaccharophila
Aeromonas encheleia	x__xxx_xxxxxx	8121	3		Bacteria	Proteobacteria	Gammaproteobacteria	Aeromonadales	Aeromonadaceae	Aeromonas	Aeromonas encheleia
Aeromonas jandaei	x__xxx_xxxxxx	8121	3	Y	Bacteria	Proteobacteria	Gammaproteobacteria	Aeromonadales	Aeromonadaceae	Aeromonas	Aeromonas jandaei
Aeromonas media	_x_xxx_xxxxxx	8122	3		Bacteria	Proteobacteria	Gammaproteobacteria	Aeromonadales	Aeromonadaceae	Aeromonas	Aeromonas media
Aeromonas simiae	_x_xxx_xxxxxx	8122	3		Bacteria	Proteobacteria	Gammaproteobacteria	Aeromonadales	Aeromonadaceae	Aeromonas	Aeromonas simiae
Aeromonas taiwanensis	_x_xxx_xxxxxx	8122	3		Bacteria	Proteobacteria	Gammaproteobacteria	Aeromonadales	Aeromonadaceae	Aeromonas	Aeromonas taiwanensis
Aeromonas veronii	_x_xxx_xxxxxx	8122	3		Bacteria	Proteobacteria	Gammaproteobacteria	Aeromonadales	Aeromonadaceae	Aeromonas	Aeromonas veronii
Aestuariibaculum marinum	x__xxx_xxxxxx	8121	3		Bacteria	Bacteroidota	Flavobacteriia	Flavobacteriales	Flavobacteriaceae	Aestuariibaculum	Aestuariibaculum marinum
Aestuariibaculum sediminum	x__xxx_xxxxxx	8121	3		Bacteria	Bacteroidota	Flavobacteriia	Flavobacteriales	Flavobacteriaceae	Aestuariibaculum	Aestuariibaculum sediminum
Aestuariibaculum suncheonense	x__xxx_xxxxxx	8121	3		Bacteria	Bacteroidota	Flavobacteriia	Flavobacteriales	Flavobacteriaceae	Aestuariibaculum	Aestuariibaculum suncheonense
Affinibrenneria salicis	x__xxx_xxxxxx	8121	3		Bacteria	Proteobacteria	Gammaproteobacteria	Enterobacterales	Pectobacteriaceae	Affinibrenneria	Affinibrenneria salicis
Agarivorans albus	x__xxx_xxxxxx	8121	3		Bacteria	Proteobacteria	Gammaproteobacteria	Alteromonadales	Alteromonadaceae	Agarivorans	Agarivorans albus
Agathobacter ruminis	x__xxx_xxxxxx	8121	3		Bacteria	Firmicutes	Clostridia	Eubacteriales	Lachnospiraceae	Agathobacter	Agathobacter ruminis
Agrobacterium deltaense	x__xxx_xxxxxx	8121	3		Bacteria	Proteobacteria	Alphaproteobacteria	Hyphomicrobiales	Rhizobiaceae	Agrobacterium	Agrobacterium deltaense
Agrobacterium rubi	x__xxx_xxxxxx	8121	3		Bacteria	Proteobacteria	Alphaproteobacteria	Hyphomicrobiales	Rhizobiaceae	Agrobacterium	Agrobacterium rubi
Agrobacterium vitis	x__xxx_xxxxxx	8121	3		Bacteria	Proteobacteria	Alphaproteobacteria	Hyphomicrobiales	Rhizobiaceae	Agrobacterium	Agrobacterium vitis
Agromyces agglutinans	x__xxx_xxxxxx	8121	3		Bacteria	Actinobacteria	Actinomycetia	Micrococcales	Microbacteriaceae	Agromyces	Agromyces agglutinans
Agromyces albus	x__xxx_xxxxxx	8121	3		Bacteria	Actinobacteria	Actinomycetia	Micrococcales	Microbacteriaceae	Agromyces	Agromyces albus
Agromyces aureus	x__xxx_xxxxxx	8121	3		Bacteria	Actinobacteria	Actinomycetia	Micrococcales	Microbacteriaceae	Agromyces	Agromyces aureus
Agromyces cerinus	x__xxx_xxxxxx	8121	3		Bacteria	Actinobacteria	Actinomycetia	Micrococcales	Microbacteriaceae	Agromyces	Agromyces cerinus
Agromyces fucosus	x__xxx_xxxxxx	8121	3		Bacteria	Actinobacteria	Actinomycetia	Micrococcales	Microbacteriaceae	Agromyces	Agromyces fucosus
Agromyces mariniharenae	x__xxx_xxxxxx	8121	3		Bacteria	Actinobacteria	Actinomycetia	Micrococcales	Microbacteriaceae	Agromyces	Agromyces mariniharenae
Agromyces tardus	x__xxx_xxxxxx	8121	3		Bacteria	Actinobacteria	Actinomycetia	Micrococcales	Microbacteriaceae	Agromyces	Agromyces tardus
Akkermansia glycaniphila	x__xxx_xxxxxx	8121	3		Bacteria	Verrucomicrobia	Verrucomicrobiae	Verrucomicrobiales	Akkermansiaceae	Akkermansia	Akkermansia glycaniphila
Akkermansiaceae bacterium	x__xxx_xxxxxx	8121	3		Bacteria	Verrucomicrobia	Verrucomicrobiae	Verrucomicrobiales	Akkermansiaceae		Akkermansiaceae bacterium
Algibacter amylolyticus	x__xxx_xxxxxx	8121	3		Bacteria	Bacteroidota	Flavobacteriia	Flavobacteriales	Flavobacteriaceae	Algibacter	Algibacter amylolyticus
Algoriphagus aquimarinus	_x_xxx_xxxxxx	8122	3		Bacteria	Bacteroidota	Cytophagia	Cytophagales	Cyclobacteriaceae	Algoriphagus	Algoriphagus aquimarinus
Algoriphagus iocasae	_xxxx__xxxxxx	8094	3		Bacteria	Bacteroidota	Cytophagia	Cytophagales	Cyclobacteriaceae	Algoriphagus	Algoriphagus iocasae
Alienimonas californiensis	_x__xxx_xxxxx	8050	3		Bacteria	Planctomycetota	Planctomycetia	Planctomycetales	Planctomycetaceae	Alienimonas	Alienimonas californiensis
Aliiglaciecola lipolytica	xx_xx__xxxxxx	8091	3		Bacteria	Proteobacteria	Gammaproteobacteria	Alteromonadales	Alteromonadaceae	Aliiglaciecola	Aliiglaciecola lipolytica
Aliishimia ponticola	_x_xxx_xxxxxx	8122	3		Bacteria	Proteobacteria	Alphaproteobacteria	Rhodobacterales	Rhodobacteraceae	Aliishimia	Aliishimia ponticola
Aliivibrio fischeri	x__xxx_xxxxxx	8121	3		Bacteria	Proteobacteria	Gammaproteobacteria	Vibrionales	Vibrionaceae	Aliivibrio	Aliivibrio fischeri
Aliivibrio sifiae	x__xxx_xxxxxx	8121	3		Bacteria	Proteobacteria	Gammaproteobacteria	Vibrionales	Vibrionaceae	Aliivibrio	Aliivibrio sifiae
Alistipes communis	x__xxx_xxxxxx	8121	3	Y	Bacteria	Bacteroidota	Bacteroidia	Bacteroidales	Rikenellaceae	Alistipes	Alistipes communis
Alistipes dispar	x__xxx_xxxxxx	8121	3	Y	Bacteria	Bacteroidota	Bacteroidia	Bacteroidales	Rikenellaceae	Alistipes	Alistipes dispar
Alistipes finegoldii	x__xxx_xxxxxx	8121	3	Y	Bacteria	Bacteroidota	Bacteroidia	Bacteroidales	Rikenellaceae	Alistipes	Alistipes finegoldii
Alistipes indistinctus	x__xxx_xxxxxx	8121	3	Y	Bacteria	Bacteroidota	Bacteroidia	Bacteroidales	Rikenellaceae	Alistipes	Alistipes indistinctus
Alistipes onderdonkii	x__xxx_xxxxxx	8121	3	Y	Bacteria	Bacteroidota	Bacteroidia	Bacteroidales	Rikenellaceae	Alistipes	Alistipes onderdonkii
Alistipes timonensis	x__xxx_xxxxxx	8121	3	Y	Bacteria	Bacteroidota	Bacteroidia	Bacteroidales	Rikenellaceae	Alistipes	Alistipes timonensis
Alkalibacterium subtropicum	x__xxx_xxxxxx	8121	3		Bacteria	Firmicutes	Bacilli	Lactobacillales	Carnobacteriaceae	Alkalibacterium	Alkalibacterium subtropicum
Alkalihalobacillus clausii	x__xxx_xxxxxx	8121	3		Bacteria	Firmicutes	Bacilli	Bacillales	Bacillaceae	Alkalihalobacillus	Alkalihalobacillus clausii
Alkalihalobacillus halodurans	x__xxx_xxxxxx	8121	3
Alkalihalobacillus hemicellulosilyticus	x__xxx_xxxxxx	8121	3		Bacteria	Firmicutes	Bacilli	Bacillales	Bacillaceae	Alkalihalobacillus	Alkalihalobacillus hemicellulosilyticus
Alkalihalobacillus hwajinpoensis	___xxxxxxxxxx	8184	3
Alkalispirochaeta americana	x__xxx_xxxxxx	8121	3		Bacteria	Spirochaetes	Spirochaetia	Spirochaetales	Spirochaetaceae	Alkalispirochaeta	Alkalispirochaeta americana
Alkalispirochaeta sphaeroplastigenens	x__xxx_xxxxxx	8121	3		Bacteria	Spirochaetes	Spirochaetia	Spirochaetales	Spirochaetaceae	Alkalispirochaeta	Alkalispirochaeta sphaeroplastigenens
Allokutzneria albata	x__xxx_xxxxxx	8121	3		Bacteria	Actinobacteria	Actinomycetia	Pseudonocardiales	Pseudonocardiaceae	Allokutzneria	Allokutzneria albata
Allonocardiopsis opalescens	x__xxx_xxxxxx	8121	3		Bacteria	Actinobacteria	Actinomycetia	Streptosporangiales		Allonocardiopsis	Allonocardiopsis opalescens
Allopontixanthobacter confluentis	x__xxx_xxxxxx	8121	3		Bacteria	Proteobacteria	Alphaproteobacteria	Sphingomonadales	Erythrobacteraceae	Allopontixanthobacter	Allopontixanthobacter confluentis
Alloscardovia macacae	x__xxx_xxxxxx	8121	3		Bacteria	Actinobacteria	Actinomycetia	Bifidobacteriales	Bifidobacteriaceae	Alloscardovia	Alloscardovia macacae
Altererythrobacter insulae	x__xxx_xxxxxx	8121	3
Altererythrobacter lutimaris	x__xxx_xxxxxx	8121	3		Bacteria	Proteobacteria	Alphaproteobacteria	Sphingomonadales	Erythrobacteraceae	Altererythrobacter	Altererythrobacter lutimaris
Altericroceibacterium indicum	x__xxx_xxxxxx	8121	3		Bacteria	Proteobacteria	Alphaproteobacteria	Sphingomonadales	Erythrobacteraceae	Altericroceibacterium	Altericroceibacterium indicum
Altericroceibacterium spongiae	x__xxx_xxxxxx	8121	3		Bacteria	Proteobacteria	Alphaproteobacteria	Sphingomonadales	Erythrobacteraceae	Altericroceibacterium	Altericroceibacterium spongiae
Alteromonadales bacterium	x__xxx_xxxxxx	8121	3		Bacteria	Proteobacteria	Gammaproteobacteria	Alteromonadales			Alteromonadales bacterium
Alteromonas aestuariivivens	x__xxx_xxxxxx	8121	3		Bacteria	Proteobacteria	Gammaproteobacteria	Alteromonadales	Alteromonadaceae	Alteromonas	Alteromonas aestuariivivens
Alteromonas australica	x__xxx_xxxxxx	8121	3		Bacteria	Proteobacteria	Gammaproteobacteria	Alteromonadales	Alteromonadaceae	Alteromonas	Alteromonas australica
Alteromonas hispanica	x__xxx_xxxxxx	8121	3		Bacteria	Proteobacteria	Gammaproteobacteria	Alteromonadales	Alteromonadaceae	Alteromonas	Alteromonas hispanica
Alteromonas marina	x__xxx_xxxxxx	8121	3		Bacteria	Proteobacteria	Gammaproteobacteria	Alteromonadales	Alteromonadaceae	Alteromonas	Alteromonas marina
Alteromonas mediterranea	x__xxx_xxxxxx	8121	3		Bacteria	Proteobacteria	Gammaproteobacteria	Alteromonadales	Alteromonadaceae	Alteromonas	Alteromonas mediterranea
Alteromonas naphthalenivorans	x__xxx_xxxxxx	8121	3		Bacteria	Proteobacteria	Gammaproteobacteria	Alteromonadales	Alteromonadaceae	Alteromonas	Alteromonas naphthalenivorans
Alteromonas portus	x__xxx_xxxxxx	8121	3		Bacteria	Proteobacteria	Gammaproteobacteria	Alteromonadales	Alteromonadaceae	Alteromonas	Alteromonas portus
Alteromonas profundi	x__xxx_xxxxxx	8121	3		Bacteria	Proteobacteria	Gammaproteobacteria	Alteromonadales	Alteromonadaceae	Alteromonas	Alteromonas profundi
Alteromonas stellipolaris	x__xxx_xxxxxx	8121	3		Bacteria	Proteobacteria	Gammaproteobacteria	Alteromonadales	Alteromonadaceae	Alteromonas	Alteromonas stellipolaris
Amantichitinum ursilacus	_x_xxx_xxxxxx	8122	3		Bacteria	Proteobacteria	Betaproteobacteria	Neisseriales	Neisseriaceae	Amantichitinum	Amantichitinum ursilacus
Amycolatopsis acidiphila	__xxxx_xxxxxx	8124	3		Bacteria	Actinobacteria	Actinomycetia	Pseudonocardiales	Pseudonocardiaceae	Amycolatopsis	Amycolatopsis acidiphila
Amycolatopsis alba	x__xxx_xxxxxx	8121	3		Bacteria	Actinobacteria	Actinomycetia	Pseudonocardiales	Pseudonocardiaceae	Amycolatopsis	Amycolatopsis alba
Amycolatopsis albispora	x__xxx_xxxxxx	8121	3		Bacteria	Actinobacteria	Actinomycetia	Pseudonocardiales	Pseudonocardiaceae	Amycolatopsis	Amycolatopsis albispora
Amycolatopsis australiensis	x__xxx_xxxxxx	8121	3		Bacteria	Actinobacteria	Actinomycetia	Pseudonocardiales	Pseudonocardiaceae	Amycolatopsis	Amycolatopsis australiensis
Amycolatopsis azurea	x__xxx_xxxxxx	8121	3		Bacteria	Actinobacteria	Actinomycetia	Pseudonocardiales	Pseudonocardiaceae	Amycolatopsis	Amycolatopsis azurea
Amycolatopsis balhimycina	x__xxx_xxxxxx	8121	3		Bacteria	Actinobacteria	Actinomycetia	Pseudonocardiales	Pseudonocardiaceae	Amycolatopsis	Amycolatopsis balhimycina
Amycolatopsis bartoniae	x__xxx_xxxxxx	8121	3		Bacteria	Actinobacteria	Actinomycetia	Pseudonocardiales	Pseudonocardiaceae	Amycolatopsis	Amycolatopsis bartoniae
Amycolatopsis decaplanina	x__xxx_xxxxxx	8121	3		Bacteria	Actinobacteria	Actinomycetia	Pseudonocardiales	Pseudonocardiaceae	Amycolatopsis	Amycolatopsis decaplanina
Amycolatopsis dendrobii	x__xxx_xxxxxx	8121	3		Bacteria	Actinobacteria	Actinomycetia	Pseudonocardiales	Pseudonocardiaceae	Amycolatopsis	Amycolatopsis dendrobii
Amycolatopsis eburnea	x__xxx_xxxxxx	8121	3		Bacteria	Actinobacteria	Actinomycetia	Pseudonocardiales	Pseudonocardiaceae	Amycolatopsis	Amycolatopsis eburnea
Amycolatopsis echigonensis	x__xxx_xxxxxx	8121	3		Bacteria	Actinobacteria	Actinomycetia	Pseudonocardiales	Pseudonocardiaceae	Amycolatopsis	Amycolatopsis echigonensis
Amycolatopsis endophytica	_x_xxx_xxxxxx	8122	3		Bacteria	Actinobacteria	Actinomycetia	Pseudonocardiales	Pseudonocardiaceae	Amycolatopsis	Amycolatopsis endophytica
Amycolatopsis japonica	x__xxx_xxxxxx	8121	3		Bacteria	Actinobacteria	Actinomycetia	Pseudonocardiales	Pseudonocardiaceae	Amycolatopsis	Amycolatopsis japonica
Amycolatopsis keratiniphila	x__xxx_xxxxxx	8121	3		Bacteria	Actinobacteria	Actinomycetia	Pseudonocardiales	Pseudonocardiaceae	Amycolatopsis	Amycolatopsis keratiniphila
Amycolatopsis lurida	x__xxx_xxxxxx	8121	3		Bacteria	Actinobacteria	Actinomycetia	Pseudonocardiales	Pseudonocardiaceae	Amycolatopsis	Amycolatopsis lurida
Amycolatopsis mediterranei	x__xxx_xxxxxx	8121	3		Bacteria	Actinobacteria	Actinomycetia	Pseudonocardiales	Pseudonocardiaceae	Amycolatopsis	Amycolatopsis mediterranei
Amycolatopsis niigatensis	x__xxx_xxxxxx	8121	3		Bacteria	Actinobacteria	Actinomycetia	Pseudonocardiales	Pseudonocardiaceae	Amycolatopsis	Amycolatopsis niigatensis
Amycolatopsis orientalis	x__xxx_xxxxxx	8121	3		Bacteria	Actinobacteria	Actinomycetia	Pseudonocardiales	Pseudonocardiaceae	Amycolatopsis	Amycolatopsis orientalis
Amycolatopsis pretoriensis	x__xxx_xxxxxx	8121	3		Bacteria	Actinobacteria	Actinomycetia	Pseudonocardiales	Pseudonocardiaceae	Amycolatopsis	Amycolatopsis pretoriensis
Amycolatopsis regifaucium	x__xxx_xxxxxx	8121	3		Bacteria	Actinobacteria	Actinomycetia	Pseudonocardiales	Pseudonocardiaceae	Amycolatopsis	Amycolatopsis regifaucium
Amycolatopsis rifamycinica	x__xxx_xxxxxx	8121	3		Bacteria	Actinobacteria	Actinomycetia	Pseudonocardiales	Pseudonocardiaceae	Amycolatopsis	Amycolatopsis rifamycinica
Amycolatopsis rubida	x__xxx_xxxxxx	8121	3		Bacteria	Actinobacteria	Actinomycetia	Pseudonocardiales	Pseudonocardiaceae	Amycolatopsis	Amycolatopsis rubida
Amycolatopsis saalfeldensis	x__xxx_xxxxxx	8121	3		Bacteria	Actinobacteria	Actinomycetia	Pseudonocardiales	Pseudonocardiaceae	Amycolatopsis	Amycolatopsis saalfeldensis
Amycolatopsis sacchari	x__xxx_xxxxxx	8121	3		Bacteria	Actinobacteria	Actinomycetia	Pseudonocardiales	Pseudonocardiaceae	Amycolatopsis	Amycolatopsis sacchari
Amycolatopsis suaedae	x__xxx_xxxxxx	8121	3		Bacteria	Actinobacteria	Actinomycetia	Pseudonocardiales	Pseudonocardiaceae	Amycolatopsis	Amycolatopsis suaedae
Amycolatopsis thailandensis	x__xxx_xxxxxx	8121	3		Bacteria	Actinobacteria	Actinomycetia	Pseudonocardiales	Pseudonocardiaceae	Amycolatopsis	Amycolatopsis thailandensis
Amycolatopsis tolypomycina	x__xxx_xxxxxx	8121	3		Bacteria	Actinobacteria	Actinomycetia	Pseudonocardiales	Pseudonocardiaceae	Amycolatopsis	Amycolatopsis tolypomycina
Amycolatopsis vancoresmycina	x__xxx_xxxxxx	8121	3		Bacteria	Actinobacteria	Actinomycetia	Pseudonocardiales	Pseudonocardiaceae	Amycolatopsis	Amycolatopsis vancoresmycina
Amycolatopsis vastitatis	x__xxx_xxxxxx	8121	3		Bacteria	Actinobacteria	Actinomycetia	Pseudonocardiales	Pseudonocardiaceae	Amycolatopsis	Amycolatopsis vastitatis
Amycolatopsis xylanica	x__xxx_xxxxxx	8121	3		Bacteria	Actinobacteria	Actinomycetia	Pseudonocardiales	Pseudonocardiaceae	Amycolatopsis	Amycolatopsis xylanica
Anaerobium acetethylicum	x__xxx_xxxxxx	8121	3		Bacteria	Firmicutes	Clostridia	Eubacteriales	Lachnospiraceae	Anaerobium	Anaerobium acetethylicum
Anaerocolumna aminovalerica	x__xxx_xxxxxx	8121	3		Bacteria	Firmicutes	Clostridia	Eubacteriales	Lachnospiraceae	Anaerocolumna	Anaerocolumna aminovalerica
Anaerocolumna cellulosilytica	x__xxx_xxxxxx	8121	3		Bacteria	Firmicutes	Clostridia	Eubacteriales	Lachnospiraceae	Anaerocolumna	Anaerocolumna cellulosilytica
Anaerocolumna chitinilytica	x__xxx_xxxxxx	8121	3		Bacteria	Firmicutes	Clostridia	Eubacteriales	Lachnospiraceae	Anaerocolumna	Anaerocolumna chitinilytica
Anaerocolumna jejuensis	x__xxx_xxxxxx	8121	3		Bacteria	Firmicutes	Clostridia	Eubacteriales	Lachnospiraceae	Anaerocolumna	Anaerocolumna jejuensis
Anaerocolumna xylanovorans	x__xxx_xxxxxx	8121	3		Bacteria	Firmicutes	Clostridia	Eubacteriales	Lachnospiraceae	Anaerocolumna	Anaerocolumna xylanovorans
Anaerolinea thermolimosa	x__xxx_xxxxxx	8121	3		Bacteria	Chloroflexi	Anaerolineae	Anaerolineales	Anaerolineaceae	Anaerolinea	Anaerolinea thermolimosa
Anaerosacchariphilus polymeriproducens	___xxxxxxxxxx	8184	3		Bacteria	Firmicutes	Clostridia	Eubacteriales	Lachnospiraceae	Anaerosacchariphilus	Anaerosacchariphilus polymeriproducens
Anaerosporobacter mobilis	x__xxx_xxxxxx	8121	3		Bacteria	Firmicutes	Clostridia	Eubacteriales	Lachnospiraceae	Anaerosporobacter	Anaerosporobacter mobilis
Ancrocorticia populi	x__xxx_xxxxxx	8121	3		Bacteria	Actinobacteria	Actinomycetia	Actinomycetales	Actinomycetaceae	Ancrocorticia	Ancrocorticia populi
Anoxybacillus kamchatkensis	___xxxxxxxxxx	8184	3		Bacteria	Firmicutes	Bacilli	Bacillales	Bacillaceae	Anoxybacillus	Anoxybacillus kamchatkensis
Antarctobacter heliothermus	x__xxx_xxxxxx	8121	3		Bacteria	Proteobacteria	Alphaproteobacteria	Rhodobacterales	Roseobacteraceae	Antarctobacter	Antarctobacter heliothermus
Aquabacterium pictum	x__xxx_xxxxxx	8121	3		Bacteria	Proteobacteria	Betaproteobacteria	Burkholderiales		Aquabacterium	Aquabacterium pictum
Aquella oligotrophica	x__xxx_xxxxxx	8121	3		Bacteria	Proteobacteria	Betaproteobacteria	Neisseriales	Neisseriaceae	Aquella	Aquella oligotrophica
Aquibacillus halophilus	x__xxx_xxxxxx	8121	3		Bacteria	Firmicutes	Bacilli	Bacillales	Bacillaceae	Aquibacillus	Aquibacillus halophilus
Aquimarina algicola	__xxxx_xxxxxx	8124	3		Bacteria	Bacteroidota	Flavobacteriia	Flavobacteriales	Flavobacteriaceae	Aquimarina	Aquimarina algicola
Aquipluma nitroreducens	x__xxx_xxxxxx	8121	3		Bacteria	Bacteroidota	Bacteroidia	Marinilabiliales	Prolixibacteraceae	Aquipluma	Aquipluma nitroreducens
Arachidicoccus ginsenosidivorans	x__xxx_xxxxxx	8121	3		Bacteria	Bacteroidota	Chitinophagia	Chitinophagales	Chitinophagaceae	Arachidicoccus	Arachidicoccus ginsenosidivorans
Arachidicoccus rhizosphaerae	x__xxx_xxxxxx	8121	3		Bacteria	Bacteroidota	Chitinophagia	Chitinophagales	Chitinophagaceae	Arachidicoccus	Arachidicoccus rhizosphaerae
Arachidicoccus soli	x__xxx_xxxxxx	8121	3		Bacteria	Bacteroidota	Chitinophagia	Chitinophagales	Chitinophagaceae	Arachidicoccus	Arachidicoccus soli
Arachnia propionica	x__xxx_xxxxxx	8121	3		Bacteria	Actinobacteria	Actinomycetia	Propionibacteriales	Propionibacteriaceae	Arachnia	Arachnia propionica
Arcanobacterium haemolyticum	_xxxx__xxxxxx	8094	3		Bacteria	Actinobacteria	Actinomycetia	Actinomycetales	Actinomycetaceae	Arcanobacterium	Arcanobacterium haemolyticum
Arcicella aurantiaca	x__xxx_xxxxxx	8121	3		Bacteria	Bacteroidota	Cytophagia	Cytophagales	Spirosomaceae	Arcicella	Arcicella aurantiaca
Arcticibacter pallidicorallinus	x__xxx_xxxxxx	8121	3		Bacteria	Bacteroidota	Sphingobacteriia	Sphingobacteriales	Sphingobacteriaceae	Arcticibacter	Arcticibacter pallidicorallinus
Ardenticatena maritima	x__xxx_xxxxxx	8121	3		Bacteria	Chloroflexi	Ardenticatenia	Ardenticatenales	Ardenticatenaceae	Ardenticatena	Ardenticatena maritima
Arenibacter algicola	_xx_xx__xxxxx	7990	3		Bacteria	Bacteroidota	Flavobacteriia	Flavobacteriales	Flavobacteriaceae	Arenibacter	Arenibacter algicola
Arenibacter nanhaiticus	x__xxx_xxxxxx	8121	3		Bacteria	Bacteroidota	Flavobacteriia	Flavobacteriales	Flavobacteriaceae	Arenibacter	Arenibacter nanhaiticus
Arsenicibacter rosenii	x__xxx_xxxxxx	8121	3		Bacteria	Bacteroidota	Cytophagia	Cytophagales	Spirosomaceae	Arsenicibacter	Arsenicibacter rosenii
Arthrobacter alpinus	x__xxx_xxxxxx	8121	3		Bacteria	Actinobacteria	Actinomycetia	Micrococcales	Micrococcaceae	Arthrobacter	Arthrobacter alpinus
Arthrobacter glacialis	x__xxx_xxxxxx	8121	3		Bacteria	Actinobacteria	Actinomycetia	Micrococcales	Micrococcaceae	Arthrobacter	Arthrobacter glacialis
Arthrobacter livingstonensis	x__xxx_xxxxxx	8121	3		Bacteria	Actinobacteria	Actinomycetia	Micrococcales	Micrococcaceae	Arthrobacter	Arthrobacter livingstonensis
Arthrobacter psychrochitiniphilus	x__xxx_xxxxxx	8121	3		Bacteria	Actinobacteria	Actinomycetia	Micrococcales	Micrococcaceae	Arthrobacter	Arthrobacter psychrochitiniphilus
Arthrobacter psychrolactophilus	x__xxx_xxxxxx	8121	3		Bacteria	Actinobacteria	Actinomycetia	Micrococcales	Micrococcaceae	Arthrobacter	Arthrobacter psychrolactophilus
Arthrobacter silviterrae	x__xxx_xxxxxx	8121	3		Bacteria	Actinobacteria	Actinomycetia	Micrococcales	Micrococcaceae	Arthrobacter	Arthrobacter silviterrae
Arthrobacter ulcerisalmonis	___xxxxxxxxxx	8184	3		Bacteria	Actinobacteria	Actinomycetia	Micrococcales	Micrococcaceae	Arthrobacter	Arthrobacter ulcerisalmonis
Arthrobacter wenxiniae	x__xxx_xxxxxx	8121	3		Bacteria	Actinobacteria	Actinomycetia	Micrococcales	Micrococcaceae	Arthrobacter	Arthrobacter wenxiniae
Arundinibacter roseus	x__xxx_xxxxxx	8121	3		Bacteria	Bacteroidota	Cytophagia	Cytophagales	Cytophagaceae	Arundinibacter	Arundinibacter roseus
Asanoa ferruginea	x__xxx_xxxxxx	8121	3		Bacteria	Actinobacteria	Actinomycetia	Micromonosporales	Micromonosporaceae	Asanoa	Asanoa ferruginea
Asanoa hainanensis	x__xxx_xxxxxx	8121	3		Bacteria	Actinobacteria	Actinomycetia	Micromonosporales	Micromonosporaceae	Asanoa	Asanoa hainanensis
Asanoa ishikariensis	x__xxx_xxxxxx	8121	3		Bacteria	Actinobacteria	Actinomycetia	Micromonosporales	Micromonosporaceae	Asanoa	Asanoa ishikariensis
Ascidiaceihabitans donghaensis	x__xxx_xxxxxx	8121	3		Bacteria	Proteobacteria	Alphaproteobacteria	Rhodobacterales	Rhodobacteraceae	Ascidiaceihabitans	Ascidiaceihabitans donghaensis
Asticcacaulis benevestitus	x__xxx_xxxxxx	8121	3		Bacteria	Proteobacteria	Alphaproteobacteria	Caulobacterales	Caulobacteraceae	Asticcacaulis	Asticcacaulis benevestitus
Asticcacaulis biprosthecum	x__xxx_xxxxxx	8121	3		Bacteria	Proteobacteria	Alphaproteobacteria	Caulobacterales	Caulobacteraceae	Asticcacaulis	Asticcacaulis biprosthecum
Asticcacaulis taihuensis	x__xxx_xxxxxx	8121	3		Bacteria	Proteobacteria	Alphaproteobacteria	Caulobacterales	Caulobacteraceae	Asticcacaulis	Asticcacaulis taihuensis
Auraticoccus cholistanensis	x__xxx_xxxxxx	8121	3		Bacteria	Actinobacteria	Actinomycetia	Propionibacteriales	Propionibacteriaceae	Auraticoccus	Auraticoccus cholistanensis
Auraticoccus monumenti	x__xxx_xxxxxx	8121	3		Bacteria	Actinobacteria	Actinomycetia	Propionibacteriales	Propionibacteriaceae	Auraticoccus	Auraticoccus monumenti
Avibacterium gallinarum	_x_xxx_xxxxxx	8122	3		Bacteria	Proteobacteria	Gammaproteobacteria	Pasteurellales	Pasteurellaceae	Avibacterium	Avibacterium gallinarum
Avibacterium volantium	_x_xxx_xxxxxx	8122	3		Bacteria	Proteobacteria	Gammaproteobacteria	Pasteurellales	Pasteurellaceae	Avibacterium	Avibacterium volantium
Bacillus altitudinis	x__xxx_xxxxxx	8121	3	Y	Bacteria	Firmicutes	Bacilli	Bacillales	Bacillaceae	Bacillus	Bacillus altitudinis
Bacillus atrophaeus	x__xxx_xxxxxx	8121	3		Bacteria	Firmicutes	Bacilli	Bacillales	Bacillaceae	Bacillus	Bacillus atrophaeus
Bacillus infantis	x__xxx_xxxxxx	8121	3	Y	Bacteria	Firmicutes	Bacilli	Bacillales	Bacillaceae	Bacillus	Bacillus infantis
Bacillus mobilis	_x_xxxx_xxxxx	8058	3		Bacteria	Firmicutes	Bacilli	Bacillales	Bacillaceae	Bacillus	Bacillus mobilis
Bacillus pumilus	x__xxx_xxxxxx	8121	3		Bacteria	Firmicutes	Bacilli	Bacillales	Bacillaceae	Bacillus	Bacillus pumilus
Bacillus safensis	x__xxx_xxxxxx	8121	3		Bacteria	Firmicutes	Bacilli	Bacillales	Bacillaceae	Bacillus	Bacillus safensis
Bacillus salipaludis	x__xxx_xxxxxx	8121	3		Bacteria	Firmicutes	Bacilli	Bacillales	Bacillaceae	Bacillus	Bacillus salipaludis
Bacillus subtilis	x__xxx_xxxxxx	8121	3		Bacteria	Firmicutes	Bacilli	Bacillales	Bacillaceae	Bacillus	Bacillus subtilis
Bacteroides caecimuris	x__xxx_xxxxxx	8121	3		Bacteria	Bacteroidota	Bacteroidia	Bacteroidales	Bacteroidaceae	Bacteroides	Bacteroides caecimuris
Bacteroides clarus	x__xxx_xxxxxx	8121	3	Y	Bacteria	Bacteroidota	Bacteroidia	Bacteroidales	Bacteroidaceae	Bacteroides	Bacteroides clarus
Bacteroides coprocola	x__xxx_xxxxxx	8121	3	Y	Bacteria	Bacteroidota	Bacteroidia	Bacteroidales	Bacteroidaceae	Bacteroides	Bacteroides coprocola
Bacteroides coprophilus	x__xxx_xxxxxx	8121	3	Y	Bacteria	Bacteroidota	Bacteroidia	Bacteroidales	Bacteroidaceae	Bacteroides	Bacteroides coprophilus
Bacteroides faecalis	x__xxx_xxxxxx	8121	3	Y	Bacteria	Bacteroidota	Bacteroidia	Bacteroidales	Bacteroidaceae	Bacteroides	Bacteroides faecalis
Bacteroides faecichinchillae	x__xxx_xxxxxx	8121	3	Y	Bacteria	Bacteroidota	Bacteroidia	Bacteroidales	Bacteroidaceae	Bacteroides	Bacteroides faecichinchillae
Bacteroides fluxus	x__xxx_xxxxxx	8121	3	Y	Bacteria	Bacteroidota	Bacteroidia	Bacteroidales	Bacteroidaceae	Bacteroides	Bacteroides fluxus
Bacteroides graminisolvens	x__xxx_xxxxxx	8121	3		Bacteria	Bacteroidota	Bacteroidia	Bacteroidales	Bacteroidaceae	Bacteroides	Bacteroides graminisolvens
Bacteroides luti	x__xxx_xxxxxx	8121	3		Bacteria	Bacteroidota	Bacteroidia	Bacteroidales	Bacteroidaceae	Bacteroides	Bacteroides luti
Bacteroides oleiciplenus	x__xxx_xxxxxx	8121	3	Y	Bacteria	Bacteroidota	Bacteroidia	Bacteroidales	Bacteroidaceae	Bacteroides	Bacteroides oleiciplenus
Bacteroides plebeius	x__xxx_xxxxxx	8121	3	Y	Bacteria	Bacteroidota	Bacteroidia	Bacteroidales	Bacteroidaceae	Bacteroides	Bacteroides plebeius
Bacteroides pyogenes	x__xxx_xxxxxx	8121	3		Bacteria	Bacteroidota	Bacteroidia	Bacteroidales	Bacteroidaceae	Bacteroides	Bacteroides pyogenes
Bacteroides salyersiae	x__xxx_xxxxxx	8121	3	Y	Bacteria	Bacteroidota	Bacteroidia	Bacteroidales	Bacteroidaceae	Bacteroides	Bacteroides salyersiae
Bacteroides stercorirosoris	x__xxx_xxxxxx	8121	3	Y	Bacteria	Bacteroidota	Bacteroidia	Bacteroidales	Bacteroidaceae	Bacteroides	Bacteroides stercorirosoris
Bacteroides vulgatus	x__xxx_xxxxxx	8121	3	Y	Bacteria	Bacteroidota	Bacteroidia	Bacteroidales	Bacteroidaceae	Bacteroides	Bacteroides vulgatus
Bacteroides zhangwenhongii	x__xxx_xxxxxx	8121	3		Bacteria	Bacteroidota	Bacteroidia	Bacteroidales	Bacteroidaceae	Bacteroides	Bacteroides zhangwenhongii
Bacteroides zoogleoformans	x__xxx_xxxxxx	8121	3		Bacteria	Bacteroidota	Bacteroidia	Bacteroidales	Bacteroidaceae	Bacteroides	Bacteroides zoogleoformans
Bailinhaonella thermotolerans	x__xxx_xxxxxx	8121	3		Bacteria	Actinobacteria	Actinomycetia	Streptosporangiales	Streptosporangiaceae	Bailinhaonella	Bailinhaonella thermotolerans
Barnesiella intestinihominis	x__xxx_xxxxxx	8121	3	Y	Bacteria	Bacteroidota	Bacteroidia	Bacteroidales	Barnesiellaceae	Barnesiella	Barnesiella intestinihominis
Barnesiella viscericola	x__xxx_xxxxxx	8121	3		Bacteria	Bacteroidota	Bacteroidia	Bacteroidales	Barnesiellaceae	Barnesiella	Barnesiella viscericola
Betaproteobacteria bacterium	_x_xxx_xxxxxx	8122	3		Bacteria	Proteobacteria	Betaproteobacteria				Betaproteobacteria bacterium
Bifidobacterium aerophilum	x__xxx_xxxxxx	8121	3	Y	Bacteria	Actinobacteria	Actinomycetia	Bifidobacteriales	Bifidobacteriaceae	Bifidobacterium	Bifidobacterium aerophilum
Bifidobacterium animalis	x__xxx_xxxxxx	8121	3	Y	Bacteria	Actinobacteria	Actinomycetia	Bifidobacteriales	Bifidobacteriaceae	Bifidobacterium	Bifidobacterium animalis
Bifidobacterium bombi	x__xxxx_xxxxx	8057	3		Bacteria	Actinobacteria	Actinomycetia	Bifidobacteriales	Bifidobacteriaceae	Bifidobacterium	Bifidobacterium bombi
Bifidobacterium callitrichidarum	x__xxx_xxxxxx	8121	3	Y	Bacteria	Actinobacteria	Actinomycetia	Bifidobacteriales	Bifidobacteriaceae	Bifidobacterium	Bifidobacterium callitrichidarum
Bifidobacterium castoris	x__xxx_xxxxxx	8121	3	Y	Bacteria	Actinobacteria	Actinomycetia	Bifidobacteriales	Bifidobacteriaceae	Bifidobacterium	Bifidobacterium castoris
Bifidobacterium cebidarum	x__xxx_xxxxxx	8121	3	Y	Bacteria	Actinobacteria	Actinomycetia	Bifidobacteriales	Bifidobacteriaceae	Bifidobacterium	Bifidobacterium cebidarum
Bifidobacterium eulemuris	x__xxx_xxxxxx	8121	3	Y	Bacteria	Actinobacteria	Actinomycetia	Bifidobacteriales	Bifidobacteriaceae	Bifidobacterium	Bifidobacterium eulemuris
Bifidobacterium felsineum	x__xxx_xxxxxx	8121	3	Y	Bacteria	Actinobacteria	Actinomycetia	Bifidobacteriales	Bifidobacteriaceae	Bifidobacterium	Bifidobacterium felsineum
Bifidobacterium goeldii	x__xxx_xxxxxx	8121	3	Y	Bacteria	Actinobacteria	Actinomycetia	Bifidobacteriales	Bifidobacteriaceae	Bifidobacterium	Bifidobacterium goeldii
Bifidobacterium hapali	x__xxx_xxxxxx	8121	3	Y	Bacteria	Actinobacteria	Actinomycetia	Bifidobacteriales	Bifidobacteriaceae	Bifidobacterium	Bifidobacterium hapali
Bifidobacterium imperatoris	x__xxx_xxxxxx	8121	3	Y	Bacteria	Actinobacteria	Actinomycetia	Bifidobacteriales	Bifidobacteriaceae	Bifidobacterium	Bifidobacterium imperatoris
Bifidobacterium italicum	x__xxx_xxxxxx	8121	3	Y	Bacteria	Actinobacteria	Actinomycetia	Bifidobacteriales	Bifidobacteriaceae	Bifidobacterium	Bifidobacterium italicum
Bifidobacterium jacchi	x__xxx_xxxxxx	8121	3	Y	Bacteria	Actinobacteria	Actinomycetia	Bifidobacteriales	Bifidobacteriaceae	Bifidobacterium	Bifidobacterium jacchi
Bifidobacterium kashiwanohense	x__xxx_xxxxxx	8121	3	Y	Bacteria	Actinobacteria	Actinomycetia	Bifidobacteriales	Bifidobacteriaceae	Bifidobacterium	Bifidobacterium kashiwanohense
Bifidobacterium lemurum	x__xxx_xxxxxx	8121	3	Y	Bacteria	Actinobacteria	Actinomycetia	Bifidobacteriales	Bifidobacteriaceae	Bifidobacterium	Bifidobacterium lemurum
Bifidobacterium leontopitheci	x__xxx_xxxxxx	8121	3	Y	Bacteria	Actinobacteria	Actinomycetia	Bifidobacteriales	Bifidobacteriaceae	Bifidobacterium	Bifidobacterium leontopitheci
Bifidobacterium magnum	x__xxx_xxxxxx	8121	3		Bacteria	Actinobacteria	Actinomycetia	Bifidobacteriales	Bifidobacteriaceae	Bifidobacterium	Bifidobacterium magnum
Bifidobacterium margollesii	x__xxx_xxxxxx	8121	3	Y	Bacteria	Actinobacteria	Actinomycetia	Bifidobacteriales	Bifidobacteriaceae	Bifidobacterium	Bifidobacterium margollesii
Bifidobacterium merycicum	x__xxx_xxxxxx	8121	3		Bacteria	Actinobacteria	Actinomycetia	Bifidobacteriales	Bifidobacteriaceae	Bifidobacterium	Bifidobacterium merycicum
Bifidobacterium myosotis	x__xxx_xxxxxx	8121	3	Y	Bacteria	Actinobacteria	Actinomycetia	Bifidobacteriales	Bifidobacteriaceae	Bifidobacterium	Bifidobacterium myosotis
Bifidobacterium parmae	x__xxx_xxxxxx	8121	3	Y	Bacteria	Actinobacteria	Actinomycetia	Bifidobacteriales	Bifidobacteriaceae	Bifidobacterium	Bifidobacterium parmae
Bifidobacterium pseudocatenulatum	x__xxx_xxxxxx	8121	3	Y	Bacteria	Actinobacteria	Actinomycetia	Bifidobacteriales	Bifidobacteriaceae	Bifidobacterium	Bifidobacterium pseudocatenulatum
Bifidobacterium pseudolongum	x__xxx_xxxxxx	8121	3	Y	Bacteria	Actinobacteria	Actinomycetia	Bifidobacteriales	Bifidobacteriaceae	Bifidobacterium	Bifidobacterium pseudolongum
Bifidobacterium ramosum	x__xxx_xxxxxx	8121	3	Y	Bacteria	Actinobacteria	Actinomycetia	Bifidobacteriales	Bifidobacteriaceae	Bifidobacterium	Bifidobacterium ramosum
Bifidobacterium ruminantium	x__xxx_xxxxxx	8121	3		Bacteria	Actinobacteria	Actinomycetia	Bifidobacteriales	Bifidobacteriaceae	Bifidobacterium	Bifidobacterium ruminantium
Bifidobacterium samirii	x__xxx_xxxxxx	8121	3	Y	Bacteria	Actinobacteria	Actinomycetia	Bifidobacteriales	Bifidobacteriaceae	Bifidobacterium	Bifidobacterium samirii
Bifidobacterium scaligerum	x__xxx_xxxxxx	8121	3	Y	Bacteria	Actinobacteria	Actinomycetia	Bifidobacteriales	Bifidobacteriaceae	Bifidobacterium	Bifidobacterium scaligerum
Bifidobacterium stellenboschense	x__xxx_xxxxxx	8121	3	Y	Bacteria	Actinobacteria	Actinomycetia	Bifidobacteriales	Bifidobacteriaceae	Bifidobacterium	Bifidobacterium stellenboschense
Bifidobacterium tissieri	x__xxx_xxxxxx	8121	3	Y	Bacteria	Actinobacteria	Actinomycetia	Bifidobacteriales	Bifidobacteriaceae	Bifidobacterium	Bifidobacterium tissieri
Bifidobacterium vespertilionis	x__xxx_xxxxxx	8121	3	Y	Bacteria	Actinobacteria	Actinomycetia	Bifidobacteriales	Bifidobacteriaceae	Bifidobacterium	Bifidobacterium vespertilionis
Bifidobacterium xylocopae	x__xxx_xxxxxx	8121	3	Y	Bacteria	Actinobacteria	Actinomycetia	Bifidobacteriales	Bifidobacteriaceae	Bifidobacterium	Bifidobacterium xylocopae
Blautia argi	x__xxx_xxxxxx	8121	3		Bacteria	Firmicutes	Clostridia	Eubacteriales	Lachnospiraceae	Blautia	Blautia argi
Blautia coccoides	x__xxx_xxxxxx	8121	3	Y	Bacteria	Firmicutes	Clostridia	Eubacteriales	Lachnospiraceae	Blautia	Blautia coccoides
Blautia faecicola	x__xxx_xxxxxx	8121	3	Y	Bacteria	Firmicutes	Clostridia	Eubacteriales	Lachnospiraceae	Blautia	Blautia faecicola
Blautia liquoris	x__xxx_xxxxxx	8121	3		Bacteria	Firmicutes	Clostridia	Eubacteriales	Lachnospiraceae	Blautia	Blautia liquoris
Blautia massiliensis	x__xxx_xxxxxx	8121	3	Y	Bacteria	Firmicutes	Clostridia	Eubacteriales	Lachnospiraceae	Blautia	Blautia massiliensis
Blautia pseudococcoides	x__xxx_xxxxxx	8121	3		Bacteria	Firmicutes	Clostridia	Eubacteriales	Lachnospiraceae	Blautia	Blautia pseudococcoides
Bogoriella caseilytica	x__xxx_xxxxxx	8121	3		Bacteria	Actinobacteria	Actinomycetia	Micrococcales	Bogoriellaceae	Bogoriella	Bogoriella caseilytica
Boudabousia tangfeifanii	x__xxx_xxxxxx	8121	3		Bacteria	Actinobacteria	Actinomycetia	Actinomycetales	Actinomycetaceae	Boudabousia	Boudabousia tangfeifanii
Bowdeniella nasicola	x__xxx_xxxxxx	8121	3		Bacteria	Actinobacteria	Actinomycetia	Actinomycetales	Actinomycetaceae	Bowdeniella	Bowdeniella nasicola
Brachybacterium alimentarium	x__xxx_xxxxxx	8121	3		Bacteria	Actinobacteria	Actinomycetia	Micrococcales	Dermabacteraceae	Brachybacterium	Brachybacterium alimentarium
Brachybacterium faecium	x__xxx_xxxxxx	8121	3		Bacteria	Actinobacteria	Actinomycetia	Micrococcales	Dermabacteraceae	Brachybacterium	Brachybacterium faecium
Brachybacterium ginsengisoli	x__xxx_xxxxxx	8121	3		Bacteria	Actinobacteria	Actinomycetia	Micrococcales	Dermabacteraceae	Brachybacterium	Brachybacterium ginsengisoli
Brachybacterium paraconglomeratum	x__xxx_xxxxxx	8121	3		Bacteria	Actinobacteria	Actinomycetia	Micrococcales	Dermabacteraceae	Brachybacterium	Brachybacterium paraconglomeratum
Brachybacterium phenoliresistens	x__xxx_xxxxxx	8121	3		Bacteria	Actinobacteria	Actinomycetia	Micrococcales	Dermabacteraceae	Brachybacterium	Brachybacterium phenoliresistens
Brachybacterium saurashtrense	x__xxx_xxxxxx	8121	3		Bacteria	Actinobacteria	Actinomycetia	Micrococcales	Dermabacteraceae	Brachybacterium	Brachybacterium saurashtrense
Bremerella volcania	___xxxxxxxxxx	8184	3		Bacteria	Planctomycetota	Planctomycetia	Pirellulales	Pirellulaceae	Bremerella	Bremerella volcania
Brenneria goodwinii	x__xxx_xxxxxx	8121	3		Bacteria	Proteobacteria	Gammaproteobacteria	Enterobacterales	Pectobacteriaceae	Brenneria	Brenneria goodwinii
Brevibacillus brevis	x__xxx_xxxxxx	8121	3		Bacteria	Firmicutes	Bacilli	Bacillales	Paenibacillaceae	Brevibacillus	Brevibacillus brevis
Brevilactibacter coleopterorum	x__xxx_xxxxxx	8121	3
Brevilactibacter flavus	x__xxx_xxxxxx	8121	3
Bryobacterales bacterium	x__xxx_xxxxxx	8121	3		Bacteria	Acidobacteria	Acidobacteriia	Bryobacterales			Bryobacterales bacterium
Bryocella elongata	x__xxx_xxxxxx	8121	3		Bacteria	Acidobacteria	Acidobacteriia	Acidobacteriales	Acidobacteriaceae	Bryocella	Bryocella elongata
Buchananella hordeovulneris	x__xxx_xxxxxx	8121	3		Bacteria	Actinobacteria	Actinomycetia	Actinomycetales	Actinomycetaceae	Buchananella	Buchananella hordeovulneris
Budvicia aquatica	x__xxx_xxxxxx	8121	3		Bacteria	Proteobacteria	Gammaproteobacteria	Enterobacterales	Budviciaceae	Budvicia	Budvicia aquatica
Bullifex porci	x__xxx_xxxxxx	8121	3		Bacteria	Spirochaetes	Spirochaetia	Spirochaetales	Spirochaetaceae	Bullifex	Bullifex porci
Burkholderia arboris	x__xxx_xxxxxx	8121	3	Y	Bacteria	Proteobacteria	Betaproteobacteria	Burkholderiales	Burkholderiaceae	Burkholderia	Burkholderia arboris
Burkholderia catarinensis	x__xxx_xxxxxx	8121	3		Bacteria	Proteobacteria	Betaproteobacteria	Burkholderiales	Burkholderiaceae	Burkholderia	Burkholderia catarinensis
Burkholderia cenocepacia	x__xxx_xxxxxx	8121	3		Bacteria	Proteobacteria	Betaproteobacteria	Burkholderiales	Burkholderiaceae	Burkholderia	Burkholderia cenocepacia
Burkholderia gladioli	x__xxx_xxxxxx	8121	3	Y	Bacteria	Proteobacteria	Betaproteobacteria	Burkholderiales	Burkholderiaceae	Burkholderia	Burkholderia gladioli
Burkholderia glumae	x__xxx_xxxxxx	8121	3		Bacteria	Proteobacteria	Betaproteobacteria	Burkholderiales	Burkholderiaceae	Burkholderia	Burkholderia glumae
Burkholderia mayonis	x__xxx_xxxxxx	8121	3		Bacteria	Proteobacteria	Betaproteobacteria	Burkholderiales	Burkholderiaceae	Burkholderia	Burkholderia mayonis
Burkholderia singularis	x__xxx_xxxxxx	8121	3		Bacteria	Proteobacteria	Betaproteobacteria	Burkholderiales	Burkholderiaceae	Burkholderia	Burkholderia singularis
Burkholderia stabilis	x__xxx_xxxxxx	8121	3		Bacteria	Proteobacteria	Betaproteobacteria	Burkholderiales	Burkholderiaceae	Burkholderia	Burkholderia stabilis
Burkholderiaceae bacterium	_x_xxx_xxxxxx	8122	3		Bacteria	Proteobacteria	Betaproteobacteria	Burkholderiales	Burkholderiaceae		Burkholderiaceae bacterium
Buttiauxella gaviniae	xx__xx__xxxxx	7987	3		Bacteria	Proteobacteria	Gammaproteobacteria	Enterobacterales	Enterobacteriaceae	Buttiauxella	Buttiauxella gaviniae
Buttiauxella izardii	x__xxx_xxxxxx	8121	3		Bacteria	Proteobacteria	Gammaproteobacteria	Enterobacterales	Enterobacteriaceae	Buttiauxella	Buttiauxella izardii
Buttiauxella noackiae	xx__xx__xxxxx	7987	3		Bacteria	Proteobacteria	Gammaproteobacteria	Enterobacterales	Enterobacteriaceae	Buttiauxella	Buttiauxella noackiae
Butyricicoccus porcorum	x__xxx_xxxxxx	8121	3		Bacteria	Firmicutes	Clostridia	Eubacteriales	Clostridiaceae	Butyricicoccus	Butyricicoccus porcorum
Butyricimonas faecihominis	xx_xx__xxxxxx	8091	3	Y	Bacteria	Bacteroidota	Bacteroidia	Bacteroidales	Odoribacteraceae	Butyricimonas	Butyricimonas faecihominis
Butyricimonas paravirosa	xx_xx__xxxxxx	8091	3	Y	Bacteria	Bacteroidota	Bacteroidia	Bacteroidales	Odoribacteraceae	Butyricimonas	Butyricimonas paravirosa
Butyricimonas virosa	_x_xxx_xxxxxx	8122	3	Y	Bacteria	Bacteroidota	Bacteroidia	Bacteroidales	Odoribacteraceae	Butyricimonas	Butyricimonas virosa
Butyrivibrio proteoclasticus	x__xxx_xxxxxx	8121	3		Bacteria	Firmicutes	Clostridia	Eubacteriales	Lachnospiraceae	Butyrivibrio	Butyrivibrio proteoclasticus
Caballeronia sordidicola	x__xxx_xxxxxx	8121	3		Bacteria	Proteobacteria	Betaproteobacteria	Burkholderiales	Burkholderiaceae	Caballeronia	Caballeronia sordidicola
Caldanaerobacter subterraneus	x__xxx_xxxxxx	8121	3		Bacteria	Firmicutes	Clostridia	Thermoanaerobacterales	Thermoanaerobacteraceae	Caldanaerobacter	Caldanaerobacter subterraneus
Caldibacillus debilis	x__xxx_xxxxxx	8121	3		Bacteria	Firmicutes	Bacilli	Bacillales	Bacillaceae	Caldibacillus	Caldibacillus debilis
Caldicellulosiruptor bescii	x__xx_xxxxxxx	8153	3		Bacteria	Firmicutes	Clostridia	Thermoanaerobacterales	Thermoanaerobacterales Family III. Incertae Sedis	Caldicellulosiruptor	Caldicellulosiruptor bescii
Caldicellulosiruptor changbaiensis	___xxxxxxxxxx	8184	3		Bacteria	Firmicutes	Clostridia	Thermoanaerobacterales	Thermoanaerobacterales Family III. Incertae Sedis	Caldicellulosiruptor	Caldicellulosiruptor changbaiensis
Caldicellulosiruptor kristjanssonii	x__xx_xxxxxxx	8153	3		Bacteria	Firmicutes	Clostridia	Thermoanaerobacterales	Thermoanaerobacterales Family III. Incertae Sedis	Caldicellulosiruptor	Caldicellulosiruptor kristjanssonii
Caldicellulosiruptor obsidiansis	x__xx_xxxxxxx	8153	3		Bacteria	Firmicutes	Clostridia	Thermoanaerobacterales	Thermoanaerobacterales Family III. Incertae Sedis	Caldicellulosiruptor	Caldicellulosiruptor obsidiansis
Calditrichaeota bacterium	x__xxx_xxxxxx	8121	3		Bacteria	Calditrichaeota					Calditrichaeota bacterium
Calidithermus roseus	x__xxx_xxxxxx	8121	3		Bacteria	Deinococcus-Thermus	Deinococci	Thermales	Thermaceae	Calidithermus	Calidithermus roseus
Calidithermus terrae	x__xxx_xxxxxx	8121	3		Bacteria	Deinococcus-Thermus	Deinococci	Thermales	Thermaceae	Calidithermus	Calidithermus terrae
Caloramator quimbayensis	x__xxx_xxxxxx	8121	3		Bacteria	Firmicutes	Clostridia	Eubacteriales	Clostridiaceae	Caloramator	Caloramator quimbayensis
Caproicibacter fermentans	x__xxx_xxxxxx	8121	3		Bacteria	Firmicutes	Clostridia	Eubacteriales	Oscillospiraceae	Caproicibacter	Caproicibacter fermentans
Caproicibacterium amylolyticum	x__xxx_xxxxxx	8121	3		Bacteria	Firmicutes	Clostridia	Eubacteriales	Oscillospiraceae	Caproicibacterium	Caproicibacterium amylolyticum
Capsulimonas corticalis	x__xxx_xxxxxx	8121	3		Bacteria	Armatimonadetes	Armatimonadia	Capsulimonadales	Capsulimonadaceae	Capsulimonas	Capsulimonas corticalis
Carnobacterium divergens	_x_xxx_xxxxxx	8122	3		Bacteria	Firmicutes	Bacilli	Lactobacillales	Carnobacteriaceae	Carnobacterium	Carnobacterium divergens
Carnobacterium maltaromaticum	x__xxx_xxxxxx	8121	3		Bacteria	Firmicutes	Bacilli	Lactobacillales	Carnobacteriaceae	Carnobacterium	Carnobacterium maltaromaticum
Catalinimonas alkaloidigena	x__xxx_xxxxxx	8121	3		Bacteria	Bacteroidota	Cytophagia	Cytophagales	Catalimonadaceae	Catalinimonas	Catalinimonas alkaloidigena
Catellatospora bangladeshensis	x__xxx_xxxxxx	8121	3		Bacteria	Actinobacteria	Actinomycetia	Micromonosporales	Micromonosporaceae	Catellatospora	Catellatospora bangladeshensis
Catellatospora chokoriensis	x__xxx_xxxxxx	8121	3		Bacteria	Actinobacteria	Actinomycetia	Micromonosporales	Micromonosporaceae	Catellatospora	Catellatospora chokoriensis
Catellatospora citrea	x__xxx_xxxxxx	8121	3		Bacteria	Actinobacteria	Actinomycetia	Micromonosporales	Micromonosporaceae	Catellatospora	Catellatospora citrea
Catellatospora coxensis	x__xxx_xxxxxx	8121	3		Bacteria	Actinobacteria	Actinomycetia	Micromonosporales	Micromonosporaceae	Catellatospora	Catellatospora coxensis
Catellatospora methionotrophica	x__xxx_xxxxxx	8121	3		Bacteria	Actinobacteria	Actinomycetia	Micromonosporales	Micromonosporaceae	Catellatospora	Catellatospora methionotrophica
Catenibacterium mitsuokai	x__xxx_xxxxxx	8121	3	Y
Catenovulum agarivorans	x__xxx_xxxxxx	8121	3		Bacteria	Proteobacteria	Gammaproteobacteria	Alteromonadales	Alteromonadaceae	Catenovulum	Catenovulum agarivorans
Catenovulum maritimum	x__xxx_xxxxxx	8121	3		Bacteria	Proteobacteria	Gammaproteobacteria	Alteromonadales	Alteromonadaceae	Catenovulum	Catenovulum maritimum
Catonella morbi	x__xxx_xxxxxx	8121	3		Bacteria	Firmicutes	Clostridia	Eubacteriales	Lachnospiraceae	Catonella	Catonella morbi
Caulifigura coniformis	_x__xxx_xxxxx	8050	3		Bacteria	Planctomycetota	Planctomycetia	Planctomycetales	Planctomycetaceae	Caulifigura	Caulifigura coniformis
Caulobacter endophyticus	x__xxx_xxxxxx	8121	3		Bacteria	Proteobacteria	Alphaproteobacteria	Caulobacterales	Caulobacteraceae	Caulobacter	Caulobacter endophyticus
Caulobacter flavus	x__xxx_xxxxxx	8121	3		Bacteria	Proteobacteria	Alphaproteobacteria	Caulobacterales	Caulobacteraceae	Caulobacter	Caulobacter flavus
Caulobacter radicis	x__xxx_xxxxxx	8121	3		Bacteria	Proteobacteria	Alphaproteobacteria	Caulobacterales	Caulobacteraceae	Caulobacter	Caulobacter radicis
Caulobacter zeae	x__xxx_xxxxxx	8121	3		Bacteria	Proteobacteria	Alphaproteobacteria	Caulobacterales	Caulobacteraceae	Caulobacter	Caulobacter zeae
Caulobacterales bacterium	x__xxx_xxxxxx	8121	3		Bacteria	Proteobacteria	Alphaproteobacteria	Caulobacterales			Caulobacterales bacterium
Caviibacterium pharyngocola	x__xxx_xxxxxx	8121	3		Bacteria	Proteobacteria	Gammaproteobacteria	Pasteurellales	Pasteurellaceae	Caviibacterium	Caviibacterium pharyngocola
Cedecea davisae	x__xxx_xxxxxx	8121	3	Y	Bacteria	Proteobacteria	Gammaproteobacteria	Enterobacterales	Enterobacteriaceae	Cedecea	Cedecea davisae
Celerinatantimonas diazotrophica	x__xxx_xxxxxx	8121	3		Bacteria	Proteobacteria	Gammaproteobacteria		Celerinatantimonadaceae	Celerinatantimonas	Celerinatantimonas diazotrophica
Cellulomonas algicola	x__xxx_xxxxxx	8121	3		Bacteria	Actinobacteria	Actinomycetia	Micrococcales	Cellulomonadaceae	Cellulomonas	Cellulomonas algicola
Cellulomonas biazotea	x__xxx_xxxxxx	8121	3		Bacteria	Actinobacteria	Actinomycetia	Micrococcales	Cellulomonadaceae	Cellulomonas	Cellulomonas biazotea
Cellulomonas carbonis	x__xxx_xxxxxx	8121	3		Bacteria	Actinobacteria	Actinomycetia	Micrococcales	Cellulomonadaceae	Cellulomonas	Cellulomonas carbonis
Cellulomonas denverensis	x__xxx_xxxxxx	8121	3		Bacteria	Actinobacteria	Actinomycetia	Micrococcales	Cellulomonadaceae	Cellulomonas	Cellulomonas denverensis
Cellulomonas gelida	x__xxx_xxxxxx	8121	3		Bacteria	Actinobacteria	Actinomycetia	Micrococcales	Cellulomonadaceae	Cellulomonas	Cellulomonas gelida
Cellulomonas humilata	x__xxx_xxxxxx	8121	3		Bacteria	Actinobacteria	Actinomycetia	Micrococcales	Cellulomonadaceae	Cellulomonas	Cellulomonas humilata
Cellulomonas marina	x__xxx_xxxxxx	8121	3		Bacteria	Actinobacteria	Actinomycetia	Micrococcales	Cellulomonadaceae	Cellulomonas	Cellulomonas marina
Cellulomonas rhizosphaerae	x__xxx_xxxxxx	8121	3		Bacteria	Actinobacteria	Actinomycetia	Micrococcales	Cellulomonadaceae	Cellulomonas	Cellulomonas rhizosphaerae
Cellulomonas shaoxiangyii	x__xxx_xxxxxx	8121	3		Bacteria	Actinobacteria	Actinomycetia	Micrococcales	Cellulomonadaceae	Cellulomonas	Cellulomonas shaoxiangyii
Cellulomonas soli	x__xxx_xxxxxx	8121	3		Bacteria	Actinobacteria	Actinomycetia	Micrococcales	Cellulomonadaceae	Cellulomonas	Cellulomonas soli
Cellulomonas terrae	x__xxx_xxxxxx	8121	3		Bacteria	Actinobacteria	Actinomycetia	Micrococcales	Cellulomonadaceae	Cellulomonas	Cellulomonas terrae
Cellulomonas uda	x__xxx_xxxxxx	8121	3		Bacteria	Actinobacteria	Actinomycetia	Micrococcales	Cellulomonadaceae	Cellulomonas	Cellulomonas uda
Cellulomonas xylanilytica	x__xxx_xxxxxx	8121	3		Bacteria	Actinobacteria	Actinomycetia	Micrococcales	Cellulomonadaceae	Cellulomonas	Cellulomonas xylanilytica
Cellulophaga algicola	xx_xx__xxxxxx	8091	3		Bacteria	Bacteroidota	Flavobacteriia	Flavobacteriales	Flavobacteriaceae	Cellulophaga	Cellulophaga algicola
Cellulophaga lytica	xx_xx__xxxxxx	8091	3		Bacteria	Bacteroidota	Flavobacteriia	Flavobacteriales	Flavobacteriaceae	Cellulophaga	Cellulophaga lytica
Cellulosilyticum lentocellum	x__xx_xxxxxxx	8153	3		Bacteria	Firmicutes	Clostridia	Eubacteriales	Lachnospiraceae	Cellulosilyticum	Cellulosilyticum lentocellum
Cellulosimicrobium aquatile	x__xxx_xxxxxx	8121	3		Bacteria	Actinobacteria	Actinomycetia	Micrococcales	Promicromonosporaceae	Cellulosimicrobium	Cellulosimicrobium aquatile
Cellulosimicrobium cellulans	x__xxx_xxxxxx	8121	3		Bacteria	Actinobacteria	Actinomycetia	Micrococcales	Promicromonosporaceae	Cellulosimicrobium	Cellulosimicrobium cellulans
Cellvibrio mixtus	x__xxx_xxxxxx	8121	3		Bacteria	Proteobacteria	Gammaproteobacteria	Cellvibrionales	Cellvibrionaceae	Cellvibrio	Cellvibrio mixtus
Cellvibrionaceae bacterium	x__xxx_xxxxxx	8121	3		Bacteria	Proteobacteria	Gammaproteobacteria	Cellvibrionales	Cellvibrionaceae		Cellvibrionaceae bacterium
Cellvibrionales bacterium	x__xxx_xxxxxx	8121	3		Bacteria	Proteobacteria	Gammaproteobacteria	Cellvibrionales			Cellvibrionales bacterium
Chimaeribacter arupi	x__xxx_xxxxxx	8121	3		Bacteria	Proteobacteria	Gammaproteobacteria	Enterobacterales	Yersiniaceae	Chimaeribacter	Chimaeribacter arupi
Chimaeribacter coloradensis	x__xxx_xxxxxx	8121	3		Bacteria	Proteobacteria	Gammaproteobacteria	Enterobacterales	Yersiniaceae	Chimaeribacter	Chimaeribacter coloradensis
Chitinophaga agrisoli	x__xxx_xxxxxx	8121	3		Bacteria	Bacteroidota	Chitinophagia	Chitinophagales	Chitinophagaceae	Chitinophaga	Chitinophaga agrisoli
Chitinophaga arvensicola	x__xxx_xxxxxx	8121	3		Bacteria	Bacteroidota	Chitinophagia	Chitinophagales	Chitinophagaceae	Chitinophaga	Chitinophaga arvensicola
Chitinophaga barathri	x__xxx_xxxxxx	8121	3		Bacteria	Bacteroidota	Chitinophagia	Chitinophagales	Chitinophagaceae	Chitinophaga	Chitinophaga barathri
Chitinophaga caeni	x__xxx_xxxxxx	8121	3		Bacteria	Bacteroidota	Chitinophagia	Chitinophagales	Chitinophagaceae	Chitinophaga	Chitinophaga caeni
Chitinophaga costaii	x__xxx_xxxxxx	8121	3		Bacteria	Bacteroidota	Chitinophagia	Chitinophagales	Chitinophagaceae	Chitinophaga	Chitinophaga costaii
Chitinophaga cymbidii	x__xxx_xxxxxx	8121	3		Bacteria	Bacteroidota	Chitinophagia	Chitinophagales	Chitinophagaceae	Chitinophaga	Chitinophaga cymbidii
Chitinophaga dinghuensis	x__xxx_xxxxxx	8121	3		Bacteria	Bacteroidota	Chitinophagia	Chitinophagales	Chitinophagaceae	Chitinophaga	Chitinophaga dinghuensis
Chitinophaga eiseniae	x__xxx_xxxxxx	8121	3		Bacteria	Bacteroidota	Chitinophagia	Chitinophagales	Chitinophagaceae	Chitinophaga	Chitinophaga eiseniae
Chitinophaga filiformis	x__xxx_xxxxxx	8121	3		Bacteria	Bacteroidota	Chitinophagia	Chitinophagales	Chitinophagaceae	Chitinophaga	Chitinophaga filiformis
Chitinophaga flava	x__xxx_xxxxxx	8121	3		Bacteria	Bacteroidota	Chitinophagia	Chitinophagales	Chitinophagaceae	Chitinophaga	Chitinophaga flava
Chitinophaga fulva	x__xxx_xxxxxx	8121	3		Bacteria	Bacteroidota	Chitinophagia	Chitinophagales	Chitinophagaceae	Chitinophaga	Chitinophaga fulva
Chitinophaga ginsengisegetis	x__xxx_xxxxxx	8121	3		Bacteria	Bacteroidota	Chitinophagia	Chitinophagales	Chitinophagaceae	Chitinophaga	Chitinophaga ginsengisegetis
Chitinophaga ginsengisoli	x__xxx_xxxxxx	8121	3		Bacteria	Bacteroidota	Chitinophagia	Chitinophagales	Chitinophagaceae	Chitinophaga	Chitinophaga ginsengisoli
Chitinophaga japonensis	x__xxx_xxxxxx	8121	3		Bacteria	Bacteroidota	Chitinophagia	Chitinophagales	Chitinophagaceae	Chitinophaga	Chitinophaga japonensis
Chitinophaga jiangningensis	x__xxx_xxxxxx	8121	3		Bacteria	Bacteroidota	Chitinophagia	Chitinophagales	Chitinophagaceae	Chitinophaga	Chitinophaga jiangningensis
Chitinophaga niabensis	x__xxx_xxxxxx	8121	3		Bacteria	Bacteroidota	Chitinophagia	Chitinophagales	Chitinophagaceae	Chitinophaga	Chitinophaga niabensis
Chitinophaga niastensis	x__xxx_xxxxxx	8121	3		Bacteria	Bacteroidota	Chitinophagia	Chitinophagales	Chitinophagaceae	Chitinophaga	Chitinophaga niastensis
Chitinophaga oryzae	x__xxx_xxxxxx	8121	3		Bacteria	Bacteroidota	Chitinophagia	Chitinophagales	Chitinophagaceae	Chitinophaga	Chitinophaga oryzae
Chitinophaga parva	x__xxx_xxxxxx	8121	3		Bacteria	Bacteroidota	Chitinophagia	Chitinophagales	Chitinophagaceae	Chitinophaga	Chitinophaga parva
Chitinophaga pinensis	x__xxx_xxxxxx	8121	3		Bacteria	Bacteroidota	Chitinophagia	Chitinophagales	Chitinophagaceae	Chitinophaga	Chitinophaga pinensis
Chitinophaga polysaccharea	x__xxx_xxxxxx	8121	3		Bacteria	Bacteroidota	Chitinophagia	Chitinophagales	Chitinophagaceae	Chitinophaga	Chitinophaga polysaccharea
Chitinophaga rupis	x__xxx_xxxxxx	8121	3		Bacteria	Bacteroidota	Chitinophagia	Chitinophagales	Chitinophagaceae	Chitinophaga	Chitinophaga rupis
Chitinophaga sancti	x__xxx_xxxxxx	8121	3		Bacteria	Bacteroidota	Chitinophagia	Chitinophagales	Chitinophagaceae	Chitinophaga	Chitinophaga sancti
Chitinophaga silvatica	x__xxx_xxxxxx	8121	3		Bacteria	Bacteroidota	Chitinophagia	Chitinophagales	Chitinophagaceae	Chitinophaga	Chitinophaga silvatica
Chitinophaga silvisoli	x__xxx_xxxxxx	8121	3		Bacteria	Bacteroidota	Chitinophagia	Chitinophagales	Chitinophagaceae	Chitinophaga	Chitinophaga silvisoli
Chitinophaga skermanii	x__xxx_xxxxxx	8121	3		Bacteria	Bacteroidota	Chitinophagia	Chitinophagales	Chitinophagaceae	Chitinophaga	Chitinophaga skermanii
Chitinophaga solisilvae	x__xxx_xxxxxx	8121	3		Bacteria	Bacteroidota	Chitinophagia	Chitinophagales	Chitinophagaceae	Chitinophaga	Chitinophaga solisilvae
Chitinophaga terrae	x__xxx_xxxxxx	8121	3		Bacteria	Bacteroidota	Chitinophagia	Chitinophagales	Chitinophagaceae	Chitinophaga	Chitinophaga terrae
Chitinophaga tropicalis	x__xxx_xxxxxx	8121	3		Bacteria	Bacteroidota	Chitinophagia	Chitinophagales	Chitinophagaceae	Chitinophaga	Chitinophaga tropicalis
Chitinophaga varians	x__xxx_xxxxxx	8121	3		Bacteria	Bacteroidota	Chitinophagia	Chitinophagales	Chitinophagaceae	Chitinophaga	Chitinophaga varians
Chloroflexia bacterium	x__xxx_xxxxxx	8121	3		Bacteria	Chloroflexi	Chloroflexia				Chloroflexia bacterium
Christensenellaceae bacterium	x__xxx_xxxxxx	8121	3		Bacteria	Firmicutes	Clostridia	Eubacteriales	Christensenellaceae		Christensenellaceae bacterium
Chromohalobacter canadensis	x__xxx_xxxxxx	8121	3		Bacteria	Proteobacteria	Gammaproteobacteria	Oceanospirillales	Halomonadaceae	Chromohalobacter	Chromohalobacter canadensis
Chryseobacterium angstadtii	x__xxx_xxxxxx	8121	3		Bacteria	Bacteroidota	Flavobacteriia	Flavobacteriales	Weeksellaceae	Chryseobacterium	Chryseobacterium angstadtii
Chryseobacterium arachidis	x__xxx_xxxxxx	8121	3		Bacteria	Bacteroidota	Flavobacteriia	Flavobacteriales	Weeksellaceae	Chryseobacterium	Chryseobacterium arachidis
Chryseobacterium carnipullorum	x_x_xx__xxxxx	7989	3		Bacteria	Bacteroidota	Flavobacteriia	Flavobacteriales	Weeksellaceae	Chryseobacterium	Chryseobacterium carnipullorum
Chryseobacterium cheonjiense	x__xxx_xxxxxx	8121	3		Bacteria	Bacteroidota	Flavobacteriia	Flavobacteriales	Weeksellaceae	Chryseobacterium	Chryseobacterium cheonjiense
Chryseobacterium fistulae	xx__xx__xxxxx	7987	3		Bacteria	Bacteroidota	Flavobacteriia	Flavobacteriales	Weeksellaceae	Chryseobacterium	Chryseobacterium fistulae
Chryseobacterium formosense	x__xxx_xxxxxx	8121	3		Bacteria	Bacteroidota	Flavobacteriia	Flavobacteriales	Weeksellaceae	Chryseobacterium	Chryseobacterium formosense
Chryseobacterium geocarposphaerae	x__xxx_xxxxxx	8121	3		Bacteria	Bacteroidota	Flavobacteriia	Flavobacteriales	Weeksellaceae	Chryseobacterium	Chryseobacterium geocarposphaerae
Chryseobacterium hagamense	x__xxx_xxxxxx	8121	3		Bacteria	Bacteroidota	Flavobacteriia	Flavobacteriales	Weeksellaceae	Chryseobacterium	Chryseobacterium hagamense
Chryseobacterium indologenes	x__xxx_xxxxxx	8121	3		Bacteria	Bacteroidota	Flavobacteriia	Flavobacteriales	Weeksellaceae	Chryseobacterium	Chryseobacterium indologenes
Chryseobacterium indoltheticum	x__xxx_xxxxxx	8121	3		Bacteria	Bacteroidota	Flavobacteriia	Flavobacteriales	Weeksellaceae	Chryseobacterium	Chryseobacterium indoltheticum
Chryseobacterium jejuense	x_x_xx__xxxxx	7989	3		Bacteria	Bacteroidota	Flavobacteriia	Flavobacteriales	Weeksellaceae	Chryseobacterium	Chryseobacterium jejuense
Chryseobacterium lactis	x__xxx_xxxxxx	8121	3		Bacteria	Bacteroidota	Flavobacteriia	Flavobacteriales	Weeksellaceae	Chryseobacterium	Chryseobacterium lactis
Chryseobacterium luteum	x__xxx_xxxxxx	8121	3		Bacteria	Bacteroidota	Flavobacteriia	Flavobacteriales	Weeksellaceae	Chryseobacterium	Chryseobacterium luteum
Chryseobacterium mucoviscidosis	x__xxx_xxxxxx	8121	3
Chryseobacterium nakagawai	x_x_xx__xxxxx	7989	3		Bacteria	Bacteroidota	Flavobacteriia	Flavobacteriales	Weeksellaceae	Chryseobacterium	Chryseobacterium nakagawai
Chryseobacterium phosphatilyticum	x__xxx_xxxxxx	8121	3		Bacteria	Bacteroidota	Flavobacteriia	Flavobacteriales	Weeksellaceae	Chryseobacterium	Chryseobacterium phosphatilyticum
Chryseobacterium piscium	_x_xxx_xxxxxx	8122	3		Bacteria	Bacteroidota	Flavobacteriia	Flavobacteriales	Weeksellaceae	Chryseobacterium	Chryseobacterium piscium
Chryseobacterium potabilaquae	xx__xx__xxxxx	7987	3		Bacteria	Bacteroidota	Flavobacteriia	Flavobacteriales	Weeksellaceae	Chryseobacterium	Chryseobacterium potabilaquae
Chryseobacterium shandongense	x__xxx_xxxxxx	8121	3		Bacteria	Bacteroidota	Flavobacteriia	Flavobacteriales	Weeksellaceae	Chryseobacterium	Chryseobacterium shandongense
Chryseobacterium taeanense	x__xxx_xxxxxx	8121	3		Bacteria	Bacteroidota	Flavobacteriia	Flavobacteriales	Weeksellaceae	Chryseobacterium	Chryseobacterium taeanense
Chryseobacterium taichungense	x__xxx_xxxxxx	8121	3		Bacteria	Bacteroidota	Flavobacteriia	Flavobacteriales	Weeksellaceae	Chryseobacterium	Chryseobacterium taichungense
Chryseobacterium takakiae	x__xxx_xxxxxx	8121	3		Bacteria	Bacteroidota	Flavobacteriia	Flavobacteriales	Weeksellaceae	Chryseobacterium	Chryseobacterium takakiae
Chryseoglobus frigidaquae	x__xxx_xxxxxx	8121	3		Bacteria	Actinobacteria	Actinomycetia	Micrococcales	Microbacteriaceae	Chryseoglobus	Chryseoglobus frigidaquae
Chryseolinea serpens	x__xxx_xxxxxx	8121	3		Bacteria	Bacteroidota	Cytophagia	Cytophagales	Fulvivirgaceae	Chryseolinea	Chryseolinea serpens
Chryseolinea soli	x__xxx_xxxxxx	8121	3		Bacteria	Bacteroidota	Cytophagia	Cytophagales	Fulvivirgaceae	Chryseolinea	Chryseolinea soli
Chthonomonadales bacterium	x__xxx_xxxxxx	8121	3		Bacteria	Armatimonadetes	Chthonomonadetes	Chthonomonadales			Chthonomonadales bacterium
Chthonomonadetes bacterium	__xxxx_xxxxxx	8124	3		Bacteria	Armatimonadetes	Chthonomonadetes				Chthonomonadetes bacterium
Citrobacter amalonaticus	x__xxx_xxxxxx	8121	3		Bacteria	Proteobacteria	Gammaproteobacteria	Enterobacterales	Enterobacteriaceae	Citrobacter	Citrobacter amalonaticus
Citrobacter arsenatis	x__xxx_xxxxxx	8121	3		Bacteria	Proteobacteria	Gammaproteobacteria	Enterobacterales	Enterobacteriaceae	Citrobacter	Citrobacter arsenatis
Citrobacter braakii	x__xxx_xxxxxx	8121	3		Bacteria	Proteobacteria	Gammaproteobacteria	Enterobacterales	Enterobacteriaceae	Citrobacter	Citrobacter braakii
Citrobacter europaeus	x__xxx_xxxxxx	8121	3
Citrobacter freundii	x__xxx_xxxxxx	8121	3	Y	Bacteria	Proteobacteria	Gammaproteobacteria	Enterobacterales	Enterobacteriaceae	Citrobacter	Citrobacter freundii
Citrobacter portucalensis	x__xxx_xxxxxx	8121	3		Bacteria	Proteobacteria	Gammaproteobacteria	Enterobacterales	Enterobacteriaceae	Citrobacter	Citrobacter portucalensis
Citrobacter telavivensis	x__xxx_xxxxxx	8121	3		Bacteria	Proteobacteria	Gammaproteobacteria	Enterobacterales	Enterobacteriaceae	Citrobacter	Citrobacter telavivensis
Citrobacter youngae	x__xxx_xxxxxx	8121	3		Bacteria	Proteobacteria	Gammaproteobacteria	Enterobacterales	Enterobacteriaceae	Citrobacter	Citrobacter youngae
Clavibacter michiganensis	x__xxx_xxxxxx	8121	3		Bacteria	Actinobacteria	Actinomycetia	Micrococcales	Microbacteriaceae	Clavibacter	Clavibacter michiganensis
Clavibacter zhangzhiyongii	x__xxx_xxxxxx	8121	3		Bacteria	Actinobacteria	Actinomycetia	Micrococcales	Microbacteriaceae	Clavibacter	Clavibacter zhangzhiyongii
Clostridium baratii	x__xxx_xxxxxx	8121	3	Y	Bacteria	Firmicutes	Clostridia	Eubacteriales	Clostridiaceae	Clostridium	Clostridium baratii
Clostridium beijerinckii	___xxxxxxxxxx	8184	3		Bacteria	Firmicutes	Clostridia	Eubacteriales	Clostridiaceae	Clostridium	Clostridium beijerinckii
Clostridium botulinum	__xxxx_xxxxxx	8124	3	Y	Bacteria	Firmicutes	Clostridia	Eubacteriales	Clostridiaceae	Clostridium	Clostridium botulinum
Clostridium cellulovorans	x__xx_xxxxxxx	8153	3		Bacteria	Firmicutes	Clostridia	Eubacteriales	Clostridiaceae	Clostridium	Clostridium cellulovorans
Clostridium colicanis	_x_xxx_xxxxxx	8122	3		Bacteria	Firmicutes	Clostridia	Eubacteriales	Clostridiaceae	Clostridium	Clostridium colicanis
Clostridium disporicum	x__xxx_xxxxxx	8121	3	Y	Bacteria	Firmicutes	Clostridia	Eubacteriales	Clostridiaceae	Clostridium	Clostridium disporicum
Clostridium fungisolvens	x__xxx_xxxxxx	8121	3		Bacteria	Firmicutes	Clostridia	Eubacteriales	Clostridiaceae	Clostridium	Clostridium fungisolvens
Clostridium hathewayi	x__xxx_xxxxxx	8121	3	Y	Bacteria	Firmicutes	Clostridia	Eubacteriales	Clostridiaceae	Clostridium	Clostridium hathewayi
Clostridium indicum	___xxxxxxxxxx	8184	3		Bacteria	Firmicutes	Clostridia	Eubacteriales	Clostridiaceae	Clostridium	Clostridium indicum
Clostridium intestinale	x__xxx_xxxxxx	8121	3		Bacteria	Firmicutes	Clostridia	Eubacteriales	Clostridiaceae	Clostridium	Clostridium intestinale
Clostridium manihotivorum	x__xxx_xxxxxx	8121	3		Bacteria	Firmicutes	Clostridia	Eubacteriales	Clostridiaceae	Clostridium	Clostridium manihotivorum
Clostridium nexile	x__xxx_xxxxxx	8121	3	Y	Bacteria	Firmicutes	Clostridia	Eubacteriales	Clostridiaceae	Clostridium	Clostridium nexile
Clostridium paraputrificum	_x_xxx_xxxxxx	8122	3	Y	Bacteria	Firmicutes	Clostridia	Eubacteriales	Clostridiaceae	Clostridium	Clostridium paraputrificum
Clostridium saccharoperbutylacetonicum	x__xx_xxxxxxx	8153	3		Bacteria	Firmicutes	Clostridia	Eubacteriales	Clostridiaceae	Clostridium	Clostridium saccharoperbutylacetonicum
Clostridium septicum	_x_xxx_xxxxxx	8122	3	Y	Bacteria	Firmicutes	Clostridia	Eubacteriales	Clostridiaceae	Clostridium	Clostridium septicum
Clostridium tarantellae	x__xxx_xxxxxx	8121	3		Bacteria	Firmicutes	Clostridia	Eubacteriales	Clostridiaceae	Clostridium	Clostridium tarantellae
Clostridium thermobutyricum	_x_xxx_xxxxxx	8122	3		Bacteria	Firmicutes	Clostridia	Eubacteriales	Clostridiaceae	Clostridium	Clostridium thermobutyricum
Cnuella takakiae	x__xxx_xxxxxx	8121	3		Bacteria	Bacteroidota	Chitinophagia	Chitinophagales	Chitinophagaceae	Cnuella	Cnuella takakiae
Cobetia crustatorum	x__xxx_xxxxxx	8121	3		Bacteria	Proteobacteria	Gammaproteobacteria	Oceanospirillales	Halomonadaceae	Cobetia	Cobetia crustatorum
Cobetia marina	x__xxx_xxxxxx	8121	3		Bacteria	Proteobacteria	Gammaproteobacteria	Oceanospirillales	Halomonadaceae	Cobetia	Cobetia marina
Cognatishimia activa	x__xxx_xxxxxx	8121	3		Bacteria	Proteobacteria	Alphaproteobacteria	Rhodobacterales	Rhodobacteraceae	Cognatishimia	Cognatishimia activa
Cognatiyoonia sediminum	x__xxx_xxxxxx	8121	3		Bacteria	Proteobacteria	Alphaproteobacteria	Rhodobacterales	Rhodobacteraceae	Cognatiyoonia	Cognatiyoonia sediminum
Cohaesibacter celericrescens	x__xxx_xxxxxx	8121	3		Bacteria	Proteobacteria	Alphaproteobacteria	Hyphomicrobiales	Cohaesibacteraceae	Cohaesibacter	Cohaesibacter celericrescens
Cohnella abietis	x__xxx_xxxxxx	8121	3		Bacteria	Firmicutes	Bacilli	Bacillales	Paenibacillaceae	Cohnella	Cohnella abietis
Cohnella candidum	x__xxx_xxxxxx	8121	3		Bacteria	Firmicutes	Bacilli	Bacillales	Paenibacillaceae	Cohnella	Cohnella candidum
Cohnella endophytica	x__xxx_xxxxxx	8121	3		Bacteria	Firmicutes	Bacilli	Bacillales	Paenibacillaceae	Cohnella	Cohnella endophytica
Cohnella fermenti	x__xxx_xxxxxx	8121	3	Y	Bacteria	Firmicutes	Bacilli	Bacillales	Paenibacillaceae	Cohnella	Cohnella fermenti
Cohnella lubricantis	x__xxx_xxxxxx	8121	3		Bacteria	Firmicutes	Bacilli	Bacillales	Paenibacillaceae	Cohnella	Cohnella lubricantis
Cohnella nanjingensis	x__xxx_xxxxxx	8121	3	Y	Bacteria	Firmicutes	Bacilli	Bacillales	Paenibacillaceae	Cohnella	Cohnella nanjingensis
Cohnella phaseoli	x__xxx_xxxxxx	8121	3		Bacteria	Firmicutes	Bacilli	Bacillales	Paenibacillaceae	Cohnella	Cohnella phaseoli
Cohnella terricola	x__xxx_xxxxxx	8121	3		Bacteria	Firmicutes	Bacilli	Bacillales	Paenibacillaceae	Cohnella	Cohnella terricola
Cohnella thailandensis	x__xxx_xxxxxx	8121	3		Bacteria	Firmicutes	Bacilli	Bacillales	Paenibacillaceae	Cohnella	Cohnella thailandensis
Cohnella xylanilytica	x__xxx_xxxxxx	8121	3		Bacteria	Firmicutes	Bacilli	Bacillales	Paenibacillaceae	Cohnella	Cohnella xylanilytica
Cohnella zeiphila	x__xxx_xxxxxx	8121	3		Bacteria	Firmicutes	Bacilli	Bacillales	Paenibacillaceae	Cohnella	Cohnella zeiphila
Collimonas pratensis	x__xxx_xxxxxx	8121	3		Bacteria	Proteobacteria	Betaproteobacteria	Burkholderiales	Oxalobacteraceae	Collimonas	Collimonas pratensis
Collinsella intestinalis	_x_xxx_xxxxxx	8122	3	Y	Bacteria	Actinobacteria	Coriobacteriia	Coriobacteriales	Coriobacteriaceae	Collinsella	Collinsella intestinalis
Comamonadaceae bacterium	_x_xxx_xxxxxx	8122	3		Bacteria	Proteobacteria	Betaproteobacteria	Burkholderiales	Comamonadaceae		Comamonadaceae bacterium
Confluentibacter flavum	x__xxx_xxxxxx	8121	3		Bacteria	Bacteroidota	Flavobacteriia	Flavobacteriales	Flavobacteriaceae	Confluentibacter	Confluentibacter flavum
Conservatibacter flavescens	x__xxx_xxxxxx	8121	3		Bacteria	Proteobacteria	Gammaproteobacteria	Pasteurellales	Pasteurellaceae	Conservatibacter	Conservatibacter flavescens
Coprobacter fastidiosus	x__xxx_xxxxxx	8121	3	Y	Bacteria	Bacteroidota	Bacteroidia	Bacteroidales	Barnesiellaceae	Coprobacter	Coprobacter fastidiosus
Coprobacter secundus	x__xxx_xxxxxx	8121	3	Y	Bacteria	Bacteroidota	Bacteroidia	Bacteroidales	Barnesiellaceae	Coprobacter	Coprobacter secundus
Corynebacteriales bacterium	x__xxx_xxxxxx	8121	3		Bacteria	Actinobacteria	Actinomycetia	Corynebacteriales			Corynebacteriales bacterium
Corynebacterium durum	x__xxx_xxxxxx	8121	3		Bacteria	Actinobacteria	Actinomycetia	Corynebacteriales	Corynebacteriaceae	Corynebacterium	Corynebacterium durum
Corynebacterium mustelae	_xxxx__xxxxxx	8094	3		Bacteria	Actinobacteria	Actinomycetia	Corynebacteriales	Corynebacteriaceae	Corynebacterium	Corynebacterium mustelae
Corynebacterium uterequi	_x_xxx_xxxxxx	8122	3		Bacteria	Actinobacteria	Actinomycetia	Corynebacteriales	Corynebacteriaceae	Corynebacterium	Corynebacterium uterequi
Crocinitomicaceae bacterium	x__xxx_xxxxxx	8121	3		Bacteria	Bacteroidota	Flavobacteriia	Flavobacteriales	Crocinitomicaceae		Crocinitomicaceae bacterium
Cronobacter condimenti	x__xxx_xxxxxx	8121	3	Y	Bacteria	Proteobacteria	Gammaproteobacteria	Enterobacterales	Enterobacteriaceae	Cronobacter	Cronobacter condimenti
Cronobacter dublinensis	x__xxx_xxxxxx	8121	3		Bacteria	Proteobacteria	Gammaproteobacteria	Enterobacterales	Enterobacteriaceae	Cronobacter	Cronobacter dublinensis
Cronobacter malonaticus	x__xxx_xxxxxx	8121	3		Bacteria	Proteobacteria	Gammaproteobacteria	Enterobacterales	Enterobacteriaceae	Cronobacter	Cronobacter malonaticus
Cronobacter muytjensii	x__xxx_xxxxxx	8121	3	Y	Bacteria	Proteobacteria	Gammaproteobacteria	Enterobacterales	Enterobacteriaceae	Cronobacter	Cronobacter muytjensii
Cronobacter sakazakii	x__xxx_xxxxxx	8121	3	Y	Bacteria	Proteobacteria	Gammaproteobacteria	Enterobacterales	Enterobacteriaceae	Cronobacter	Cronobacter sakazakii
Cronobacter turicensis	x__xxx_xxxxxx	8121	3		Bacteria	Proteobacteria	Gammaproteobacteria	Enterobacterales	Enterobacteriaceae	Cronobacter	Cronobacter turicensis
Cronobacter universalis	x__xxx_xxxxxx	8121	3		Bacteria	Proteobacteria	Gammaproteobacteria	Enterobacterales	Enterobacteriaceae	Cronobacter	Cronobacter universalis
Cryobacterium roopkundense	x__xxx_xxxxxx	8121	3		Bacteria	Actinobacteria	Actinomycetia	Micrococcales	Microbacteriaceae	Cryobacterium	Cryobacterium roopkundense
Curtobacterium flaccumfaciens	x__xxx_xxxxxx	8121	3		Bacteria	Actinobacteria	Actinomycetia	Micrococcales	Microbacteriaceae	Curtobacterium	Curtobacterium flaccumfaciens
Curtobacterium luteum	x__xxx_xxxxxx	8121	3		Bacteria	Actinobacteria	Actinomycetia	Micrococcales	Microbacteriaceae	Curtobacterium	Curtobacterium luteum
Curtobacterium oceanosedimentum	x__xxx_xxxxxx	8121	3		Bacteria	Actinobacteria	Actinomycetia	Micrococcales	Microbacteriaceae	Curtobacterium	Curtobacterium oceanosedimentum
Curvibacter symbiont	x__xxx_xxxxxx	8121	3		Bacteria	Proteobacteria	Betaproteobacteria	Burkholderiales	Comamonadaceae	Curvibacter	Curvibacter symbiont
Cyclobacteriaceae bacterium	_x_xxx_xxxxxx	8122	3		Bacteria	Bacteroidota	Cytophagia	Cytophagales	Cyclobacteriaceae		Cyclobacteriaceae bacterium
Cytophagaceae bacterium	x__xxx_xxxxxx	8121	3		Bacteria	Bacteroidota	Cytophagia	Cytophagales	Cytophagaceae		Cytophagaceae bacterium
Cytophagales bacterium	x__xxx_xxxxxx	8121	3		Bacteria	Bacteroidota	Cytophagia	Cytophagales			Cytophagales bacterium
Defluviitoga tunisiensis	x__xxx_xxxxxx	8121	3		Bacteria	Thermotogae	Thermotogae	Petrotogales	Petrotogaceae	Defluviitoga	Defluviitoga tunisiensis
Deinobacterium chartae	x__xxx_xxxxxx	8121	3		Bacteria	Deinococcus-Thermus	Deinococci	Deinococcales	Deinococcaceae	Deinobacterium	Deinobacterium chartae
Deinococcus budaensis	x__xxx_xxxxxx	8121	3		Bacteria	Deinococcus-Thermus	Deinococci	Deinococcales	Deinococcaceae	Deinococcus	Deinococcus budaensis
Deinococcus cellulosilyticus	x__xxx_xxxxxx	8121	3		Bacteria	Deinococcus-Thermus	Deinococci	Deinococcales	Deinococcaceae	Deinococcus	Deinococcus cellulosilyticus
Deinococcus hopiensis	x__xxx_xxxxxx	8121	3		Bacteria	Deinococcus-Thermus	Deinococci	Deinococcales	Deinococcaceae	Deinococcus	Deinococcus hopiensis
Deinococcus humi	x__xxx_xxxxxx	8121	3		Bacteria	Deinococcus-Thermus	Deinococci	Deinococcales	Deinococcaceae	Deinococcus	Deinococcus humi
Deminuibacter soli	x__xxx_xxxxxx	8121	3		Bacteria	Bacteroidota	Chitinophagia	Chitinophagales	Chitinophagaceae	Deminuibacter	Deminuibacter soli
Dermabacter hominis	x__xxx_xxxxxx	8121	3		Bacteria	Actinobacteria	Actinomycetia	Micrococcales	Dermabacteraceae	Dermabacter	Dermabacter hominis
Desertihabitans brevis	x__xxx_xxxxxx	8121	3		Bacteria	Actinobacteria	Actinomycetia	Propionibacteriales	Propionibacteriaceae	Desertihabitans	Desertihabitans brevis
Devosia epidermidihirudinis	x__xxx_xxxxxx	8121	3		Bacteria	Proteobacteria	Alphaproteobacteria	Hyphomicrobiales	Devosiaceae	Devosia	Devosia epidermidihirudinis
Devosia ginsengisoli	_x_xxx_xxxxxx	8122	3		Bacteria	Proteobacteria	Alphaproteobacteria	Hyphomicrobiales	Devosiaceae	Devosia	Devosia ginsengisoli
Devosia marina	x__xxx_xxxxxx	8121	3		Bacteria	Proteobacteria	Alphaproteobacteria	Hyphomicrobiales	Devosiaceae	Devosia	Devosia marina
Devosia subaequoris	x__xxx_xxxxxx	8121	3		Bacteria	Proteobacteria	Alphaproteobacteria	Hyphomicrobiales	Devosiaceae	Devosia	Devosia subaequoris
Diaminobutyricibacter tongyongensis	x__xxx_xxxxxx	8121	3		Bacteria	Actinobacteria	Actinomycetia	Micrococcales	Microbacteriaceae	Diaminobutyricibacter	Diaminobutyricibacter tongyongensis
Diaminobutyricimonas aerilata	x__xxx_xxxxxx	8121	3		Bacteria	Actinobacteria	Actinomycetia	Micrococcales	Microbacteriaceae	Diaminobutyricimonas	Diaminobutyricimonas aerilata
Dickeya chrysanthemi	x__xxx_xxxxxx	8121	3		Bacteria	Proteobacteria	Gammaproteobacteria	Enterobacterales	Pectobacteriaceae	Dickeya	Dickeya chrysanthemi
Dickeya dianthicola	x__xxx_xxxxxx	8121	3		Bacteria	Proteobacteria	Gammaproteobacteria	Enterobacterales	Pectobacteriaceae	Dickeya	Dickeya dianthicola
Dickeya fangzhongdai	x__xxx_xxxxxx	8121	3		Bacteria	Proteobacteria	Gammaproteobacteria	Enterobacterales	Pectobacteriaceae	Dickeya	Dickeya fangzhongdai
Dickeya poaceiphila	x__xxx_xxxxxx	8121	3		Bacteria	Proteobacteria	Gammaproteobacteria	Enterobacterales	Pectobacteriaceae	Dickeya	Dickeya poaceiphila
Dickeya solani	x__xxx_xxxxxx	8121	3		Bacteria	Proteobacteria	Gammaproteobacteria	Enterobacterales	Pectobacteriaceae	Dickeya	Dickeya solani
Dickeya undicola	x__xxx_xxxxxx	8121	3		Bacteria	Proteobacteria	Gammaproteobacteria	Enterobacterales	Pectobacteriaceae	Dickeya	Dickeya undicola
Dickeya zeae	x__xxx_xxxxxx	8121	3		Bacteria	Proteobacteria	Gammaproteobacteria	Enterobacterales	Pectobacteriaceae	Dickeya	Dickeya zeae
Dictyobacter alpinus	x__xxx_xxxxxx	8121	3		Bacteria	Chloroflexi	Ktedonobacteria	Ktedonobacterales	Dictyobacteraceae	Dictyobacter	Dictyobacter alpinus
Dictyobacter arantiisoli	x__xxx_xxxxxx	8121	3		Bacteria	Chloroflexi	Ktedonobacteria	Ktedonobacterales	Dictyobacteraceae	Dictyobacter	Dictyobacter arantiisoli
Dictyobacter aurantiacus	x__xxx_xxxxxx	8121	3		Bacteria	Chloroflexi	Ktedonobacteria	Ktedonobacterales	Dictyobacteraceae	Dictyobacter	Dictyobacter aurantiacus
Dictyobacter kobayashii	x__xxx_xxxxxx	8121	3		Bacteria	Chloroflexi	Ktedonobacteria	Ktedonobacterales	Dictyobacteraceae	Dictyobacter	Dictyobacter kobayashii
Dinghuibacter silviterrae	x__xxx_xxxxxx	8121	3		Bacteria	Bacteroidota	Chitinophagia	Chitinophagales	Chitinophagaceae	Dinghuibacter	Dinghuibacter silviterrae
Dinoroseobacter shibae	x__xxx_xxxxxx	8121	3		Bacteria	Proteobacteria	Alphaproteobacteria	Rhodobacterales	Roseobacteraceae	Dinoroseobacter	Dinoroseobacter shibae
Dolosigranulum pigrum	x__xxx_xxxxxx	8121	3		Bacteria	Firmicutes	Bacilli	Lactobacillales	Carnobacteriaceae	Dolosigranulum	Dolosigranulum pigrum
Dorea formicigenerans	___xxxxxxxxxx	8184	3	Y	Bacteria	Firmicutes	Clostridia	Eubacteriales	Lachnospiraceae	Dorea	Dorea formicigenerans
Dorea longicatena	___xxxxxxxxxx	8184	3	Y	Bacteria	Firmicutes	Clostridia	Eubacteriales	Lachnospiraceae	Dorea	Dorea longicatena
Draconibacterium halophilum	x__xxx_xxxxxx	8121	3		Bacteria	Bacteroidota	Bacteroidia	Marinilabiliales	Prolixibacteraceae	Draconibacterium	Draconibacterium halophilum
Draconibacterium orientale	x__xxx_xxxxxx	8121	3		Bacteria	Bacteroidota	Bacteroidia	Marinilabiliales	Prolixibacteraceae	Draconibacterium	Draconibacterium orientale
Draconibacterium sediminis	x__xxx_xxxxxx	8121	3		Bacteria	Bacteroidota	Bacteroidia	Marinilabiliales	Prolixibacteraceae	Draconibacterium	Draconibacterium sediminis
Duganella alba	x__xxx_xxxxxx	8121	3		Bacteria	Proteobacteria	Betaproteobacteria	Burkholderiales	Oxalobacteraceae	Duganella	Duganella alba
Duganella flavida	x__xxx_xxxxxx	8121	3		Bacteria	Proteobacteria	Betaproteobacteria	Burkholderiales	Oxalobacteraceae	Duganella	Duganella flavida
Duganella guangzhouensis	x__xxx_xxxxxx	8121	3		Bacteria	Proteobacteria	Betaproteobacteria	Burkholderiales	Oxalobacteraceae	Duganella	Duganella guangzhouensis
Duganella lactea	x__xxx_xxxxxx	8121	3		Bacteria	Proteobacteria	Betaproteobacteria	Burkholderiales	Oxalobacteraceae	Duganella	Duganella lactea
Duganella margarita	x__xxx_xxxxxx	8121	3		Bacteria	Proteobacteria	Betaproteobacteria	Burkholderiales	Oxalobacteraceae	Duganella	Duganella margarita
Duganella radicis	x__xxx_xxxxxx	8121	3		Bacteria	Proteobacteria	Betaproteobacteria	Burkholderiales	Oxalobacteraceae	Duganella	Duganella radicis
Duncaniella freteri	_x_xxx_xxxxxx	8122	3		Bacteria	Bacteroidota	Bacteroidia	Bacteroidales	Muribaculaceae	Duncaniella	Duncaniella freteri
Dyadobacter frigoris	x__xxx_xxxxxx	8121	3		Bacteria	Bacteroidota	Cytophagia	Cytophagales	Spirosomaceae	Dyadobacter	Dyadobacter frigoris
Dyadobacter jejuensis	x__xxx_xxxxxx	8121	3		Bacteria	Bacteroidota	Cytophagia	Cytophagales	Spirosomaceae	Dyadobacter	Dyadobacter jejuensis
Dyadobacter koreensis	x__xxx_xxxxxx	8121	3		Bacteria	Bacteroidota	Cytophagia	Cytophagales	Spirosomaceae	Dyadobacter	Dyadobacter koreensis
Dyadobacter psychrotolerans	_x_xxx_xxxxxx	8122	3		Bacteria	Bacteroidota	Cytophagia	Cytophagales	Spirosomaceae	Dyadobacter	Dyadobacter psychrotolerans
Dyadobacter soli	x__xxx_xxxxxx	8121	3		Bacteria	Bacteroidota	Cytophagia	Cytophagales	Spirosomaceae	Dyadobacter	Dyadobacter soli
Dyella choica	x__xxx_xxxxxx	8121	3		Bacteria	Proteobacteria	Gammaproteobacteria	Xanthomonadales	Rhodanobacteraceae	Dyella	Dyella choica
Dyella dinghuensis	x__xxx_xxxxxx	8121	3		Bacteria	Proteobacteria	Gammaproteobacteria	Xanthomonadales	Rhodanobacteraceae	Dyella	Dyella dinghuensis
Dyella japonica	x__xxx_xxxxxx	8121	3		Bacteria	Proteobacteria	Gammaproteobacteria	Xanthomonadales	Rhodanobacteraceae	Dyella	Dyella japonica
Dyella marensis	x__xxx_xxxxxx	8121	3		Bacteria	Proteobacteria	Gammaproteobacteria	Xanthomonadales	Rhodanobacteraceae	Dyella	Dyella marensis
Dyella monticola	x__xxx_xxxxxx	8121	3		Bacteria	Proteobacteria	Gammaproteobacteria	Xanthomonadales	Rhodanobacteraceae	Dyella	Dyella monticola
Dyella psychrodurans	x__xxx_xxxxxx	8121	3		Bacteria	Proteobacteria	Gammaproteobacteria	Xanthomonadales	Rhodanobacteraceae	Dyella	Dyella psychrodurans
Dyella solisilvae	x__xxx_xxxxxx	8121	3		Bacteria	Proteobacteria	Gammaproteobacteria	Xanthomonadales	Rhodanobacteraceae	Dyella	Dyella solisilvae
Dyella tabacisoli	x__xxx_xxxxxx	8121	3		Bacteria	Proteobacteria	Gammaproteobacteria	Xanthomonadales	Rhodanobacteraceae	Dyella	Dyella tabacisoli
Dyella thiooxydans	x__xxx_xxxxxx	8121	3		Bacteria	Proteobacteria	Gammaproteobacteria	Xanthomonadales	Rhodanobacteraceae	Dyella	Dyella thiooxydans
Dysgonamonadaceae bacterium	x__xxx_xxxxxx	8121	3		Bacteria	Bacteroidota	Bacteroidia	Bacteroidales	Dysgonomonadaceae		Dysgonamonadaceae bacterium
Dysgonomonas alginatilytica	x__xxx_xxxxxx	8121	3		Bacteria	Bacteroidota	Bacteroidia	Bacteroidales	Dysgonomonadaceae	Dysgonomonas	Dysgonomonas alginatilytica
Dysgonomonas gadei	x__xxx_xxxxxx	8121	3		Bacteria	Bacteroidota	Bacteroidia	Bacteroidales	Dysgonomonadaceae	Dysgonomonas	Dysgonomonas gadei
Dysgonomonas macrotermitis	x__xxx_xxxxxx	8121	3		Bacteria	Bacteroidota	Bacteroidia	Bacteroidales	Dysgonomonadaceae	Dysgonomonas	Dysgonomonas macrotermitis
Dysgonomonas mossii	x__xxx_xxxxxx	8121	3		Bacteria	Bacteroidota	Bacteroidia	Bacteroidales	Dysgonomonadaceae	Dysgonomonas	Dysgonomonas mossii
Edaphobacter aggregans	x__xxx_xxxxxx	8121	3		Bacteria	Acidobacteria	Acidobacteriia	Acidobacteriales	Acidobacteriaceae	Edaphobacter	Edaphobacter aggregans
Edaphobacter modestus	x__xxx_xxxxxx	8121	3		Bacteria	Acidobacteria	Acidobacteriia	Acidobacteriales	Acidobacteriaceae	Edaphobacter	Edaphobacter modestus
Edwardsiella hoshinae	__xxxx_xxxxxx	8124	3		Bacteria	Proteobacteria	Gammaproteobacteria	Enterobacterales	Hafniaceae	Edwardsiella	Edwardsiella hoshinae
Eisenbergiella massiliensis	x__xxx_xxxxxx	8121	3	Y	Bacteria	Firmicutes	Clostridia	Eubacteriales	Lachnospiraceae	Eisenbergiella	Eisenbergiella massiliensis
Eisenbergiella porci	x__xxx_xxxxxx	8121	3		Bacteria	Firmicutes	Clostridia	Eubacteriales	Lachnospiraceae	Eisenbergiella	Eisenbergiella porci
Elizabethkingia bruuniana	x__xxx_xxxxxx	8121	3		Bacteria	Bacteroidota	Flavobacteriia	Flavobacteriales	Weeksellaceae	Elizabethkingia	Elizabethkingia bruuniana
Elizabethkingia occulta	x__xxx_xxxxxx	8121	3		Bacteria	Bacteroidota	Flavobacteriia	Flavobacteriales	Weeksellaceae	Elizabethkingia	Elizabethkingia occulta
Elizabethkingia ursingii	x__xxx_xxxxxx	8121	3		Bacteria	Bacteroidota	Flavobacteriia	Flavobacteriales	Weeksellaceae	Elizabethkingia	Elizabethkingia ursingii
Empedobacter falsenii	x_x_xx__xxxxx	7989	3	Y	Bacteria	Bacteroidota	Flavobacteriia	Flavobacteriales	Weeksellaceae	Empedobacter	Empedobacter falsenii
Endozoicomonas montiporae	x__xxx_xxxxxx	8121	3		Bacteria	Proteobacteria	Gammaproteobacteria	Oceanospirillales	Endozoicomonadaceae	Endozoicomonas	Endozoicomonas montiporae
Enterobacter asburiae	x__xxx_xxxxxx	8121	3	Y	Bacteria	Proteobacteria	Gammaproteobacteria	Enterobacterales	Enterobacteriaceae	Enterobacter	Enterobacter asburiae
Enterobacter bugandensis	x__xxx_xxxxxx	8121	3		Bacteria	Proteobacteria	Gammaproteobacteria	Enterobacterales	Enterobacteriaceae	Enterobacter	Enterobacter bugandensis
Enterobacter chengduensis	x__xxx_xxxxxx	8121	3		Bacteria	Proteobacteria	Gammaproteobacteria	Enterobacterales	Enterobacteriaceae	Enterobacter	Enterobacter chengduensis
Enterobacter genomosp	x__xxx_xxxxxx	8121	3		Bacteria	Proteobacteria	Gammaproteobacteria	Enterobacterales	Enterobacteriaceae	Enterobacter	Enterobacter genomosp
Enterobacter hormaechei	x__xxx_xxxxxx	8121	3	Y	Bacteria	Proteobacteria	Gammaproteobacteria	Enterobacterales	Enterobacteriaceae	Enterobacter	Enterobacter hormaechei
Enterobacter huaxiensis	x__xxx_xxxxxx	8121	3		Bacteria	Proteobacteria	Gammaproteobacteria	Enterobacterales	Enterobacteriaceae	Enterobacter	Enterobacter huaxiensis
Enterobacter kobei	x__xxx_xxxxxx	8121	3		Bacteria	Proteobacteria	Gammaproteobacteria	Enterobacterales	Enterobacteriaceae	Enterobacter	Enterobacter kobei
Enterobacter ludwigii	x__xxx_xxxxxx	8121	3		Bacteria	Proteobacteria	Gammaproteobacteria	Enterobacterales	Enterobacteriaceae	Enterobacter	Enterobacter ludwigii
Enterobacter mori	x__xxx_xxxxxx	8121	3		Bacteria	Proteobacteria	Gammaproteobacteria	Enterobacterales	Enterobacteriaceae	Enterobacter	Enterobacter mori
Enterobacter quasihormaechei	x__xxx_xxxxxx	8121	3		Bacteria	Proteobacteria	Gammaproteobacteria	Enterobacterales	Enterobacteriaceae	Enterobacter	Enterobacter quasihormaechei
Enterobacter roggenkampii	x__xxx_xxxxxx	8121	3	Y	Bacteria	Proteobacteria	Gammaproteobacteria	Enterobacterales	Enterobacteriaceae	Enterobacter	Enterobacter roggenkampii
Enterobacter sichuanensis	x__xxx_xxxxxx	8121	3		Bacteria	Proteobacteria	Gammaproteobacteria	Enterobacterales	Enterobacteriaceae	Enterobacter	Enterobacter sichuanensis
Enterobacter wuhouensis	x__xxx_xxxxxx	8121	3		Bacteria	Proteobacteria	Gammaproteobacteria	Enterobacterales	Enterobacteriaceae	Enterobacter	Enterobacter wuhouensis
Enterobacterales bacterium	x__xxx_xxxxxx	8121	3		Bacteria	Proteobacteria	Gammaproteobacteria	Enterobacterales			Enterobacterales bacterium
Enterocloster bolteae	___xxxxxxxxxx	8184	3		Bacteria	Firmicutes	Clostridia	Eubacteriales	Lachnospiraceae	Enterocloster	Enterocloster bolteae
Enterococcus aquimarinus	x__xxx_xxxxxx	8121	3		Bacteria	Firmicutes	Bacilli	Lactobacillales	Enterococcaceae	Enterococcus	Enterococcus aquimarinus
Enterococcus canintestini	x__xxx_xxxxxx	8121	3		Bacteria	Firmicutes	Bacilli	Lactobacillales	Enterococcaceae	Enterococcus	Enterococcus canintestini
Enterococcus cecorum	x__xxx_xxxxxx	8121	3	Y	Bacteria	Firmicutes	Bacilli	Lactobacillales	Enterococcaceae	Enterococcus	Enterococcus cecorum
Enterococcus dispar	x__xxx_xxxxxx	8121	3		Bacteria	Firmicutes	Bacilli	Lactobacillales	Enterococcaceae	Enterococcus	Enterococcus dispar
Enterococcus durans	x__xxx_xxxxxx	8121	3	Y	Bacteria	Firmicutes	Bacilli	Lactobacillales	Enterococcaceae	Enterococcus	Enterococcus durans
Enterococcus gallinarum	x__xxx_xxxxxx	8121	3		Bacteria	Firmicutes	Bacilli	Lactobacillales	Enterococcaceae	Enterococcus	Enterococcus gallinarum
Enterococcus haemoperoxidus	x__xxx_xxxxxx	8121	3		Bacteria	Firmicutes	Bacilli	Lactobacillales	Enterococcaceae	Enterococcus	Enterococcus haemoperoxidus
Enterococcus hirae	x__xxx_xxxxxx	8121	3	Y	Bacteria	Firmicutes	Bacilli	Lactobacillales	Enterococcaceae	Enterococcus	Enterococcus hirae
Enterococcus italicus	_x_xxx_xxxxxx	8122	3		Bacteria	Firmicutes	Bacilli	Lactobacillales	Enterococcaceae	Enterococcus	Enterococcus italicus
Enterococcus moraviensis	x__xxx_xxxxxx	8121	3		Bacteria	Firmicutes	Bacilli	Lactobacillales	Enterococcaceae	Enterococcus	Enterococcus moraviensis
Enterococcus mundtii	x__xxx_xxxxxx	8121	3		Bacteria	Firmicutes	Bacilli	Lactobacillales	Enterococcaceae	Enterococcus	Enterococcus mundtii
Enterococcus phoeniculicola	x__xxx_xxxxxx	8121	3		Bacteria	Firmicutes	Bacilli	Lactobacillales	Enterococcaceae	Enterococcus	Enterococcus phoeniculicola
Enterococcus raffinosus	x__xxx_xxxxxx	8121	3		Bacteria	Firmicutes	Bacilli	Lactobacillales	Enterococcaceae	Enterococcus	Enterococcus raffinosus
Enterococcus rotai	x__xxx_xxxxxx	8121	3		Bacteria	Firmicutes	Bacilli	Lactobacillales	Enterococcaceae	Enterococcus	Enterococcus rotai
Enterococcus saigonensis	x__xxx_xxxxxx	8121	3		Bacteria	Firmicutes	Bacilli	Lactobacillales	Enterococcaceae	Enterococcus	Enterococcus saigonensis
Enterococcus silesiacus	x__xxx_xxxxxx	8121	3		Bacteria	Firmicutes	Bacilli	Lactobacillales	Enterococcaceae	Enterococcus	Enterococcus silesiacus
Enterococcus sulfureus	x__xxx_xxxxxx	8121	3	Y	Bacteria	Firmicutes	Bacilli	Lactobacillales	Enterococcaceae	Enterococcus	Enterococcus sulfureus
Enterococcus termitis	x__xxx_xxxxxx	8121	3		Bacteria	Firmicutes	Bacilli	Lactobacillales	Enterococcaceae	Enterococcus	Enterococcus termitis
Enterococcus ureasiticus	x__xxx_xxxxxx	8121	3		Bacteria	Firmicutes	Bacilli	Lactobacillales	Enterococcaceae	Enterococcus	Enterococcus ureasiticus
Enterococcus villorum	x__xxx_xxxxxx	8121	3		Bacteria	Firmicutes	Bacilli	Lactobacillales	Enterococcaceae	Enterococcus	Enterococcus villorum
Enterovibrio norvegicus	x__xxx_xxxxxx	8121	3		Bacteria	Proteobacteria	Gammaproteobacteria	Vibrionales	Vibrionaceae	Enterovibrio	Enterovibrio norvegicus
Ereboglobus luteus	x__xxx_xxxxxx	8121	3		Bacteria	Verrucomicrobia	Opitutae	Opitutales	Opitutaceae	Ereboglobus	Ereboglobus luteus
Erwinia gerundensis	x__xxx_xxxxxx	8121	3		Bacteria	Proteobacteria	Gammaproteobacteria	Enterobacterales	Erwiniaceae	Erwinia	Erwinia gerundensis
Erysipelatoclostridium ramosum	x__xxx_xxxxxx	8121	3	Y	Bacteria	Firmicutes	Erysipelotrichia	Erysipelotrichales	Erysipelotrichaceae	Erysipelatoclostridium	Erysipelatoclostridium ramosum
Erysipelothrix rhusiopathiae	_x_xxx_xxxxxx	8122	3		Bacteria	Firmicutes	Erysipelotrichia	Erysipelotrichales	Erysipelotrichaceae	Erysipelothrix	Erysipelothrix rhusiopathiae
Erysipelotrichaceae bacterium	x__xxx_xxxxxx	8121	3		Bacteria	Firmicutes	Erysipelotrichia	Erysipelotrichales	Erysipelotrichaceae		Erysipelotrichaceae bacterium
Erythrobacter insulae	x__xxx_xxxxxx	8121	3		Bacteria	Proteobacteria	Alphaproteobacteria	Sphingomonadales	Erythrobacteraceae	Erythrobacter	Erythrobacter insulae
Erythrobacter ramosus	x__xxx_xxxxxx	8121	3		Bacteria	Proteobacteria	Alphaproteobacteria	Sphingomonadales	Erythrobacteraceae	Erythrobacter	Erythrobacter ramosus
Escherichia albertii	_x_xxx_xxxxxx	8122	3		Bacteria	Proteobacteria	Gammaproteobacteria	Enterobacterales	Enterobacteriaceae	Escherichia	Escherichia albertii
Escherichia marmotae	x__xxx_xxxxxx	8121	3		Bacteria	Proteobacteria	Gammaproteobacteria	Enterobacterales	Enterobacteriaceae	Escherichia	Escherichia marmotae
Eubacteriaceae bacterium	___xxxxxxxxxx	8184	3		Bacteria	Firmicutes	Clostridia	Eubacteriales	Eubacteriaceae		Eubacteriaceae bacterium
Eubacterium coprostanoligenes	x__xxx_xxxxxx	8121	3	Y	Bacteria	Firmicutes	Clostridia	Eubacteriales	Eubacteriaceae	Eubacterium	Eubacterium coprostanoligenes
Eubacterium limosum	_x_xxx_xxxxxx	8122	3		Bacteria	Firmicutes	Clostridia	Eubacteriales	Eubacteriaceae	Eubacterium	Eubacterium limosum
Eubacterium oxidoreducens	x__xxx_xxxxxx	8121	3	Y	Bacteria	Firmicutes	Clostridia	Eubacteriales	Eubacteriaceae	Eubacterium	Eubacterium oxidoreducens
Eubacterium ventriosum	x__xxx_xxxxxx	8121	3	Y	Bacteria	Firmicutes	Clostridia	Eubacteriales	Eubacteriaceae	Eubacterium	Eubacterium ventriosum
Exiguobacterium oxidotolerans	x__xxx_xxxxxx	8121	3		Bacteria	Firmicutes	Bacilli	Bacillales		Exiguobacterium	Exiguobacterium oxidotolerans
Exiguobacterium sibiricum	x__xxx_xxxxxx	8121	3		Bacteria	Firmicutes	Bacilli	Bacillales		Exiguobacterium	Exiguobacterium sibiricum
Faecalibacillus intestinalis	x__xxx_xxxxxx	8121	3	Y	Bacteria	Firmicutes	Erysipelotrichia	Erysipelotrichales	Erysipelotrichaceae	Faecalibacillus	Faecalibacillus intestinalis
Faecalibaculum rodentium	x__xxx_xxxxxx	8121	3	Y	Bacteria	Firmicutes	Erysipelotrichia	Erysipelotrichales	Erysipelotrichaceae	Faecalibaculum	Faecalibaculum rodentium
Faecalicatena contorta	___xxxxxxxxxx	8184	3	Y	Bacteria	Firmicutes	Clostridia	Eubacteriales	Lachnospiraceae	Faecalicatena	Faecalicatena contorta
Falsihalocynthiibacter arcticus	x__xxx_xxxxxx	8121	3		Bacteria	Proteobacteria	Alphaproteobacteria	Rhodobacterales	Roseobacteraceae	Falsihalocynthiibacter	Falsihalocynthiibacter arcticus
Falsiruegeria mediterranea	x__xxx_xxxxxx	8121	3		Bacteria	Proteobacteria	Alphaproteobacteria	Rhodobacterales	Roseobacteraceae	Falsiruegeria	Falsiruegeria mediterranea
Fastidiosipila sanguinis	x__xxx_xxxxxx	8121	3		Bacteria	Firmicutes	Clostridia	Eubacteriales	Oscillospiraceae	Fastidiosipila	Fastidiosipila sanguinis
Fertoeibacter niger	x__xxx_xxxxxx	8121	3		Bacteria	Proteobacteria	Alphaproteobacteria	Rhodobacterales	Rhodobacteraceae	Fertoeibacter	Fertoeibacter niger
Fervidobacterium pennivorans	_x_xxx_xxxxxx	8122	3		Bacteria	Thermotogae	Thermotogae	Thermotogales	Fervidobacteriaceae	Fervidobacterium	Fervidobacterium pennivorans
Fibrisoma montanum	x__xxx_xxxxxx	8121	3		Bacteria	Bacteroidota	Cytophagia	Cytophagales	Spirosomaceae	Fibrisoma	Fibrisoma montanum
Filimonas effusa	x__xxx_xxxxxx	8121	3		Bacteria	Bacteroidota	Chitinophagia	Chitinophagales	Chitinophagaceae	Filimonas	Filimonas effusa
Filimonas lacunae	x__xxx_xxxxxx	8121	3		Bacteria	Bacteroidota	Chitinophagia	Chitinophagales	Chitinophagaceae	Filimonas	Filimonas lacunae
Fimbriimonas ginsengisoli	x__xxx_xxxxxx	8121	3		Bacteria	Armatimonadetes	Fimbriimonadia	Fimbriimonadales	Fimbriimonadaceae	Fimbriimonas	Fimbriimonas ginsengisoli
Flammeovirgaceae bacterium	x__xxx_xxxxxx	8121	3		Bacteria	Bacteroidota	Cytophagia	Cytophagales	Flammeovirgaceae		Flammeovirgaceae bacterium
Flavilitoribacter nigricans	x__xxx_xxxxxx	8121	3		Bacteria	Bacteroidota	Saprospiria	Saprospirales	Lewinellaceae	Flavilitoribacter	Flavilitoribacter nigricans
Flavimaricola marinus	x__xxx_xxxxxx	8121	3		Bacteria	Proteobacteria	Alphaproteobacteria	Rhodobacterales	Rhodobacteraceae	Flavimaricola	Flavimaricola marinus
Flaviramulus basaltis	x__xxx_xxxxxx	8121	3		Bacteria	Bacteroidota	Flavobacteriia	Flavobacteriales	Flavobacteriaceae	Flaviramulus	Flaviramulus basaltis
Flavisolibacter ginsenosidimutans	x__xxx_xxxxxx	8121	3		Bacteria	Bacteroidota	Chitinophagia	Chitinophagales	Chitinophagaceae	Flavisolibacter	Flavisolibacter ginsenosidimutans
Flavivirga eckloniae	x__xxx_xxxxxx	8121	3		Bacteria	Bacteroidota	Flavobacteriia	Flavobacteriales	Flavobacteriaceae	Flavivirga	Flavivirga eckloniae
Flavobacteriia bacterium	x__xxx_xxxxxx	8121	3		Bacteria	Bacteroidota	Flavobacteriia				Flavobacteriia bacterium
Flavobacterium alvei	x__xxx_xxxxxx	8121	3		Bacteria	Bacteroidota	Flavobacteriia	Flavobacteriales	Flavobacteriaceae	Flavobacterium	Flavobacterium alvei
Flavobacterium anhuiense	x__xxx_xxxxxx	8121	3		Bacteria	Bacteroidota	Flavobacteriia	Flavobacteriales	Flavobacteriaceae	Flavobacterium	Flavobacterium anhuiense
Flavobacterium aquicola	x__xxx_xxxxxx	8121	3		Bacteria	Bacteroidota	Flavobacteriia	Flavobacteriales	Flavobacteriaceae	Flavobacterium	Flavobacterium aquicola
Flavobacterium aquidurense	x__xxx_xxxxxx	8121	3		Bacteria	Bacteroidota	Flavobacteriia	Flavobacteriales	Flavobacteriaceae	Flavobacterium	Flavobacterium aquidurense
Flavobacterium araucananum	x__xxx_xxxxxx	8121	3		Bacteria	Bacteroidota	Flavobacteriia	Flavobacteriales	Flavobacteriaceae	Flavobacterium	Flavobacterium araucananum
Flavobacterium caseinilyticum	__xxxx_xxxxxx	8124	3		Bacteria	Bacteroidota	Flavobacteriia	Flavobacteriales	Flavobacteriaceae	Flavobacterium	Flavobacterium caseinilyticum
Flavobacterium cellulosilyticum	___xxxxxxxxxx	8184	3		Bacteria	Bacteroidota	Flavobacteriia	Flavobacteriales	Flavobacteriaceae	Flavobacterium	Flavobacterium cellulosilyticum
Flavobacterium cheongpyeongense	x__xxx_xxxxxx	8121	3		Bacteria	Bacteroidota	Flavobacteriia	Flavobacteriales	Flavobacteriaceae	Flavobacterium	Flavobacterium cheongpyeongense
Flavobacterium chilense	x__xxx_xxxxxx	8121	3		Bacteria	Bacteroidota	Flavobacteriia	Flavobacteriales	Flavobacteriaceae	Flavobacterium	Flavobacterium chilense
Flavobacterium chungangense	x__xxx_xxxxxx	8121	3		Bacteria	Bacteroidota	Flavobacteriia	Flavobacteriales	Flavobacteriaceae	Flavobacterium	Flavobacterium chungangense
Flavobacterium collinsii	x__xxx_xxxxxx	8121	3		Bacteria	Bacteroidota	Flavobacteriia	Flavobacteriales	Flavobacteriaceae	Flavobacterium	Flavobacterium collinsii
Flavobacterium commune	x__xxx_xxxxxx	8121	3		Bacteria	Bacteroidota	Flavobacteriia	Flavobacteriales	Flavobacteriaceae	Flavobacterium	Flavobacterium commune
Flavobacterium crocinum	x__xxx_xxxxxx	8121	3		Bacteria	Bacteroidota	Flavobacteriia	Flavobacteriales	Flavobacteriaceae	Flavobacterium	Flavobacterium crocinum
Flavobacterium cutihirudinis	x__xxx_xxxxxx	8121	3		Bacteria	Bacteroidota	Flavobacteriia	Flavobacteriales	Flavobacteriaceae	Flavobacterium	Flavobacterium cutihirudinis
Flavobacterium daejeonense	x__xxx_xxxxxx	8121	3		Bacteria	Bacteroidota	Flavobacteriia	Flavobacteriales	Flavobacteriaceae	Flavobacterium	Flavobacterium daejeonense
Flavobacterium defluvii	x__xxx_xxxxxx	8121	3		Bacteria	Bacteroidota	Flavobacteriia	Flavobacteriales	Flavobacteriaceae	Flavobacterium	Flavobacterium defluvii
Flavobacterium flevense	x__xxx_xxxxxx	8121	3		Bacteria	Bacteroidota	Flavobacteriia	Flavobacteriales	Flavobacteriaceae	Flavobacterium	Flavobacterium flevense
Flavobacterium fluvii	x__xxx_xxxxxx	8121	3		Bacteria	Bacteroidota	Flavobacteriia	Flavobacteriales	Flavobacteriaceae	Flavobacterium	Flavobacterium fluvii
Flavobacterium frigoris	x__xxx_xxxxxx	8121	3		Bacteria	Bacteroidota	Flavobacteriia	Flavobacteriales	Flavobacteriaceae	Flavobacterium	Flavobacterium frigoris
Flavobacterium glycines	x__xxx_xxxxxx	8121	3		Bacteria	Bacteroidota	Flavobacteriia	Flavobacteriales	Flavobacteriaceae	Flavobacterium	Flavobacterium glycines
Flavobacterium granuli	x__xxx_xxxxxx	8121	3		Bacteria	Bacteroidota	Flavobacteriia	Flavobacteriales	Flavobacteriaceae	Flavobacterium	Flavobacterium granuli
Flavobacterium hercynium	x__xxx_xxxxxx	8121	3		Bacteria	Bacteroidota	Flavobacteriia	Flavobacteriales	Flavobacteriaceae	Flavobacterium	Flavobacterium hercynium
Flavobacterium hibernum	x__xxx_xxxxxx	8121	3		Bacteria	Bacteroidota	Flavobacteriia	Flavobacteriales	Flavobacteriaceae	Flavobacterium	Flavobacterium hibernum
Flavobacterium hiemivividum	x__xxx_xxxxxx	8121	3		Bacteria	Bacteroidota	Flavobacteriia	Flavobacteriales	Flavobacteriaceae	Flavobacterium	Flavobacterium hiemivividum
Flavobacterium hydrocarbonoxydans	x__xxx_xxxxxx	8121	3		Bacteria	Bacteroidota	Flavobacteriia	Flavobacteriales	Flavobacteriaceae	Flavobacterium	Flavobacterium hydrocarbonoxydans
Flavobacterium hydrophilum	x__xxx_xxxxxx	8121	3		Bacteria	Bacteroidota	Flavobacteriia	Flavobacteriales	Flavobacteriaceae	Flavobacterium	Flavobacterium hydrophilum
Flavobacterium laiguense	x__xxx_xxxxxx	8121	3		Bacteria	Bacteroidota	Flavobacteriia	Flavobacteriales	Flavobacteriaceae	Flavobacterium	Flavobacterium laiguense
Flavobacterium oncorhynchi	x__xxx_xxxxxx	8121	3		Bacteria	Bacteroidota	Flavobacteriia	Flavobacteriales	Flavobacteriaceae	Flavobacterium	Flavobacterium oncorhynchi
Flavobacterium petrolei	__xxxx_xxxxxx	8124	3		Bacteria	Bacteroidota	Flavobacteriia	Flavobacteriales	Flavobacteriaceae	Flavobacterium	Flavobacterium petrolei
Flavobacterium phragmitis	x__xxx_xxxxxx	8121	3		Bacteria	Bacteroidota	Flavobacteriia	Flavobacteriales	Flavobacteriaceae	Flavobacterium	Flavobacterium phragmitis
Flavobacterium psychrolimnae	__xxxx_xxxxxx	8124	3		Bacteria	Bacteroidota	Flavobacteriia	Flavobacteriales	Flavobacteriaceae	Flavobacterium	Flavobacterium psychrolimnae
Flavobacterium reichenbachii	x__xxx_xxxxxx	8121	3		Bacteria	Bacteroidota	Flavobacteriia	Flavobacteriales	Flavobacteriaceae	Flavobacterium	Flavobacterium reichenbachii
Flavobacterium restrictum	__xxxx_xxxxxx	8124	3		Bacteria	Bacteroidota	Flavobacteriia	Flavobacteriales	Flavobacteriaceae	Flavobacterium	Flavobacterium restrictum
Flavobacterium rhamnosiphilum	x__xxx_xxxxxx	8121	3		Bacteria	Bacteroidota	Flavobacteriia	Flavobacteriales	Flavobacteriaceae	Flavobacterium	Flavobacterium rhamnosiphilum
Flavobacterium saccharophilum	x__xxx_xxxxxx	8121	3		Bacteria	Bacteroidota	Flavobacteriia	Flavobacteriales	Flavobacteriaceae	Flavobacterium	Flavobacterium saccharophilum
Flavobacterium salmonis	x__xxx_xxxxxx	8121	3		Bacteria	Bacteroidota	Flavobacteriia	Flavobacteriales	Flavobacteriaceae	Flavobacterium	Flavobacterium salmonis
Flavobacterium sangjuense	_x_xxx_xxxxxx	8122	3		Bacteria	Bacteroidota	Flavobacteriia	Flavobacteriales	Flavobacteriaceae	Flavobacterium	Flavobacterium sangjuense
Flavobacterium seoulense	x__xxx_xxxxxx	8121	3		Bacteria	Bacteroidota	Flavobacteriia	Flavobacteriales	Flavobacteriaceae	Flavobacterium	Flavobacterium seoulense
Flavobacterium tructae	x__xxx_xxxxxx	8121	3		Bacteria	Bacteroidota	Flavobacteriia	Flavobacteriales	Flavobacteriaceae	Flavobacterium	Flavobacterium tructae
Fontibacillus panacisegetis	x__xxx_xxxxxx	8121	3		Bacteria	Firmicutes	Bacilli	Bacillales	Paenibacillaceae	Fontibacillus	Fontibacillus panacisegetis
Fontibacillus phaseoli	x__xxx_xxxxxx	8121	3		Bacteria	Firmicutes	Bacilli	Bacillales	Paenibacillaceae	Fontibacillus	Fontibacillus phaseoli
Fontibacillus solani	x__xxx_xxxxxx	8121	3		Bacteria	Firmicutes	Bacilli	Bacillales	Paenibacillaceae	Fontibacillus	Fontibacillus solani
Formosa agariphila	xx_xx__xxxxxx	8091	3		Bacteria	Bacteroidota	Flavobacteriia	Flavobacteriales	Flavobacteriaceae	Formosa	Formosa agariphila
Franconibacter pulveris	x__xxx_xxxxxx	8121	3		Bacteria	Proteobacteria	Gammaproteobacteria	Enterobacterales	Enterobacteriaceae	Franconibacter	Franconibacter pulveris
Frateuria terrea	x__xxx_xxxxxx	8121	3		Bacteria	Proteobacteria	Gammaproteobacteria	Xanthomonadales	Rhodanobacteraceae	Frateuria	Frateuria terrea
Friedmanniella luteola	x__xxx_xxxxxx	8121	3		Bacteria	Actinobacteria	Actinomycetia	Propionibacteriales	Nocardioidaceae	Friedmanniella	Friedmanniella luteola
Frondihabitans australicus	x__xxx_xxxxxx	8121	3		Bacteria	Actinobacteria	Actinomycetia	Micrococcales	Microbacteriaceae	Frondihabitans	Frondihabitans australicus
Fuerstiella marisgermanici	_x__xxx_xxxxx	8050	3		Bacteria	Planctomycetota	Planctomycetia	Planctomycetales	Planctomycetaceae	Fuerstiella	Fuerstiella marisgermanici
Fulvimonas soli	x__xxx_xxxxxx	8121	3		Bacteria	Proteobacteria	Gammaproteobacteria	Xanthomonadales	Rhodanobacteraceae	Fulvimonas	Fulvimonas soli
Furfurilactobacillus rossiae	x__xxx_xxxxxx	8121	3		Bacteria	Firmicutes	Bacilli	Lactobacillales	Lactobacillaceae	Furfurilactobacillus	Furfurilactobacillus rossiae
Fusicatenibacter saccharivorans	x__xxx_xxxxxx	8121	3	Y	Bacteria	Firmicutes	Clostridia	Eubacteriales	Lachnospiraceae	Fusicatenibacter	Fusicatenibacter saccharivorans
Fusobacterium mortiferum	___xxxxxxxxxx	8184	3	Y	Bacteria	Fusobacteria	Fusobacteriia	Fusobacteriales	Fusobacteriaceae	Fusobacterium	Fusobacterium mortiferum
Gallaecimonas pentaromativorans	x__xxx_xxxxxx	8121	3		Bacteria	Proteobacteria	Gammaproteobacteria			Gallaecimonas	Gallaecimonas pentaromativorans
Gandjariella thermophila	x__xxx_xxxxxx	8121	3		Bacteria	Actinobacteria	Actinomycetia	Pseudonocardiales	Pseudonocardiaceae	Gandjariella	Gandjariella thermophila
Gardnerella vaginalis	_x_xxx_xxxxxx	8122	3		Bacteria	Actinobacteria	Actinomycetia	Bifidobacteriales	Bifidobacteriaceae	Gardnerella	Gardnerella vaginalis
Gelidibacter sediminis	x__xxx_xxxxxx	8121	3		Bacteria	Bacteroidota	Flavobacteriia	Flavobacteriales	Flavobacteriaceae	Gelidibacter	Gelidibacter sediminis
Gemmatimonadales bacterium	_x_xxx_xxxxxx	8122	3		Bacteria	Gemmatimonadetes	Gemmatimonadetes	Gemmatimonadales			Gemmatimonadales bacterium
Gemmatirosa kalamazoonesis	x__xxx_xxxxxx	8121	3
Gemmobacter aestuarii	x__xxx_xxxxxx	8121	3		Bacteria	Proteobacteria	Alphaproteobacteria	Rhodobacterales	Rhodobacteraceae	Gemmobacter	Gemmobacter aestuarii
Geobacillus kaustophilus	___xxxxxxxxxx	8184	3		Bacteria	Firmicutes	Bacilli	Bacillales	Bacillaceae	Geobacillus	Geobacillus kaustophilus
Geobacillus thermodenitrificans	x__xxx_xxxxxx	8121	3		Bacteria	Firmicutes	Bacilli	Bacillales	Bacillaceae	Geobacillus	Geobacillus thermodenitrificans
Geofilum rubicundum	x__xxx_xxxxxx	8121	3		Bacteria	Bacteroidota	Bacteroidia	Marinilabiliales	Marinilabiliaceae	Geofilum	Geofilum rubicundum
Gibbsiella quercinecans	x__xxx_xxxxxx	8121	3		Bacteria	Proteobacteria	Gammaproteobacteria	Enterobacterales	Yersiniaceae	Gibbsiella	Gibbsiella quercinecans
Gilliamella apicola	x__xxx_xxxxxx	8121	3		Bacteria	Proteobacteria	Gammaproteobacteria	Orbales	Orbaceae	Gilliamella	Gilliamella apicola
Gilliamella intestini	x__xxx_xxxxxx	8121	3		Bacteria	Proteobacteria	Gammaproteobacteria	Orbales	Orbaceae	Gilliamella	Gilliamella intestini
Ginsengibacter hankyongi	x__xxx_xxxxxx	8121	3		Bacteria	Bacteroidota	Chitinophagia	Chitinophagales	Chitinophagaceae	Ginsengibacter	Ginsengibacter hankyongi
Glaciecola pallidula	x__xxx_xxxxxx	8121	3		Bacteria	Proteobacteria	Gammaproteobacteria	Alteromonadales	Alteromonadaceae	Glaciecola	Glaciecola pallidula
Glacieibacterium frigidum	x__xxx_xxxxxx	8121	3		Bacteria	Proteobacteria	Alphaproteobacteria	Sphingomonadales	Sphingosinicellaceae	Glacieibacterium	Glacieibacterium frigidum
Glaciibacter flavus	x__xxx_xxxxxx	8121	3		Bacteria	Actinobacteria	Actinomycetia	Micrococcales	Microbacteriaceae	Glaciibacter	Glaciibacter flavus
Glaciihabitans arcticus	__xxxx_xxxxxx	8124	3		Bacteria	Actinobacteria	Actinomycetia	Micrococcales	Microbacteriaceae	Glaciihabitans	Glaciihabitans arcticus
Glaesserella parasuis	_x_xxx_xxxxxx	8122	3		Bacteria	Proteobacteria	Gammaproteobacteria	Pasteurellales	Pasteurellaceae	Glaesserella	Glaesserella parasuis
Gleimia coleocanis	_x_xxx_xxxxxx	8122	3		Bacteria	Actinobacteria	Actinomycetia	Actinomycetales	Actinomycetaceae	Gleimia	Gleimia coleocanis
Gleimia hominis	x__xxx_xxxxxx	8121	3		Bacteria	Actinobacteria	Actinomycetia	Actinomycetales	Actinomycetaceae	Gleimia	Gleimia hominis
Globicatella sanguinis	x__xxx_xxxxxx	8121	3		Bacteria	Firmicutes	Bacilli	Lactobacillales	Aerococcaceae	Globicatella	Globicatella sanguinis
Gluconacetobacter asukensis	x__xxx_xxxxxx	8121	3		Bacteria	Proteobacteria	Alphaproteobacteria	Rhodospirillales	Acetobacteraceae	Gluconacetobacter	Gluconacetobacter asukensis
Glycomyces albidus	x__xxx_xxxxxx	8121	3		Bacteria	Actinobacteria	Actinomycetia	Glycomycetales	Glycomycetaceae	Glycomyces	Glycomyces albidus
Glycomyces artemisiae	x__xxx_xxxxxx	8121	3		Bacteria	Actinobacteria	Actinomycetia	Glycomycetales	Glycomycetaceae	Glycomyces	Glycomyces artemisiae
Glycomyces buryatensis	x__xxx_xxxxxx	8121	3		Bacteria	Actinobacteria	Actinomycetia	Glycomycetales	Glycomycetaceae	Glycomyces	Glycomyces buryatensis
Glycomyces harbinensis	x__xxx_xxxxxx	8121	3		Bacteria	Actinobacteria	Actinomycetia	Glycomycetales	Glycomycetaceae	Glycomyces	Glycomyces harbinensis
Glycomyces paridis	x__xxx_xxxxxx	8121	3		Bacteria	Actinobacteria	Actinomycetia	Glycomycetales	Glycomycetaceae	Glycomyces	Glycomyces paridis
Glycomyces sambucus	x__xxx_xxxxxx	8121	3		Bacteria	Actinobacteria	Actinomycetia	Glycomycetales	Glycomycetaceae	Glycomyces	Glycomyces sambucus
Glycomyces terrestris	x__xxx_xxxxxx	8121	3		Bacteria	Actinobacteria	Actinomycetia	Glycomycetales	Glycomycetaceae	Glycomyces	Glycomyces terrestris
Gracilibacillus kekensis	x__xxx_xxxxxx	8121	3		Bacteria	Firmicutes	Bacilli	Bacillales	Bacillaceae	Gracilibacillus	Gracilibacillus kekensis
Gracilibacillus orientalis	x__xxx_xxxxxx	8121	3		Bacteria	Firmicutes	Bacilli	Bacillales	Bacillaceae	Gracilibacillus	Gracilibacillus orientalis
Gracilibacillus oryzae	x__xxx_xxxxxx	8121	3		Bacteria	Firmicutes	Bacilli	Bacillales	Bacillaceae	Gracilibacillus	Gracilibacillus oryzae
Gracilibacillus salitolerans	x__xxx_xxxxxx	8121	3		Bacteria	Firmicutes	Bacilli	Bacillales	Bacillaceae	Gracilibacillus	Gracilibacillus salitolerans
Gracilibacillus thailandensis	x__xxx_xxxxxx	8121	3		Bacteria	Firmicutes	Bacilli	Bacillales	Bacillaceae	Gracilibacillus	Gracilibacillus thailandensis
Gramella flava	x__xxx_xxxxxx	8121	3		Bacteria	Bacteroidota	Flavobacteriia	Flavobacteriales	Flavobacteriaceae	Gramella	Gramella flava
Gramella fulva	x__xxx_xxxxxx	8121	3		Bacteria	Bacteroidota	Flavobacteriia	Flavobacteriales	Flavobacteriaceae	Gramella	Gramella fulva
Gramella jeungdoensis	x__xxx_xxxxxx	8121	3		Bacteria	Bacteroidota	Flavobacteriia	Flavobacteriales	Flavobacteriaceae	Gramella	Gramella jeungdoensis
Granulicella pectinivorans	x__xxx_xxxxxx	8121	3		Bacteria	Acidobacteria	Acidobacteriia	Acidobacteriales	Acidobacteriaceae	Granulicella	Granulicella pectinivorans
Granulicella rosea	x__xxx_xxxxxx	8121	3		Bacteria	Acidobacteria	Acidobacteriia	Acidobacteriales	Acidobacteriaceae	Granulicella	Granulicella rosea
Granulicella sibirica	x__xxx_xxxxxx	8121	3		Bacteria	Acidobacteria	Acidobacteriia	Acidobacteriales	Acidobacteriaceae	Granulicella	Granulicella sibirica
Grimontia celer	x__xxx_xxxxxx	8121	3		Bacteria	Proteobacteria	Gammaproteobacteria	Vibrionales	Vibrionaceae	Grimontia	Grimontia celer
Grimontia indica	x__xxx_xxxxxx	8121	3		Bacteria	Proteobacteria	Gammaproteobacteria	Vibrionales	Vibrionaceae	Grimontia	Grimontia indica
Grimontia marina	x__xxx_xxxxxx	8121	3		Bacteria	Proteobacteria	Gammaproteobacteria	Vibrionales	Vibrionaceae	Grimontia	Grimontia marina
Gryllotalpicola protaetiae	x__xxx_xxxxxx	8121	3		Bacteria	Actinobacteria	Actinomycetia	Micrococcales	Microbacteriaceae	Gryllotalpicola	Gryllotalpicola protaetiae
Gynuella sunshinyii	x__xxx_xxxxxx	8121	3		Bacteria	Proteobacteria	Gammaproteobacteria	Oceanospirillales	Saccharospirillaceae	Gynuella	Gynuella sunshinyii
Haemophilus paraphrohaemolyticus	_x_xxx_xxxxxx	8122	3	Y	Bacteria	Proteobacteria	Gammaproteobacteria	Pasteurellales	Pasteurellaceae	Haemophilus	Haemophilus paraphrohaemolyticus
Hafnia alvei	x__xxx_xxxxxx	8121	3		Bacteria	Proteobacteria	Gammaproteobacteria	Enterobacterales	Hafniaceae	Hafnia	Hafnia alvei
Halanaerobiaceae bacterium	x__xxx_xxxxxx	8121	3		Bacteria	Firmicutes	Clostridia	Halanaerobiales	Halanaerobiaceae		Halanaerobiaceae bacterium
Halanaerobium saccharolyticum	x__xxx_xxxxxx	8121	3		Bacteria	Firmicutes	Clostridia	Halanaerobiales	Halanaerobiaceae	Halanaerobium	Halanaerobium saccharolyticum
Halieaceae bacterium	x__xxx_xxxxxx	8121	3		Bacteria	Proteobacteria	Gammaproteobacteria	Cellvibrionales	Halieaceae		Halieaceae bacterium
Haloactinopolyspora alba	x__xxx_xxxxxx	8121	3		Bacteria	Actinobacteria	Actinomycetia	Jiangellales	Jiangellaceae	Haloactinopolyspora	Haloactinopolyspora alba
Halobacillus litoralis	___xxxxxxxxxx	8184	3		Bacteria	Firmicutes	Bacilli	Bacillales	Bacillaceae	Halobacillus	Halobacillus litoralis
Halobacillus trueperi	x__xxx_xxxxxx	8121	3		Bacteria	Firmicutes	Bacilli	Bacillales	Bacillaceae	Halobacillus	Halobacillus trueperi
Halolactibacillus alkaliphilus	x__xxx_xxxxxx	8121	3		Bacteria	Firmicutes	Bacilli	Bacillales	Bacillaceae	Halolactibacillus	Halolactibacillus alkaliphilus
Halomonas nitroreducens	__xxxx_xxxxxx	8124	3		Bacteria	Proteobacteria	Gammaproteobacteria	Oceanospirillales	Halomonadaceae	Halomonas	Halomonas nitroreducens
Haloplasma contractile	x__xxx_xxxxxx	8121	3		Bacteria	Tenericutes	Mollicutes	Haloplasmatales	Haloplasmataceae	Haloplasma	Haloplasma contractile
Halosaccharopolyspora lacisalsi	_x_xxx_xxxxxx	8122	3		Bacteria	Actinobacteria	Actinomycetia	Pseudonocardiales	Pseudonocardiaceae	Halosaccharopolyspora	Halosaccharopolyspora lacisalsi
Halothermothrix orenii	x__xxx_xxxxxx	8121	3		Bacteria	Firmicutes	Clostridia	Halanaerobiales	Halanaerobiaceae	Halothermothrix	Halothermothrix orenii
Hanamia caeni	x__xxx_xxxxxx	8121	3		Bacteria	Bacteroidota	Chitinophagia	Chitinophagales	Chitinophagaceae	Hanamia	Hanamia caeni
Hephaestia caeni	x__xxx_xxxxxx	8121	3		Bacteria	Proteobacteria	Alphaproteobacteria	Sphingomonadales	Sphingomonadaceae	Hephaestia	Hephaestia caeni
Herbidospora galbida	x__xxx_xxxxxx	8121	3		Bacteria	Actinobacteria	Actinomycetia	Streptosporangiales	Streptosporangiaceae	Herbidospora	Herbidospora galbida
Herbidospora solisilvae	x__xxx_xxxxxx	8121	3		Bacteria	Actinobacteria	Actinomycetia	Streptosporangiales	Streptosporangiaceae	Herbidospora	Herbidospora solisilvae
Herpetosiphonaceae bacterium	x__xxx_xxxxxx	8121	3		Bacteria	Chloroflexi	Chloroflexia	Herpetosiphonales	Herpetosiphonaceae		Herpetosiphonaceae bacterium
Hoeflea phototrophica	x__xxx_xxxxxx	8121	3		Bacteria	Proteobacteria	Alphaproteobacteria	Hyphomicrobiales	Phyllobacteriaceae	Hoeflea	Hoeflea phototrophica
Holdemania filiformis	_x_xxx_xxxxxx	8122	3	Y	Bacteria	Firmicutes	Erysipelotrichia	Erysipelotrichales	Erysipelotrichaceae	Holdemania	Holdemania filiformis
Hungatella effluvii	x__xxx_xxxxxx	8121	3	Y	Bacteria	Firmicutes	Clostridia	Eubacteriales	Clostridiaceae	Hungatella	Hungatella effluvii
Hydrogenispora ethanolica	x__xxx_xxxxxx	8121	3		Bacteria	Firmicutes				Hydrogenispora	Hydrogenispora ethanolica
Hydrogenoanaerobacterium saccharovorans	x__xxx_xxxxxx	8121	3		Bacteria	Firmicutes	Clostridia	Eubacteriales	Oscillospiraceae	Hydrogenoanaerobacterium	Hydrogenoanaerobacterium saccharovorans
Hydrogenophaga crassostreae	x__xxx_xxxxxx	8121	3		Bacteria	Proteobacteria	Betaproteobacteria	Burkholderiales	Comamonadaceae	Hydrogenophaga	Hydrogenophaga crassostreae
Hymenobacter coccineus	x__xxx_xxxxxx	8121	3		Bacteria	Bacteroidota	Cytophagia	Cytophagales	Hymenobacteraceae	Hymenobacter	Hymenobacter coccineus
Hymenobacter crusticola	x__xxx_xxxxxx	8121	3		Bacteria	Bacteroidota	Cytophagia	Cytophagales	Hymenobacteraceae	Hymenobacter	Hymenobacter crusticola
Hymenobacter fodinae	x__xxx_xxxxxx	8121	3		Bacteria	Bacteroidota	Cytophagia	Cytophagales	Hymenobacteraceae	Hymenobacter	Hymenobacter fodinae
Hymenobacter ginkgonis	x__xxx_xxxxxx	8121	3		Bacteria	Bacteroidota	Cytophagia	Cytophagales	Hymenobacteraceae	Hymenobacter	Hymenobacter ginkgonis
Hymenobacter gummosus	x__xxx_xxxxxx	8121	3		Bacteria	Bacteroidota	Cytophagia	Cytophagales	Hymenobacteraceae	Hymenobacter	Hymenobacter gummosus
Hymenobacter jejuensis	x__xxx_xxxxxx	8121	3		Bacteria	Bacteroidota	Cytophagia	Cytophagales	Hymenobacteraceae	Hymenobacter	Hymenobacter jejuensis
Hymenobacter mucosus	x__xxx_xxxxxx	8121	3		Bacteria	Bacteroidota	Cytophagia	Cytophagales	Hymenobacteraceae	Hymenobacter	Hymenobacter mucosus
Hymenobacter nivis	x__xxx_xxxxxx	8121	3		Bacteria	Bacteroidota	Cytophagia	Cytophagales	Hymenobacteraceae	Hymenobacter	Hymenobacter nivis
Hymenobacter polaris	x__xxx_xxxxxx	8121	3		Bacteria	Bacteroidota	Cytophagia	Cytophagales	Hymenobacteraceae	Hymenobacter	Hymenobacter polaris
Hymenobacter rigui	x__xxx_xxxxxx	8121	3		Bacteria	Bacteroidota	Cytophagia	Cytophagales	Hymenobacteraceae	Hymenobacter	Hymenobacter rigui
Hymenobacter sedentarius	x__xxx_xxxxxx	8121	3		Bacteria	Bacteroidota	Cytophagia	Cytophagales	Hymenobacteraceae	Hymenobacter	Hymenobacter sedentarius
Hymenobacter setariae	x__xxx_xxxxxx	8121	3		Bacteria	Bacteroidota	Cytophagia	Cytophagales	Hymenobacteraceae	Hymenobacter	Hymenobacter setariae
Hyphomicrobiales bacterium	_x_xxx_xxxxxx	8122	3		Bacteria	Proteobacteria	Alphaproteobacteria	Hyphomicrobiales			Hyphomicrobiales bacterium
Hyphomonadaceae bacterium	x__xxx_xxxxxx	8121	3		Bacteria	Proteobacteria	Alphaproteobacteria	Hyphomonadales	Hyphomonadaceae		Hyphomonadaceae bacterium
Ignavibacteriae bacterium	x__xxx_xxxxxx	8121	3		Bacteria	Ignavibacteriae					Ignavibacteriae bacterium
Ignavibacteriales bacterium	x__xxx_xxxxxx	8121	3		Bacteria	Ignavibacteriae	Ignavibacteria	Ignavibacteriales			Ignavibacteriales bacterium
Ilumatobacter fluminis	x__xxx_xxxxxx	8121	3		Bacteria	Actinobacteria	Acidimicrobiia	Acidimicrobiales	Ilumatobacteraceae	Ilumatobacter	Ilumatobacter fluminis
Ilyomonas limi	x__xxx_xxxxxx	8121	3		Bacteria	Bacteroidota	Chitinophagia	Chitinophagales	Chitinophagaceae	Ilyomonas	Ilyomonas limi
Imtechella halotolerans	x__xxx_xxxxxx	8121	3		Bacteria	Bacteroidota	Flavobacteriia	Flavobacteriales	Flavobacteriaceae	Imtechella	Imtechella halotolerans
Intestinimonas butyriciproducens	_x_xxx_xxxxxx	8122	3		Bacteria	Firmicutes	Clostridia	Eubacteriales		Intestinimonas	Intestinimonas butyriciproducens
Iocasia fonsfrigidae	___xxxxxxxxxx	8184	3		Bacteria	Firmicutes	Clostridia	Halanaerobiales	Halanaerobiaceae	Iocasia	Iocasia fonsfrigidae
Isoptericola dokdonensis	x__xxx_xxxxxx	8121	3		Bacteria	Actinobacteria	Actinomycetia	Micrococcales	Promicromonosporaceae	Isoptericola	Isoptericola dokdonensis
Isoptericola jiangsuensis	x__xxx_xxxxxx	8121	3		Bacteria	Actinobacteria	Actinomycetia	Micrococcales	Promicromonosporaceae	Isoptericola	Isoptericola jiangsuensis
Izhakiella australiensis	x__xxx_xxxxxx	8121	3		Bacteria	Proteobacteria	Gammaproteobacteria	Enterobacterales	Erwiniaceae	Izhakiella	Izhakiella australiensis
Jannaschia aquimarina	x__xxx_xxxxxx	8121	3		Bacteria	Proteobacteria	Alphaproteobacteria	Rhodobacterales	Roseobacteraceae	Jannaschia	Jannaschia aquimarina
Jannaschia donghaensis	x__xxx_xxxxxx	8121	3		Bacteria	Proteobacteria	Alphaproteobacteria	Rhodobacterales	Roseobacteraceae	Jannaschia	Jannaschia donghaensis
Jannaschia rubra	x__xxx_xxxxxx	8121	3		Bacteria	Proteobacteria	Alphaproteobacteria	Rhodobacterales	Roseobacteraceae	Jannaschia	Jannaschia rubra
Jannaschia seosinensis	x__xxx_xxxxxx	8121	3		Bacteria	Proteobacteria	Alphaproteobacteria	Rhodobacterales	Roseobacteraceae	Jannaschia	Jannaschia seosinensis
Jeotgalibacillus alimentarius	x__xxx_xxxxxx	8121	3		Bacteria	Firmicutes	Bacilli	Bacillales	Planococcaceae	Jeotgalibacillus	Jeotgalibacillus alimentarius
Jiangella alba	x__xxx_xxxxxx	8121	3		Bacteria	Actinobacteria	Actinomycetia	Jiangellales	Jiangellaceae	Jiangella	Jiangella alba
Jiangella alkaliphila	x__xxx_xxxxxx	8121	3		Bacteria	Actinobacteria	Actinomycetia	Jiangellales	Jiangellaceae	Jiangella	Jiangella alkaliphila
Jiangella anatolica	x__xxx_xxxxxx	8121	3		Bacteria	Actinobacteria	Actinomycetia	Jiangellales	Jiangellaceae	Jiangella	Jiangella anatolica
Jiangella rhizosphaerae	x__xxx_xxxxxx	8121	3		Bacteria	Actinobacteria	Actinomycetia	Jiangellales	Jiangellaceae	Jiangella	Jiangella rhizosphaerae
Jiangella ureilytica	__xxxx_xxxxxx	8124	3		Bacteria	Actinobacteria	Actinomycetia	Jiangellales	Jiangellaceae	Jiangella	Jiangella ureilytica
Jonesia denitrificans	x__xxx_xxxxxx	8121	3		Bacteria	Actinobacteria	Actinomycetia	Micrococcales	Jonesiaceae	Jonesia	Jonesia denitrificans
Joostella marina	x__xxx_xxxxxx	8121	3		Bacteria	Bacteroidota	Flavobacteriia	Flavobacteriales	Flavobacteriaceae	Joostella	Joostella marina
Kangsaoukella pontilimi	___xxxxxxxxxx	8184	3		Bacteria	Proteobacteria	Alphaproteobacteria	Rhodobacterales	Rhodobacteraceae	Kangsaoukella	Kangsaoukella pontilimi
Ketogulonicigenium robustum	x_xxx__xxxxxx	8093	3		Bacteria	Proteobacteria	Alphaproteobacteria	Rhodobacterales	Roseobacteraceae	Ketogulonicigenium	Ketogulonicigenium robustum
Kibdelosporangium aridum	x__xxx_xxxxxx	8121	3		Bacteria	Actinobacteria	Actinomycetia	Pseudonocardiales	Pseudonocardiaceae	Kibdelosporangium	Kibdelosporangium aridum
Kibdelosporangium phytohabitans	x__xxx_xxxxxx	8121	3		Bacteria	Actinobacteria	Actinomycetia	Pseudonocardiales	Pseudonocardiaceae	Kibdelosporangium	Kibdelosporangium phytohabitans
Kineococcus rhizosphaerae	x__xxx_xxxxxx	8121	3		Bacteria	Actinobacteria	Actinomycetia	Kineosporiales	Kineosporiaceae	Kineococcus	Kineococcus rhizosphaerae
Kineothrix alysoides	x__xxx_xxxxxx	8121	3		Bacteria	Firmicutes	Clostridia	Eubacteriales	Lachnospiraceae	Kineothrix	Kineothrix alysoides
Kitasatospora acidiphila	x__xxx_xxxxxx	8121	3		Bacteria	Actinobacteria	Actinomycetia	Streptomycetales	Streptomycetaceae	Kitasatospora	Kitasatospora acidiphila
Kitasatospora atroaurantiaca	x__xxx_xxxxxx	8121	3		Bacteria	Actinobacteria	Actinomycetia	Streptomycetales	Streptomycetaceae	Kitasatospora	Kitasatospora atroaurantiaca
Kitasatospora aureofaciens	x__xxx_xxxxxx	8121	3		Bacteria	Actinobacteria	Actinomycetia	Streptomycetales	Streptomycetaceae	Kitasatospora	Kitasatospora aureofaciens
Kitasatospora cheerisanensis	x__xxx_xxxxxx	8121	3		Bacteria	Actinobacteria	Actinomycetia	Streptomycetales	Streptomycetaceae	Kitasatospora	Kitasatospora cheerisanensis
Kitasatospora cineracea	x__xxx_xxxxxx	8121	3		Bacteria	Actinobacteria	Actinomycetia	Streptomycetales	Streptomycetaceae	Kitasatospora	Kitasatospora cineracea
Kitasatospora niigatensis	x__xxx_xxxxxx	8121	3		Bacteria	Actinobacteria	Actinomycetia	Streptomycetales	Streptomycetaceae	Kitasatospora	Kitasatospora niigatensis
Kitasatospora viridis	x__xxx_xxxxxx	8121	3		Bacteria	Actinobacteria	Actinomycetia	Streptomycetales	Streptomycetaceae	Kitasatospora	Kitasatospora viridis
Kitasatospora xanthocidica	x__xxx_xxxxxx	8121	3		Bacteria	Actinobacteria	Actinomycetia	Streptomycetales	Streptomycetaceae	Kitasatospora	Kitasatospora xanthocidica
Klebsiella aerogenes	x__xxx_xxxxxx	8121	3		Bacteria	Proteobacteria	Gammaproteobacteria	Enterobacterales	Enterobacteriaceae	Klebsiella	Klebsiella aerogenes
Klebsiella africana	x__xxx_xxxxxx	8121	3		Bacteria	Proteobacteria	Gammaproteobacteria	Enterobacterales	Enterobacteriaceae	Klebsiella	Klebsiella africana
Klebsiella huaxiensis	x__xxx_xxxxxx	8121	3		Bacteria	Proteobacteria	Gammaproteobacteria	Enterobacterales	Enterobacteriaceae	Klebsiella	Klebsiella huaxiensis
Klebsiella michiganensis	x__xxx_xxxxxx	8121	3		Bacteria	Proteobacteria	Gammaproteobacteria	Enterobacterales	Enterobacteriaceae	Klebsiella	Klebsiella michiganensis
Klebsiella pasteurii	x__xxx_xxxxxx	8121	3
Klebsiella quasivariicola	x__xxx_xxxxxx	8121	3		Bacteria	Proteobacteria	Gammaproteobacteria	Enterobacterales	Enterobacteriaceae	Klebsiella	Klebsiella quasivariicola
Klebsiella spallanzanii	x__xxx_xxxxxx	8121	3		Bacteria	Proteobacteria	Gammaproteobacteria	Enterobacterales	Enterobacteriaceae	Klebsiella	Klebsiella spallanzanii
Klebsiella variicola	x__xxx_xxxxxx	8121	3		Bacteria	Proteobacteria	Gammaproteobacteria	Enterobacterales	Enterobacteriaceae	Klebsiella	Klebsiella variicola
Kluyvera ascorbata	x__xxx_xxxxxx	8121	3	Y	Bacteria	Proteobacteria	Gammaproteobacteria	Enterobacterales	Enterobacteriaceae	Kluyvera	Kluyvera ascorbata
Kluyvera cryocrescens	x__xxx_xxxxxx	8121	3		Bacteria	Proteobacteria	Gammaproteobacteria	Enterobacterales	Enterobacteriaceae	Kluyvera	Kluyvera cryocrescens
Kluyvera genomosp	x__xxx_xxxxxx	8121	3		Bacteria	Proteobacteria	Gammaproteobacteria	Enterobacterales	Enterobacteriaceae	Kluyvera	Kluyvera genomosp
Kluyvera georgiana	x__xxx_xxxxxx	8121	3	Y	Bacteria	Proteobacteria	Gammaproteobacteria	Enterobacterales	Enterobacteriaceae	Kluyvera	Kluyvera georgiana
Kluyvera intermedia	x__xxx_xxxxxx	8121	3		Bacteria	Proteobacteria	Gammaproteobacteria	Enterobacterales	Enterobacteriaceae	Kluyvera	Kluyvera intermedia
Knoellia remsis	x__xxx_xxxxxx	8121	3		Bacteria	Actinobacteria	Actinomycetia	Micrococcales	Intrasporangiaceae	Knoellia	Knoellia remsis
Kordia antarctica	_x_xxx_xxxxxx	8122	3		Bacteria	Bacteroidota	Flavobacteriia	Flavobacteriales	Flavobacteriaceae	Kordia	Kordia antarctica
Krasilnikovia cinnamomea	x__xxx_xxxxxx	8121	3		Bacteria	Actinobacteria	Actinomycetia	Micromonosporales	Micromonosporaceae	Krasilnikovia	Krasilnikovia cinnamomea
Krasilnikoviella flava	x__xxx_xxxxxx	8121	3		Bacteria	Actinobacteria	Actinomycetia	Micrococcales	Promicromonosporaceae	Krasilnikoviella	Krasilnikoviella flava
Kribbella albertanoniae	x__xxx_xxxxxx	8121	3		Bacteria	Actinobacteria	Actinomycetia	Propionibacteriales	Kribbellaceae	Kribbella	Kribbella albertanoniae
Kribbella amoyensis	x__xxx_xxxxxx	8121	3		Bacteria	Actinobacteria	Actinomycetia	Propionibacteriales	Kribbellaceae	Kribbella	Kribbella amoyensis
Kribbella antibiotica	x__xxx_xxxxxx	8121	3		Bacteria	Actinobacteria	Actinomycetia	Propionibacteriales	Kribbellaceae	Kribbella	Kribbella antibiotica
Kribbella capetownensis	x__xxx_xxxxxx	8121	3		Bacteria	Actinobacteria	Actinomycetia	Propionibacteriales	Kribbellaceae	Kribbella	Kribbella capetownensis
Kribbella jejuensis	x__xxx_xxxxxx	8121	3		Bacteria	Actinobacteria	Actinomycetia	Propionibacteriales	Kribbellaceae	Kribbella	Kribbella jejuensis
Kribbella jiaozuonensis	x__xxx_xxxxxx	8121	3		Bacteria	Actinobacteria	Actinomycetia	Propionibacteriales	Kribbellaceae	Kribbella	Kribbella jiaozuonensis
Kribbella pittospori	x__xxx_xxxxxx	8121	3		Bacteria	Actinobacteria	Actinomycetia	Propionibacteriales	Kribbellaceae	Kribbella	Kribbella pittospori
Kribbella qitaiheensis	x__xxx_xxxxxx	8121	3		Bacteria	Actinobacteria	Actinomycetia	Propionibacteriales	Kribbellaceae	Kribbella	Kribbella qitaiheensis
Kribbella sindirgiensis	x__xxx_xxxxxx	8121	3		Bacteria	Actinobacteria	Actinomycetia	Propionibacteriales	Kribbellaceae	Kribbella	Kribbella sindirgiensis
Kribbella soli	x__xxx_xxxxxx	8121	3		Bacteria	Actinobacteria	Actinomycetia	Propionibacteriales	Kribbellaceae	Kribbella	Kribbella soli
Kribbella speibonae	x__xxx_xxxxxx	8121	3		Bacteria	Actinobacteria	Actinomycetia	Propionibacteriales	Kribbellaceae	Kribbella	Kribbella speibonae
Kribbella turkmenica	x__xxx_xxxxxx	8121	3		Bacteria	Actinobacteria	Actinomycetia	Propionibacteriales	Kribbellaceae	Kribbella	Kribbella turkmenica
Kribbellaceae bacterium	x__xxx_xxxxxx	8121	3		Bacteria	Actinobacteria	Actinomycetia	Propionibacteriales	Kribbellaceae		Kribbellaceae bacterium
Ktedonobacteraceae bacterium	x__xxx_xxxxxx	8121	3		Bacteria	Chloroflexi	Ktedonobacteria	Ktedonobacterales	Ktedonobacteraceae		Ktedonobacteraceae bacterium
Ktedonospora formicarum	x__xxx_xxxxxx	8121	3		Bacteria	Chloroflexi	Ktedonobacteria	Ktedonobacterales	Ktedonobacteraceae	Ktedonospora	Ktedonospora formicarum
Ktedonosporobacter rubrisoli	x__xxx_xxxxxx	8121	3		Bacteria	Chloroflexi	Ktedonobacteria	Ktedonobacterales	Ktedonosporobacteraceae	Ktedonosporobacter	Ktedonosporobacter rubrisoli
Kushneria indalinina	x__xxx_xxxxxx	8121	3		Bacteria	Proteobacteria	Gammaproteobacteria	Oceanospirillales	Halomonadaceae	Kushneria	Kushneria indalinina
Kutzneria albida	x__xxx_xxxxxx	8121	3		Bacteria	Actinobacteria	Actinomycetia	Pseudonocardiales	Pseudonocardiaceae	Kutzneria	Kutzneria albida
Kutzneria buriramensis	x__xxx_xxxxxx	8121	3		Bacteria	Actinobacteria	Actinomycetia	Pseudonocardiales	Pseudonocardiaceae	Kutzneria	Kutzneria buriramensis
Labedella endophytica	x__xxx_xxxxxx	8121	3		Bacteria	Actinobacteria	Actinomycetia	Micrococcales	Microbacteriaceae	Labedella	Labedella endophytica
Labedella gwakjiensis	x__xxx_xxxxxx	8121	3		Bacteria	Actinobacteria	Actinomycetia	Micrococcales	Microbacteriaceae	Labedella	Labedella gwakjiensis
Labilibacter sediminis	x__xxx_xxxxxx	8121	3		Bacteria	Bacteroidota	Bacteroidia	Marinilabiliales	Marinilabiliaceae	Labilibacter	Labilibacter sediminis
Labilibaculum antarcticum	x__xxx_xxxxxx	8121	3		Bacteria	Bacteroidota	Bacteroidia	Marinilabiliales	Marinifilaceae	Labilibaculum	Labilibaculum antarcticum
Labilibaculum euxinus	x__xxx_xxxxxx	8121	3		Bacteria	Bacteroidota	Bacteroidia	Marinilabiliales	Marinifilaceae	Labilibaculum	Labilibaculum euxinus
Labilibaculum filiforme	x__xxx_xxxxxx	8121	3		Bacteria	Bacteroidota	Bacteroidia	Marinilabiliales	Marinifilaceae	Labilibaculum	Labilibaculum filiforme
Labilibaculum manganireducens	x__xxx_xxxxxx	8121	3		Bacteria	Bacteroidota	Bacteroidia	Marinilabiliales	Marinifilaceae	Labilibaculum	Labilibaculum manganireducens
Lachnospiraceae oral	x__xxx_xxxxxx	8121	3		Bacteria	Firmicutes	Clostridia	Eubacteriales	Lachnospiraceae		Lachnospiraceae oral
Lachnotalea glycerini	___xxxxxxxxxx	8184	3		Bacteria	Firmicutes	Clostridia	Eubacteriales	Lachnospiraceae	Lachnotalea	Lachnotalea glycerini
Lacibacter luteus	x__xxx_xxxxxx	8121	3		Bacteria	Bacteroidota	Chitinophagia	Chitinophagales	Chitinophagaceae	Lacibacter	Lacibacter luteus
Lacipirellula parvula	__xxx_xxxxxxx	8156	3		Bacteria	Planctomycetota	Planctomycetia	Pirellulales	Lacipirellulaceae	Lacipirellula	Lacipirellula parvula
Lacticaseibacillus chiayiensis	x__xxx_xxxxxx	8121	3		Bacteria	Firmicutes	Bacilli	Lactobacillales	Lactobacillaceae	Lacticaseibacillus	Lacticaseibacillus chiayiensis
Lacticaseibacillus nasuensis	x__xxx_xxxxxx	8121	3		Bacteria	Firmicutes	Bacilli	Lactobacillales	Lactobacillaceae	Lacticaseibacillus	Lacticaseibacillus nasuensis
Lacticaseibacillus rhamnosus	x__xx_xxxxxxx	8153	3		Bacteria	Firmicutes	Bacilli	Lactobacillales	Lactobacillaceae	Lacticaseibacillus	Lacticaseibacillus rhamnosus
Lacticaseibacillus zeae	x__xxx_xxxxxx	8121	3		Bacteria	Firmicutes	Bacilli	Lactobacillales	Lactobacillaceae	Lacticaseibacillus	Lacticaseibacillus zeae
Lactiplantibacillus mudanjiangensis	x__xxx_xxxxxx	8121	3		Bacteria	Firmicutes	Bacilli	Lactobacillales	Lactobacillaceae	Lactiplantibacillus	Lactiplantibacillus mudanjiangensis
Lactiplantibacillus paraplantarum	x__xxx_xxxxxx	8121	3		Bacteria	Firmicutes	Bacilli	Lactobacillales	Lactobacillaceae	Lactiplantibacillus	Lactiplantibacillus paraplantarum
Lactiplantibacillus pentosus	x__xxx_xxxxxx	8121	3		Bacteria	Firmicutes	Bacilli	Lactobacillales	Lactobacillaceae	Lactiplantibacillus	Lactiplantibacillus pentosus
Lactiplantibacillus plantarum	x__xxx_xxxxxx	8121	3		Bacteria	Firmicutes	Bacilli	Lactobacillales	Lactobacillaceae	Lactiplantibacillus	Lactiplantibacillus plantarum
Lactobacillus casei	x__xxx_xxxxxx	8121	3	Y	Bacteria	Firmicutes	Bacilli	Lactobacillales	Lactobacillaceae	Lacticaseibacillus	Lactobacillus casei
Lactobacillus delbrueckii	x__xxx_xxxxxx	8121	3	Y	Bacteria	Firmicutes	Bacilli	Lactobacillales	Lactobacillaceae	Lactobacillus	Lactobacillus delbrueckii
Lactobacillus equicursoris	x__xxx_xxxxxx	8121	3		Bacteria	Firmicutes	Bacilli	Lactobacillales	Lactobacillaceae	Lactobacillus	Lactobacillus equicursoris
Lactobacillus gallinarum	x__xxx_xxxxxx	8121	3		Bacteria	Firmicutes	Bacilli	Lactobacillales	Lactobacillaceae	Lactobacillus	Lactobacillus gallinarum
Lactobacillus helveticus	x__xxx_xxxxxx	8121	3	Y	Bacteria	Firmicutes	Bacilli	Lactobacillales	Lactobacillaceae	Lactobacillus	Lactobacillus helveticus
Lactobacillus hominis	x__xxx_xxxxxx	8121	3	Y	Bacteria	Firmicutes	Bacilli	Lactobacillales	Lactobacillaceae	Lactobacillus	Lactobacillus hominis
Lactococcus garvieae	x__xxx_xxxxxx	8121	3	Y	Bacteria	Firmicutes	Bacilli	Lactobacillales	Streptococcaceae	Lactococcus	Lactococcus garvieae
Lactococcus hodotermopsidis	x__xxx_xxxxxx	8121	3	Y	Bacteria	Firmicutes	Bacilli	Lactobacillales	Streptococcaceae	Lactococcus	Lactococcus hodotermopsidis
Lactococcus raffinolactis	x__xxx_xxxxxx	8121	3		Bacteria	Firmicutes	Bacilli	Lactobacillales	Streptococcaceae	Lactococcus	Lactococcus raffinolactis
Lapillicoccus jejuensis	x__xxx_xxxxxx	8121	3		Bacteria	Actinobacteria	Actinomycetia	Micrococcales	Intrasporangiaceae	Lapillicoccus	Lapillicoccus jejuensis
Larkinella punicea	x__xxx_xxxxxx	8121	3		Bacteria	Bacteroidota	Cytophagia	Cytophagales	Spirosomaceae	Larkinella	Larkinella punicea
Larkinella rosea	x__xxx_xxxxxx	8121	3		Bacteria	Bacteroidota	Cytophagia	Cytophagales	Spirosomaceae	Larkinella	Larkinella rosea
Larkinella terrae	x__xxx_xxxxxx	8121	3		Bacteria	Bacteroidota	Cytophagia	Cytophagales	Spirosomaceae	Larkinella	Larkinella terrae
Latilactobacillus curvatus	x__xxx_xxxxxx	8121	3	Y	Bacteria	Firmicutes	Bacilli	Lactobacillales	Lactobacillaceae	Latilactobacillus	Latilactobacillus curvatus
Latilactobacillus fuchuensis	_x_xxx_xxxxxx	8122	3		Bacteria	Firmicutes	Bacilli	Lactobacillales	Lactobacillaceae	Latilactobacillus	Latilactobacillus fuchuensis
Lawsonella clevelandensis	x__xxx_xxxxxx	8121	3		Bacteria	Actinobacteria	Actinomycetia	Corynebacteriales	Lawsonellaceae	Lawsonella	Lawsonella clevelandensis
Leadbetterella byssophila	xx_xx__xxxxxx	8091	3		Bacteria	Bacteroidota	Cytophagia	Cytophagales	Spirosomaceae	Leadbetterella	Leadbetterella byssophila
Leclercia adecarboxylata	x__xxx_xxxxxx	8121	3		Bacteria	Proteobacteria	Gammaproteobacteria	Enterobacterales	Enterobacteriaceae	Leclercia	Leclercia adecarboxylata
Lederbergia galactosidilytica	x__xxx_xxxxxx	8121	3		Bacteria	Firmicutes	Bacilli	Bacillales	Bacillaceae	Lederbergia	Lederbergia galactosidilytica
Leeuwenhoekiella nanhaiensis	x__xxx_xxxxxx	8121	3		Bacteria	Bacteroidota	Flavobacteriia	Flavobacteriales	Flavobacteriaceae	Leeuwenhoekiella	Leeuwenhoekiella nanhaiensis
Leeuwenhoekiella polynyae	x__xxx_xxxxxx	8121	3		Bacteria	Bacteroidota	Flavobacteriia	Flavobacteriales	Flavobacteriaceae	Leeuwenhoekiella	Leeuwenhoekiella polynyae
Leifsonia flava	x__xxx_xxxxxx	8121	3		Bacteria	Actinobacteria	Actinomycetia	Micrococcales	Microbacteriaceae	Leifsonia	Leifsonia flava
Leifsonia psychrotolerans	x__xxx_xxxxxx	8121	3		Bacteria	Actinobacteria	Actinomycetia	Micrococcales	Microbacteriaceae	Leifsonia	Leifsonia psychrotolerans
Lelliottia amnigena	x__xxx_xxxxxx	8121	3		Bacteria	Proteobacteria	Gammaproteobacteria	Enterobacterales	Enterobacteriaceae	Lelliottia	Lelliottia amnigena
Lentilactobacillus buchneri	x__xxx_xxxxxx	8121	3		Bacteria	Firmicutes	Bacilli	Lactobacillales	Lactobacillaceae	Lentilactobacillus	Lentilactobacillus buchneri
Lentilactobacillus curieae	x__xxx_xxxxxx	8121	3		Bacteria	Firmicutes	Bacilli	Lactobacillales	Lactobacillaceae	Lentilactobacillus	Lentilactobacillus curieae
Lentilactobacillus diolivorans	x__xxx_xxxxxx	8121	3		Bacteria	Firmicutes	Bacilli	Lactobacillales	Lactobacillaceae	Lentilactobacillus	Lentilactobacillus diolivorans
Lentilactobacillus hilgardii	x__xxx_xxxxxx	8121	3		Bacteria	Firmicutes	Bacilli	Lactobacillales	Lactobacillaceae	Lentilactobacillus	Lentilactobacillus hilgardii
Lentilactobacillus kisonensis	x__xxx_xxxxxx	8121	3	Y	Bacteria	Firmicutes	Bacilli	Lactobacillales	Lactobacillaceae	Lentilactobacillus	Lentilactobacillus kisonensis
Lentilactobacillus otakiensis	x__xxx_xxxxxx	8121	3	Y	Bacteria	Firmicutes	Bacilli	Lactobacillales	Lactobacillaceae	Lentilactobacillus	Lentilactobacillus otakiensis
Lentilactobacillus parabuchneri	x__xxx_xxxxxx	8121	3		Bacteria	Firmicutes	Bacilli	Lactobacillales	Lactobacillaceae	Lentilactobacillus	Lentilactobacillus parabuchneri
Lentilactobacillus parafarraginis	x__xxx_xxxxxx	8121	3		Bacteria	Firmicutes	Bacilli	Lactobacillales	Lactobacillaceae	Lentilactobacillus	Lentilactobacillus parafarraginis
Lentilactobacillus parakefiri	x__xxx_xxxxxx	8121	3		Bacteria	Firmicutes	Bacilli	Lactobacillales	Lactobacillaceae	Lentilactobacillus	Lentilactobacillus parakefiri
Lentilactobacillus rapi	x__xxx_xxxxxx	8121	3		Bacteria	Firmicutes	Bacilli	Lactobacillales	Lactobacillaceae	Lentilactobacillus	Lentilactobacillus rapi
Lentimicrobium saccharophilum	x__xxx_xxxxxx	8121	3		Bacteria	Bacteroidota	Bacteroidia	Bacteroidales	Lentimicrobiaceae	Lentimicrobium	Lentimicrobium saccharophilum
Lentisphaera araneosa	x__xxx_xxxxxx	8121	3		Bacteria	Lentisphaerae	Lentisphaeria	Lentisphaerales	Lentisphaeraceae	Lentisphaera	Lentisphaera araneosa
Lentisphaerales bacterium	x__xxx_xxxxxx	8121	3		Bacteria	Lentisphaerae	Lentisphaeria	Lentisphaerales			Lentisphaerales bacterium
Lentisphaeria bacterium	x__xxx_xxxxxx	8121	3		Bacteria	Lentisphaerae	Lentisphaeria				Lentisphaeria bacterium
Lentzea aerocolonigenes	x__xxx_xxxxxx	8121	3		Bacteria	Actinobacteria	Actinomycetia	Pseudonocardiales	Pseudonocardiaceae	Lentzea	Lentzea aerocolonigenes
Lentzea alba	x__xxx_xxxxxx	8121	3		Bacteria	Actinobacteria	Actinomycetia	Pseudonocardiales	Pseudonocardiaceae	Lentzea	Lentzea alba
Lentzea albida	x__xxx_xxxxxx	8121	3		Bacteria	Actinobacteria	Actinomycetia	Pseudonocardiales	Pseudonocardiaceae	Lentzea	Lentzea albida
Lentzea albidocapillata	x__xxx_xxxxxx	8121	3		Bacteria	Actinobacteria	Actinomycetia	Pseudonocardiales	Pseudonocardiaceae	Lentzea	Lentzea albidocapillata
Lentzea atacamensis	x__xxx_xxxxxx	8121	3		Bacteria	Actinobacteria	Actinomycetia	Pseudonocardiales	Pseudonocardiaceae	Lentzea	Lentzea atacamensis
Lentzea flaviverrucosa	x__xxx_xxxxxx	8121	3		Bacteria	Actinobacteria	Actinomycetia	Pseudonocardiales	Pseudonocardiaceae	Lentzea	Lentzea flaviverrucosa
Lentzea fradiae	x__xxx_xxxxxx	8121	3		Bacteria	Actinobacteria	Actinomycetia	Pseudonocardiales	Pseudonocardiaceae	Lentzea	Lentzea fradiae
Lentzea guizhouensis	x__xxx_xxxxxx	8121	3		Bacteria	Actinobacteria	Actinomycetia	Pseudonocardiales	Pseudonocardiaceae	Lentzea	Lentzea guizhouensis
Lentzea jiangxiensis	x__xxx_xxxxxx	8121	3		Bacteria	Actinobacteria	Actinomycetia	Pseudonocardiales	Pseudonocardiaceae	Lentzea	Lentzea jiangxiensis
Lentzea tibetensis	x__xxx_xxxxxx	8121	3		Bacteria	Actinobacteria	Actinomycetia	Pseudonocardiales	Pseudonocardiaceae	Lentzea	Lentzea tibetensis
Lentzea waywayandensis	x__xxx_xxxxxx	8121	3		Bacteria	Actinobacteria	Actinomycetia	Pseudonocardiales	Pseudonocardiaceae	Lentzea	Lentzea waywayandensis
Lentzea xinjiangensis	x__xxx_xxxxxx	8121	3		Bacteria	Actinobacteria	Actinomycetia	Pseudonocardiales	Pseudonocardiaceae	Lentzea	Lentzea xinjiangensis
Leptobacterium flavescens	_x_xxx_xxxxxx	8122	3		Bacteria	Bacteroidota	Flavobacteriia	Flavobacteriales	Flavobacteriaceae	Leptobacterium	Leptobacterium flavescens
Leptospira biflexa	x__xxx_xxxxxx	8121	3		Bacteria	Spirochaetes	Spirochaetia	Leptospirales	Leptospiraceae	Leptospira	Leptospira biflexa
Leptospira interrogans	___xxxxxxxxxx	8184	3		Bacteria	Spirochaetes	Spirochaetia	Leptospirales	Leptospiraceae	Leptospira	Leptospira interrogans
Leptothrix cholodnii	x__xxx_xxxxxx	8121	3		Bacteria	Proteobacteria	Betaproteobacteria	Burkholderiales		Leptothrix	Leptothrix cholodnii
Leptothrix mobilis	x__xxx_xxxxxx	8121	3		Bacteria	Proteobacteria	Betaproteobacteria	Burkholderiales		Leptothrix	Leptothrix mobilis
Leucobacter aridicollis	x_xxx__xxxxxx	8093	3	Y	Bacteria	Actinobacteria	Actinomycetia	Micrococcales	Microbacteriaceae	Leucobacter	Leucobacter aridicollis
Leucothrix arctica	x__xxx_xxxxxx	8121	3		Bacteria	Proteobacteria	Gammaproteobacteria	Thiotrichales	Thiotrichaceae	Leucothrix	Leucothrix arctica
Levilactobacillus acidifarinae	x__xxx_xxxxxx	8121	3		Bacteria	Firmicutes	Bacilli	Lactobacillales	Lactobacillaceae	Levilactobacillus	Levilactobacillus acidifarinae
Levilactobacillus brevis	x__xxx_xxxxxx	8121	3	Y	Bacteria	Firmicutes	Bacilli	Lactobacillales	Lactobacillaceae	Levilactobacillus	Levilactobacillus brevis
Levilactobacillus koreensis	x__xxx_xxxxxx	8121	3		Bacteria	Firmicutes	Bacilli	Lactobacillales	Lactobacillaceae	Levilactobacillus	Levilactobacillus koreensis
Levilactobacillus namurensis	x__xxx_xxxxxx	8121	3		Bacteria	Firmicutes	Bacilli	Lactobacillales	Lactobacillaceae	Levilactobacillus	Levilactobacillus namurensis
Levilactobacillus spicheri	x__xxx_xxxxxx	8121	3		Bacteria	Firmicutes	Bacilli	Lactobacillales	Lactobacillaceae	Levilactobacillus	Levilactobacillus spicheri
Levilactobacillus suantsaii	x__xxx_xxxxxx	8121	3		Bacteria	Firmicutes	Bacilli	Lactobacillales	Lactobacillaceae	Levilactobacillus	Levilactobacillus suantsaii
Levilactobacillus suantsaiihabitans	x__xxx_xxxxxx	8121	3		Bacteria	Firmicutes	Bacilli	Lactobacillales	Lactobacillaceae	Levilactobacillus	Levilactobacillus suantsaiihabitans
Levilactobacillus zymae	x__xxx_xxxxxx	8121	3		Bacteria	Firmicutes	Bacilli	Lactobacillales	Lactobacillaceae	Levilactobacillus	Levilactobacillus zymae
Lewinella aquimaris	_xxxx__xxxxxx	8094	3
Lewinella xylanilytica	x__xxx_xxxxxx	8121	3
Lichenicoccus roseus	x__xxx_xxxxxx	8121	3		Bacteria	Proteobacteria	Alphaproteobacteria	Rhodospirillales	Acetobacteraceae	Lichenicoccus	Lichenicoccus roseus
Lichenicola cladoniae	x__xxx_xxxxxx	8121	3		Bacteria	Proteobacteria	Alphaproteobacteria	Rhodospirillales	Acetobacteraceae	Lichenicola	Lichenicola cladoniae
Ligilactobacillus aviarius	x__xxx_xxxxxx	8121	3		Bacteria	Firmicutes	Bacilli	Lactobacillales	Lactobacillaceae	Ligilactobacillus	Ligilactobacillus aviarius
Ligilactobacillus ruminis	x__xxx_xxxxxx	8121	3		Bacteria	Firmicutes	Bacilli	Lactobacillales	Lactobacillaceae	Ligilactobacillus	Ligilactobacillus ruminis
Limimaricola hongkongensis	x__xxx_xxxxxx	8121	3		Bacteria	Proteobacteria	Alphaproteobacteria	Rhodobacterales	Rhodobacteraceae	Limimaricola	Limimaricola hongkongensis
Limimaricola soesokkakensis	x__xxx_xxxxxx	8121	3		Bacteria	Proteobacteria	Alphaproteobacteria	Rhodobacterales	Rhodobacteraceae	Limimaricola	Limimaricola soesokkakensis
Lipingzhangella halophila	xx_x_x_xxxxxx	8107	3		Bacteria	Actinobacteria	Actinomycetia	Streptosporangiales	Nocardiopsaceae	Lipingzhangella	Lipingzhangella halophila
Litoreibacter arenae	x__xxx_xxxxxx	8121	3		Bacteria	Proteobacteria	Alphaproteobacteria	Rhodobacterales	Roseobacteraceae	Litoreibacter	Litoreibacter arenae
Loktanella fryxellensis	x__xxx_xxxxxx	8121	3		Bacteria	Proteobacteria	Alphaproteobacteria	Rhodobacterales	Roseobacteraceae	Loktanella	Loktanella fryxellensis
Luteibacter anthropi	x__xxx_xxxxxx	8121	3		Bacteria	Proteobacteria	Gammaproteobacteria	Xanthomonadales	Rhodanobacteraceae	Luteibacter	Luteibacter anthropi
Luteibacter pinisoli	x__xxx_xxxxxx	8121	3		Bacteria	Proteobacteria	Gammaproteobacteria	Xanthomonadales	Rhodanobacteraceae	Luteibacter	Luteibacter pinisoli
Luteibacter rhizovicinus	x__xxx_xxxxxx	8121	3		Bacteria	Proteobacteria	Gammaproteobacteria	Xanthomonadales	Rhodanobacteraceae	Luteibacter	Luteibacter rhizovicinus
Luteibacter yeojuensis	x__xxx_xxxxxx	8121	3		Bacteria	Proteobacteria	Gammaproteobacteria	Xanthomonadales	Rhodanobacteraceae	Luteibacter	Luteibacter yeojuensis
Luteimicrobium subarcticum	x__xxx_xxxxxx	8121	3		Bacteria	Actinobacteria	Actinomycetia	Micrococcales		Luteimicrobium	Luteimicrobium subarcticum
Luteitalea pratensis	x__xxx_xxxxxx	8121	3		Bacteria	Acidobacteria	Vicinamibacteria	Vicinamibacterales	Vicinamibacteraceae	Luteitalea	Luteitalea pratensis
Luteolibacter luteus	x__xxx_xxxxxx	8121	3		Bacteria	Verrucomicrobia	Verrucomicrobiae	Verrucomicrobiales	Verrucomicrobiaceae	Luteolibacter	Luteolibacter luteus
Lutibacter agarilyticus	x__xxx_xxxxxx	8121	3		Bacteria	Bacteroidota	Flavobacteriia	Flavobacteriales	Flavobacteriaceae	Lutibacter	Lutibacter agarilyticus
Lutibacter flavus	x__xxx_xxxxxx	8121	3		Bacteria	Bacteroidota	Flavobacteriia	Flavobacteriales	Flavobacteriaceae	Lutibacter	Lutibacter flavus
Lutibacter oceani	x__xxx_xxxxxx	8121	3		Bacteria	Bacteroidota	Flavobacteriia	Flavobacteriales	Flavobacteriaceae	Lutibacter	Lutibacter oceani
Maioricimonas rarisocia	_x__xxx_xxxxx	8050	3		Bacteria	Planctomycetota	Planctomycetia	Planctomycetales	Planctomycetaceae	Maioricimonas	Maioricimonas rarisocia
Maliponia aquimaris	x__xxx_xxxxxx	8121	3		Bacteria	Proteobacteria	Alphaproteobacteria	Rhodobacterales	Rhodobacteraceae	Maliponia	Maliponia aquimaris
Mammaliicoccus stepanovicii	_x_xxxx_xxxxx	8058	3		Bacteria	Firmicutes	Bacilli	Bacillales	Staphylococcaceae	Mammaliicoccus	Mammaliicoccus stepanovicii
Mangrovibacterium diazotrophicum	x__xxx_xxxxxx	8121	3		Bacteria	Bacteroidota	Bacteroidia	Marinilabiliales	Prolixibacteraceae	Mangrovibacterium	Mangrovibacterium diazotrophicum
Mangrovibacterium marinum	x__xxx_xxxxxx	8121	3		Bacteria	Bacteroidota	Bacteroidia	Marinilabiliales	Prolixibacteraceae	Mangrovibacterium	Mangrovibacterium marinum
Mannheimia bovis	_x_xxx_xxxxxx	8122	3		Bacteria	Proteobacteria	Gammaproteobacteria	Pasteurellales	Pasteurellaceae	Mannheimia	Mannheimia bovis
Mannheimia succiniciproducens	x__xxx_xxxxxx	8121	3		Bacteria	Proteobacteria	Gammaproteobacteria	Pasteurellales	Pasteurellaceae	Basfia	Mannheimia succiniciproducens
Mannheimia varigena	_x_xxx_xxxxxx	8122	3		Bacteria	Proteobacteria	Gammaproteobacteria	Pasteurellales	Pasteurellaceae	Mannheimia	Mannheimia varigena
Maribacter polysiphoniae	x__xxx_xxxxxx	8121	3		Bacteria	Bacteroidota	Flavobacteriia	Flavobacteriales	Flavobacteriaceae	Maribacter	Maribacter polysiphoniae
Maribacter ulvicola	x__xxx_xxxxxx	8121	3		Bacteria	Bacteroidota	Flavobacteriia	Flavobacteriales	Flavobacteriaceae	Maribacter	Maribacter ulvicola
Maribacter vaceletii	x__xxx_xxxxxx	8121	3		Bacteria	Bacteroidota	Flavobacteriia	Flavobacteriales	Flavobacteriaceae	Maribacter	Maribacter vaceletii
Maribellus comscasis	x__xxx_xxxxxx	8121	3		Bacteria	Bacteroidota	Bacteroidia	Marinilabiliales	Prolixibacteraceae	Maribellus	Maribellus comscasis
Maribellus luteus	x__xxx_xxxxxx	8121	3		Bacteria	Bacteroidota	Bacteroidia	Marinilabiliales	Prolixibacteraceae	Maribellus	Maribellus luteus
Mariniblastus fucicola	_x_xxx_xxxxxx	8122	3		Bacteria	Planctomycetota	Planctomycetia	Pirellulales	Pirellulaceae	Mariniblastus	Mariniblastus fucicola
Marinilabilia rubra	x__xxx_xxxxxx	8121	3		Bacteria	Bacteroidota	Bacteroidia	Marinilabiliales	Marinilabiliaceae	Marinilabilia	Marinilabilia rubra
Marinilabilia salmonicolor	x__xxx_xxxxxx	8121	3		Bacteria	Bacteroidota	Bacteroidia	Marinilabiliales	Marinilabiliaceae	Marinilabilia	Marinilabilia salmonicolor
Marinilabiliaceae bacterium	x__xxx_xxxxxx	8121	3		Bacteria	Bacteroidota	Bacteroidia	Marinilabiliales	Marinilabiliaceae		Marinilabiliaceae bacterium
Marinilabiliales bacterium	x__xxx_xxxxxx	8121	3		Bacteria	Bacteroidota	Bacteroidia	Marinilabiliales			Marinilabiliales bacterium
Marinimicrobia bacterium	x__xxx_xxxxxx	8121	3		Bacteria	Candidatus Marinimicrobia					Marinimicrobia bacterium
Mariniphaga anaerophila	x__xxx_xxxxxx	8121	3		Bacteria	Bacteroidota	Bacteroidia	Marinilabiliales	Prolixibacteraceae	Mariniphaga	Mariniphaga anaerophila
Mariniphaga sediminis	x__xxx_xxxxxx	8121	3		Bacteria	Bacteroidota	Bacteroidia	Marinilabiliales	Prolixibacteraceae	Mariniphaga	Mariniphaga sediminis
Marinitenerispora sediminis	x__xxx_xxxxxx	8121	3		Bacteria	Actinobacteria	Actinomycetia	Streptosporangiales	Nocardiopsaceae	Marinitenerispora	Marinitenerispora sediminis
Marinomonas posidonica	x__xxx_xxxxxx	8121	3		Bacteria	Proteobacteria	Gammaproteobacteria	Oceanospirillales	Oceanospirillaceae	Marinomonas	Marinomonas posidonica
Martelella mediterranea	x__xxx_xxxxxx	8121	3		Bacteria	Proteobacteria	Alphaproteobacteria	Hyphomicrobiales	Aurantimonadaceae	Martelella	Martelella mediterranea
Marvinbryantia formatexigens	x__xxx_xxxxxx	8121	3	Y	Bacteria	Firmicutes	Clostridia	Eubacteriales	Lachnospiraceae	Marvinbryantia	Marvinbryantia formatexigens
Massilia albidiflava	x__xxx_xxxxxx	8121	3
Massilia arenae	x__xxx_xxxxxx	8121	3		Bacteria	Proteobacteria	Betaproteobacteria	Burkholderiales	Oxalobacteraceae	Massilia	Massilia arenae
Massilia buxea	x__xxx_xxxxxx	8121	3
Massilia cavernae	x__xxx_xxxxxx	8121	3		Bacteria	Proteobacteria	Betaproteobacteria	Burkholderiales	Oxalobacteraceae	Massilia	Massilia cavernae
Massilia dura	x__xxx_xxxxxx	8121	3
Massilia eburnea	x__xxx_xxxxxx	8121	3		Bacteria	Proteobacteria	Betaproteobacteria	Burkholderiales	Oxalobacteraceae	Massilia	Massilia eburnea
Massilia flava	x__xxx_xxxxxx	8121	3
Massilia lurida	x__xxx_xxxxxx	8121	3
Massilia lutea	x__xxx_xxxxxx	8121	3
Massilia namucuonensis	x__xxx_xxxxxx	8121	3
Massilia phosphatilytica	x__xxx_xxxxxx	8121	3
Massilia plicata	x__xxx_xxxxxx	8121	3
Massilia rivuli	x__xxx_xxxxxx	8121	3
Massilia timonae	x__xxx_xxxxxx	8121	3		Bacteria	Proteobacteria	Betaproteobacteria	Burkholderiales	Oxalobacteraceae	Massilia	Massilia timonae
Massiliimalia timonensis	x__xxx_xxxxxx	8121	3		Bacteria	Firmicutes	Clostridia	Eubacteriales	Oscillospiraceae	Massiliimalia	Massiliimalia timonensis
Meiothermus granaticius	x__xxx_xxxxxx	8121	3		Bacteria	Deinococcus-Thermus	Deinococci	Thermales	Thermaceae	Meiothermus	Meiothermus granaticius
Meiothermus silvanus	x__xxx_xxxxxx	8121	3		Bacteria	Deinococcus-Thermus	Deinococci	Thermales	Thermaceae	Meiothermus	Meiothermus silvanus
Meiothermus taiwanensis	x__xxx_xxxxxx	8121	3		Bacteria	Deinococcus-Thermus	Deinococci	Thermales	Thermaceae	Meiothermus	Meiothermus taiwanensis
Melioribacter roseus	x__xxx_xxxxxx	8121	3		Bacteria	Ignavibacteriae	Ignavibacteria	Ignavibacteriales	Melioribacteraceae	Melioribacter	Melioribacter roseus
Mesoaciditoga lauensis	x__xxx_xxxxxx	8121	3		Bacteria	Thermotogae	Thermotogae	Mesoaciditogales	Mesoaciditogaceae	Mesoaciditoga	Mesoaciditoga lauensis
Mesobacillus campisalis	x__xxx_xxxxxx	8121	3		Bacteria	Firmicutes	Bacilli	Bacillales	Bacillaceae	Mesobacillus	Mesobacillus campisalis
Mesobacillus foraminis	x__xxx_xxxxxx	8121	3		Bacteria	Firmicutes	Bacilli	Bacillales	Bacillaceae	Mesobacillus	Mesobacillus foraminis
Mesorhizobium japonicum	x__xxx_xxxxxx	8121	3		Bacteria	Proteobacteria	Alphaproteobacteria	Hyphomicrobiales	Phyllobacteriaceae	Mesorhizobium	Mesorhizobium japonicum
Metabacillus idriensis	___xxxxxxxxxx	8184	3		Bacteria	Firmicutes	Bacilli	Bacillales	Bacillaceae	Metabacillus	Metabacillus idriensis
Metabacillus litoralis	x__xxx_xxxxxx	8121	3		Bacteria	Firmicutes	Bacilli	Bacillales	Bacillaceae	Metabacillus	Metabacillus litoralis
Metabacillus mangrovi	x__xxx_xxxxxx	8121	3		Bacteria	Firmicutes	Bacilli	Bacillales	Bacillaceae	Metabacillus	Metabacillus mangrovi
Methylocystaceae bacterium	_x_xxx_xxxxxx	8122	3		Bacteria	Proteobacteria	Alphaproteobacteria	Hyphomicrobiales	Methylocystaceae		Methylocystaceae bacterium
Methylocystis heyeri	_x_xxx_xxxxxx	8122	3		Bacteria	Proteobacteria	Alphaproteobacteria	Hyphomicrobiales	Methylocystaceae	Methylocystis	Methylocystis heyeri
Microbacteriaceae bacterium	x__xxx_xxxxxx	8121	3		Bacteria	Actinobacteria	Actinomycetia	Micrococcales	Microbacteriaceae		Microbacteriaceae bacterium
Microbacterium algeriense	x__xxx_xxxxxx	8121	3		Bacteria	Actinobacteria	Actinomycetia	Micrococcales	Microbacteriaceae	Microbacterium	Microbacterium algeriense
Microbacterium bovistercoris	x__xxx_xxxxxx	8121	3		Bacteria	Actinobacteria	Actinomycetia	Micrococcales	Microbacteriaceae	Microbacterium	Microbacterium bovistercoris
Microbacterium endophyticum	x__xxx_xxxxxx	8121	3		Bacteria	Actinobacteria	Actinomycetia	Micrococcales	Microbacteriaceae	Microbacterium	Microbacterium endophyticum
Microbacterium esteraromaticum	x__xxx_xxxxxx	8121	3		Bacteria	Actinobacteria	Actinomycetia	Micrococcales	Microbacteriaceae	Microbacterium	Microbacterium esteraromaticum
Microbacterium hominis	x__xxx_xxxxxx	8121	3		Bacteria	Actinobacteria	Actinomycetia	Micrococcales	Microbacteriaceae	Microbacterium	Microbacterium hominis
Microbacterium humi	x__xxx_xxxxxx	8121	3		Bacteria	Actinobacteria	Actinomycetia	Micrococcales	Microbacteriaceae	Microbacterium	Microbacterium humi
Microbacterium ketosireducens	x__xxx_xxxxxx	8121	3		Bacteria	Actinobacteria	Actinomycetia	Micrococcales	Microbacteriaceae	Microbacterium	Microbacterium ketosireducens
Microbacterium kyungheense	x__xxx_xxxxxx	8121	3		Bacteria	Actinobacteria	Actinomycetia	Micrococcales	Microbacteriaceae	Microbacterium	Microbacterium kyungheense
Microbacterium laevaniformans	x__xxx_xxxxxx	8121	3		Bacteria	Actinobacteria	Actinomycetia	Micrococcales	Microbacteriaceae	Microbacterium	Microbacterium laevaniformans
Microbacterium lemovicicum	_x_xxx_xxxxxx	8122	3		Bacteria	Actinobacteria	Actinomycetia	Micrococcales	Microbacteriaceae	Microbacterium	Microbacterium lemovicicum
Microbacterium lushaniae	x__xxx_xxxxxx	8121	3		Bacteria	Actinobacteria	Actinomycetia	Micrococcales	Microbacteriaceae	Microbacterium	Microbacterium lushaniae
Microbacterium mangrovi	x__xxx_xxxxxx	8121	3		Bacteria	Actinobacteria	Actinomycetia	Micrococcales	Microbacteriaceae	Microbacterium	Microbacterium mangrovi
Microbacterium marinum	x__xxx_xxxxxx	8121	3		Bacteria	Actinobacteria	Actinomycetia	Micrococcales	Microbacteriaceae	Microbacterium	Microbacterium marinum
Microbacterium oleivorans	x__xxx_xxxxxx	8121	3		Bacteria	Actinobacteria	Actinomycetia	Micrococcales	Microbacteriaceae	Microbacterium	Microbacterium oleivorans
Microbacterium paludicola	x__xxx_xxxxxx	8121	3		Bacteria	Actinobacteria	Actinomycetia	Micrococcales	Microbacteriaceae	Microbacterium	Microbacterium paludicola
Microbacterium proteolyticum	x__xxx_xxxxxx	8121	3		Bacteria	Actinobacteria	Actinomycetia	Micrococcales	Microbacteriaceae	Microbacterium	Microbacterium proteolyticum
Microbacterium pygmaeum	x__xxx_xxxxxx	8121	3		Bacteria	Actinobacteria	Actinomycetia	Micrococcales	Microbacteriaceae	Microbacterium	Microbacterium pygmaeum
Microbacterium radiodurans	x__xxx_xxxxxx	8121	3		Bacteria	Actinobacteria	Actinomycetia	Micrococcales	Microbacteriaceae	Microbacterium	Microbacterium radiodurans
Microbacterium saccharophilum	x__xxx_xxxxxx	8121	3		Bacteria	Actinobacteria	Actinomycetia	Micrococcales	Microbacteriaceae	Microbacterium	Microbacterium saccharophilum
Microbacterium saperdae	x__xxx_xxxxxx	8121	3		Bacteria	Actinobacteria	Actinomycetia	Micrococcales	Microbacteriaceae	Microbacterium	Microbacterium saperdae
Microbacterium sorbitolivorans	x__xxx_xxxxxx	8121	3		Bacteria	Actinobacteria	Actinomycetia	Micrococcales	Microbacteriaceae	Microbacterium	Microbacterium sorbitolivorans
Microbacterium telephonicum	x__xxx_xxxxxx	8121	3		Bacteria	Actinobacteria	Actinomycetia	Micrococcales	Microbacteriaceae	Microbacterium	Microbacterium telephonicum
Microbacterium thalassium	x__xxx_xxxxxx	8121	3		Bacteria	Actinobacteria	Actinomycetia	Micrococcales	Microbacteriaceae	Microbacterium	Microbacterium thalassium
Microbispora bryophytorum	x__xxx_xxxxxx	8121	3		Bacteria	Actinobacteria	Actinomycetia	Streptosporangiales	Streptosporangiaceae	Microbispora	Microbispora bryophytorum
Microbispora catharanthi	x__xxx_xxxxxx	8121	3		Bacteria	Actinobacteria	Actinomycetia	Streptosporangiales	Streptosporangiaceae	Microbispora	Microbispora catharanthi
Microbispora cellulosiformans	x__xxx_xxxxxx	8121	3		Bacteria	Actinobacteria	Actinomycetia	Streptosporangiales	Streptosporangiaceae	Microbispora	Microbispora cellulosiformans
Microbispora fusca	x__xxx_xxxxxx	8121	3		Bacteria	Actinobacteria	Actinomycetia	Streptosporangiales	Streptosporangiaceae	Microbispora	Microbispora fusca
Microbispora hainanensis	x__xxx_xxxxxx	8121	3		Bacteria	Actinobacteria	Actinomycetia	Streptosporangiales	Streptosporangiaceae	Microbispora	Microbispora hainanensis
Microbispora rosea	x__xxx_xxxxxx	8121	3		Bacteria	Actinobacteria	Actinomycetia	Streptosporangiales	Streptosporangiaceae	Microbispora	Microbispora rosea
Microbispora tritici	x__xxx_xxxxxx	8121	3		Bacteria	Actinobacteria	Actinomycetia	Streptosporangiales	Streptosporangiaceae	Microbispora	Microbispora tritici
Micrococcales bacterium	x__xxx_xxxxxx	8121	3		Bacteria	Actinobacteria	Actinomycetia	Micrococcales			Micrococcales bacterium
Microlunatus elymi	x__xxx_xxxxxx	8121	3		Bacteria	Actinobacteria	Actinomycetia	Propionibacteriales	Propionibacteriaceae	Microlunatus	Microlunatus elymi
Microlunatus flavus	x__xxx_xxxxxx	8121	3		Bacteria	Actinobacteria	Actinomycetia	Propionibacteriales	Propionibacteriaceae	Microlunatus	Microlunatus flavus
Microlunatus sagamiharensis	x__xxx_xxxxxx	8121	3		Bacteria	Actinobacteria	Actinomycetia	Propionibacteriales	Propionibacteriaceae	Microlunatus	Microlunatus sagamiharensis
Microlunatus soli	x__xxx_xxxxxx	8121	3		Bacteria	Actinobacteria	Actinomycetia	Propionibacteriales	Propionibacteriaceae	Microlunatus	Microlunatus soli
Micromonospora acroterricola	x__xxx_xxxxxx	8121	3		Bacteria	Actinobacteria	Actinomycetia	Micromonosporales	Micromonosporaceae	Micromonospora	Micromonospora acroterricola
Micromonospora arborensis	x__xxx_xxxxxx	8121	3		Bacteria	Actinobacteria	Actinomycetia	Micromonosporales	Micromonosporaceae	Micromonospora	Micromonospora arborensis
Micromonospora arida	x__xxx_xxxxxx	8121	3		Bacteria	Actinobacteria	Actinomycetia	Micromonosporales	Micromonosporaceae	Micromonospora	Micromonospora arida
Micromonospora aurantiaca	x__xxx_xxxxxx	8121	3		Bacteria	Actinobacteria	Actinomycetia	Micromonosporales	Micromonosporaceae	Micromonospora	Micromonospora aurantiaca
Micromonospora auratinigra	x__xxx_xxxxxx	8121	3		Bacteria	Actinobacteria	Actinomycetia	Micromonosporales	Micromonosporaceae	Micromonospora	Micromonospora auratinigra
Micromonospora avicenniae	x__xxx_xxxxxx	8121	3		Bacteria	Actinobacteria	Actinomycetia	Micromonosporales	Micromonosporaceae	Micromonospora	Micromonospora avicenniae
Micromonospora carbonacea	x__xxx_xxxxxx	8121	3		Bacteria	Actinobacteria	Actinomycetia	Micromonosporales	Micromonosporaceae	Micromonospora	Micromonospora carbonacea
Micromonospora chaiyaphumensis	x__xxx_xxxxxx	8121	3		Bacteria	Actinobacteria	Actinomycetia	Micromonosporales	Micromonosporaceae	Micromonospora	Micromonospora chaiyaphumensis
Micromonospora chersina	x__xxx_xxxxxx	8121	3		Bacteria	Actinobacteria	Actinomycetia	Micromonosporales	Micromonosporaceae	Micromonospora	Micromonospora chersina
Micromonospora chokoriensis	x__xxx_xxxxxx	8121	3		Bacteria	Actinobacteria	Actinomycetia	Micromonosporales	Micromonosporaceae	Micromonospora	Micromonospora chokoriensis
Micromonospora citrea	x__xxx_xxxxxx	8121	3		Bacteria	Actinobacteria	Actinomycetia	Micromonosporales	Micromonosporaceae	Micromonospora	Micromonospora citrea
Micromonospora coriariae	x__xxx_xxxxxx	8121	3		Bacteria	Actinobacteria	Actinomycetia	Micromonosporales	Micromonosporaceae	Micromonospora	Micromonospora coriariae
Micromonospora costi	x__xxx_xxxxxx	8121	3		Bacteria	Actinobacteria	Actinomycetia	Micromonosporales	Micromonosporaceae	Micromonospora	Micromonospora costi
Micromonospora coxensis	x__xxx_xxxxxx	8121	3		Bacteria	Actinobacteria	Actinomycetia	Micromonosporales	Micromonosporaceae	Micromonospora	Micromonospora coxensis
Micromonospora craniellae	x__xxx_xxxxxx	8121	3		Bacteria	Actinobacteria	Actinomycetia	Micromonosporales	Micromonosporaceae	Micromonospora	Micromonospora craniellae
Micromonospora craterilacus	x__xxx_xxxxxx	8121	3		Bacteria	Actinobacteria	Actinomycetia	Micromonosporales	Micromonosporaceae	Micromonospora	Micromonospora craterilacus
Micromonospora deserti	x__xxx_xxxxxx	8121	3		Bacteria	Actinobacteria	Actinomycetia	Micromonosporales	Micromonosporaceae	Micromonospora	Micromonospora deserti
Micromonospora eburnea	x__xxx_xxxxxx	8121	3		Bacteria	Actinobacteria	Actinomycetia	Micromonosporales	Micromonosporaceae	Micromonospora	Micromonospora eburnea
Micromonospora echinaurantiaca	x__xxx_xxxxxx	8121	3		Bacteria	Actinobacteria	Actinomycetia	Micromonosporales	Micromonosporaceae	Micromonospora	Micromonospora echinaurantiaca
Micromonospora echinofusca	x__xxx_xxxxxx	8121	3		Bacteria	Actinobacteria	Actinomycetia	Micromonosporales	Micromonosporaceae	Micromonospora	Micromonospora echinofusca
Micromonospora echinospora	x__xxx_xxxxxx	8121	3		Bacteria	Actinobacteria	Actinomycetia	Micromonosporales	Micromonosporaceae	Micromonospora	Micromonospora echinospora
Micromonospora endolithica	x__xxx_xxxxxx	8121	3		Bacteria	Actinobacteria	Actinomycetia	Micromonosporales	Micromonosporaceae	Micromonospora	Micromonospora endolithica
Micromonospora endophytica	x__xxx_xxxxxx	8121	3		Bacteria	Actinobacteria	Actinomycetia	Micromonosporales	Micromonosporaceae	Micromonospora	Micromonospora endophytica
Micromonospora ferruginea	x__xxx_xxxxxx	8121	3		Bacteria	Actinobacteria	Actinomycetia	Micromonosporales	Micromonosporaceae	Micromonospora	Micromonospora ferruginea
Micromonospora globbae	x__xxx_xxxxxx	8121	3		Bacteria	Actinobacteria	Actinomycetia	Micromonosporales	Micromonosporaceae	Micromonospora	Micromonospora globbae
Micromonospora globispora	x__xxx_xxxxxx	8121	3		Bacteria	Actinobacteria	Actinomycetia	Micromonosporales	Micromonosporaceae	Micromonospora	Micromonospora globispora
Micromonospora haikouensis	x__xxx_xxxxxx	8121	3		Bacteria	Actinobacteria	Actinomycetia	Micromonosporales	Micromonosporaceae	Micromonospora	Micromonospora haikouensis
Micromonospora halophytica	x__xxx_xxxxxx	8121	3		Bacteria	Actinobacteria	Actinomycetia	Micromonosporales	Micromonosporaceae	Micromonospora	Micromonospora halophytica
Micromonospora humi	x__xxx_xxxxxx	8121	3		Bacteria	Actinobacteria	Actinomycetia	Micromonosporales	Micromonosporaceae	Micromonospora	Micromonospora humi
Micromonospora inaquosa	x__xxx_xxxxxx	8121	3		Bacteria	Actinobacteria	Actinomycetia	Micromonosporales	Micromonosporaceae	Micromonospora	Micromonospora inaquosa
Micromonospora inositola	x__xxx_xxxxxx	8121	3		Bacteria	Actinobacteria	Actinomycetia	Micromonosporales	Micromonosporaceae	Micromonospora	Micromonospora inositola
Micromonospora kangleipakensis	x__xxx_xxxxxx	8121	3		Bacteria	Actinobacteria	Actinomycetia	Micromonosporales	Micromonosporaceae	Micromonospora	Micromonospora kangleipakensis
Micromonospora krabiensis	x__xxx_xxxxxx	8121	3		Bacteria	Actinobacteria	Actinomycetia	Micromonosporales	Micromonosporaceae	Micromonospora	Micromonospora krabiensis
Micromonospora lupini	x__xxx_xxxxxx	8121	3		Bacteria	Actinobacteria	Actinomycetia	Micromonosporales	Micromonosporaceae	Micromonospora	Micromonospora lupini
Micromonospora marina	x__xxx_xxxxxx	8121	3		Bacteria	Actinobacteria	Actinomycetia	Micromonosporales	Micromonosporaceae	Micromonospora	Micromonospora marina
Micromonospora maris	x__xxx_xxxxxx	8121	3		Bacteria	Actinobacteria	Actinomycetia	Micromonosporales	Micromonosporaceae	Micromonospora	Micromonospora maris
Micromonospora matsumotoense	x__xxx_xxxxxx	8121	3		Bacteria	Actinobacteria	Actinomycetia	Micromonosporales	Micromonosporaceae	Micromonospora	Micromonospora matsumotoense
Micromonospora mirobrigensis	x__xxx_xxxxxx	8121	3		Bacteria	Actinobacteria	Actinomycetia	Micromonosporales	Micromonosporaceae	Micromonospora	Micromonospora mirobrigensis
Micromonospora musae	x__xxx_xxxxxx	8121	3		Bacteria	Actinobacteria	Actinomycetia	Micromonosporales	Micromonosporaceae	Micromonospora	Micromonospora musae
Micromonospora narathiwatensis	x__xxx_xxxxxx	8121	3		Bacteria	Actinobacteria	Actinomycetia	Micromonosporales	Micromonosporaceae	Micromonospora	Micromonospora narathiwatensis
Micromonospora nigra	x__xxx_xxxxxx	8121	3		Bacteria	Actinobacteria	Actinomycetia	Micromonosporales	Micromonosporaceae	Micromonospora	Micromonospora nigra
Micromonospora noduli	x__xxx_xxxxxx	8121	3		Bacteria	Actinobacteria	Actinomycetia	Micromonosporales	Micromonosporaceae	Micromonospora	Micromonospora noduli
Micromonospora orduensis	x__xxx_xxxxxx	8121	3		Bacteria	Actinobacteria	Actinomycetia	Micromonosporales	Micromonosporaceae	Micromonospora	Micromonospora orduensis
Micromonospora palomenae	x__xxx_xxxxxx	8121	3		Bacteria	Actinobacteria	Actinomycetia	Micromonosporales	Micromonosporaceae	Micromonospora	Micromonospora palomenae
Micromonospora phaseoli	x__xxx_xxxxxx	8121	3		Bacteria	Actinobacteria	Actinomycetia	Micromonosporales	Micromonosporaceae	Micromonospora	Micromonospora phaseoli
Micromonospora pisi	x__xxx_xxxxxx	8121	3		Bacteria	Actinobacteria	Actinomycetia	Micromonosporales	Micromonosporaceae	Micromonospora	Micromonospora pisi
Micromonospora purpureochromogenes	x__xxx_xxxxxx	8121	3		Bacteria	Actinobacteria	Actinomycetia	Micromonosporales	Micromonosporaceae	Micromonospora	Micromonospora purpureochromogenes
Micromonospora radicis	x__xxx_xxxxxx	8121	3		Bacteria	Actinobacteria	Actinomycetia	Micromonosporales	Micromonosporaceae	Micromonospora	Micromonospora radicis
Micromonospora rhizosphaerae	x__xxx_xxxxxx	8121	3		Bacteria	Actinobacteria	Actinomycetia	Micromonosporales	Micromonosporaceae	Micromonospora	Micromonospora rhizosphaerae
Micromonospora rifamycinica	x__xxx_xxxxxx	8121	3		Bacteria	Actinobacteria	Actinomycetia	Micromonosporales	Micromonosporaceae	Micromonospora	Micromonospora rifamycinica
Micromonospora rosaria	x__xxx_xxxxxx	8121	3		Bacteria	Actinobacteria	Actinomycetia	Micromonosporales	Micromonosporaceae	Micromonospora	Micromonospora rosaria
Micromonospora saelicesensis	x__xxx_xxxxxx	8121	3		Bacteria	Actinobacteria	Actinomycetia	Micromonosporales	Micromonosporaceae	Micromonospora	Micromonospora saelicesensis
Micromonospora sagamiensis	x__xxx_xxxxxx	8121	3		Bacteria	Actinobacteria	Actinomycetia	Micromonosporales	Micromonosporaceae	Micromonospora	Micromonospora sagamiensis
Micromonospora sediminicola	x__xxx_xxxxxx	8121	3		Bacteria	Actinobacteria	Actinomycetia	Micromonosporales	Micromonosporaceae	Micromonospora	Micromonospora sediminicola
Micromonospora siamensis	x__xxx_xxxxxx	8121	3		Bacteria	Actinobacteria	Actinomycetia	Micromonosporales	Micromonosporaceae	Micromonospora	Micromonospora siamensis
Micromonospora taraxaci	x__xxx_xxxxxx	8121	3		Bacteria	Actinobacteria	Actinomycetia	Micromonosporales	Micromonosporaceae	Micromonospora	Micromonospora taraxaci
Micromonospora terminaliae	x__xxx_xxxxxx	8121	3		Bacteria	Actinobacteria	Actinomycetia	Micromonosporales	Micromonosporaceae	Micromonospora	Micromonospora terminaliae
Micromonospora tulbaghiae	x__xxx_xxxxxx	8121	3		Bacteria	Actinobacteria	Actinomycetia	Micromonosporales	Micromonosporaceae	Micromonospora	Micromonospora tulbaghiae
Micromonospora ureilytica	x__xxx_xxxxxx	8121	3		Bacteria	Actinobacteria	Actinomycetia	Micromonosporales	Micromonosporaceae	Micromonospora	Micromonospora ureilytica
Micromonospora violae	x__xxx_xxxxxx	8121	3		Bacteria	Actinobacteria	Actinomycetia	Micromonosporales	Micromonosporaceae	Micromonospora	Micromonospora violae
Micromonospora wenchangensis	x__xxx_xxxxxx	8121	3		Bacteria	Actinobacteria	Actinomycetia	Micromonosporales	Micromonosporaceae	Micromonospora	Micromonospora wenchangensis
Micromonospora yangpuensis	x__xxx_xxxxxx	8121	3		Bacteria	Actinobacteria	Actinomycetia	Micromonosporales	Micromonosporaceae	Micromonospora	Micromonospora yangpuensis
Micromonospora zamorensis	x__xxx_xxxxxx	8121	3		Bacteria	Actinobacteria	Actinomycetia	Micromonosporales	Micromonosporaceae	Micromonospora	Micromonospora zamorensis
Micromonospora zingiberis	x__xxx_xxxxxx	8121	3		Bacteria	Actinobacteria	Actinomycetia	Micromonosporales	Micromonosporaceae	Micromonospora	Micromonospora zingiberis
Micromonosporaceae bacterium	x__xxx_xxxxxx	8121	3		Bacteria	Actinobacteria	Actinomycetia	Micromonosporales	Micromonosporaceae		Micromonosporaceae bacterium
Microterricola gilva	x__xxx_xxxxxx	8121	3		Bacteria	Actinobacteria	Actinomycetia	Micrococcales	Microbacteriaceae	Microterricola	Microterricola gilva
Microterricola pindariensis	x__xxx_xxxxxx	8121	3		Bacteria	Actinobacteria	Actinomycetia	Micrococcales	Microbacteriaceae	Microterricola	Microterricola pindariensis
Microterricola viridarii	x__xxx_xxxxxx	8121	3		Bacteria	Actinobacteria	Actinomycetia	Micrococcales	Microbacteriaceae	Microterricola	Microterricola viridarii
Mixta tenebrionis	_x_xxx_xxxxxx	8122	3		Bacteria	Proteobacteria	Gammaproteobacteria	Enterobacterales	Erwiniaceae	Mixta	Mixta tenebrionis
Mixta theicola	x__xxx_xxxxxx	8121	3		Bacteria	Proteobacteria	Gammaproteobacteria	Enterobacterales	Erwiniaceae	Mixta	Mixta theicola
Mobilitalea sibirica	___xxxxxxxxxx	8184	3		Bacteria	Firmicutes	Clostridia	Eubacteriales	Lachnospiraceae	Mobilitalea	Mobilitalea sibirica
Mobiluncus holmesii	x__xxx_xxxxxx	8121	3		Bacteria	Actinobacteria	Actinomycetia	Actinomycetales	Actinomycetaceae	Mobiluncus	Mobiluncus holmesii
Moellerella wisconsensis	x__xxx_xxxxxx	8121	3		Bacteria	Proteobacteria	Gammaproteobacteria	Enterobacterales	Morganellaceae	Moellerella	Moellerella wisconsensis
Moraxellaceae bacterium	x__xxx_xxxxxx	8121	3		Bacteria	Proteobacteria	Gammaproteobacteria	Moraxellales	Moraxellaceae		Moraxellaceae bacterium
Moritella marina	_x_xxx_xxxxxx	8122	3		Bacteria	Proteobacteria	Gammaproteobacteria	Alteromonadales	Moritellaceae	Moritella	Moritella marina
Motilibacter rhizosphaerae	x__xxx_xxxxxx	8121	3		Bacteria	Actinobacteria	Actinomycetia	Motilibacterales	Motilibacteraceae	Motilibacter	Motilibacter rhizosphaerae
Mucilaginibacter aquatilis	x__xxx_xxxxxx	8121	3		Bacteria	Bacteroidota	Sphingobacteriia	Sphingobacteriales	Sphingobacteriaceae	Mucilaginibacter	Mucilaginibacter aquatilis
Mucilaginibacter arboris	x__xxx_xxxxxx	8121	3		Bacteria	Bacteroidota	Sphingobacteriia	Sphingobacteriales	Sphingobacteriaceae	Mucilaginibacter	Mucilaginibacter arboris
Mucilaginibacter auburnensis	x__xxx_xxxxxx	8121	3		Bacteria	Bacteroidota	Sphingobacteriia	Sphingobacteriales	Sphingobacteriaceae	Mucilaginibacter	Mucilaginibacter auburnensis
Mucilaginibacter celer	x__xxx_xxxxxx	8121	3		Bacteria	Bacteroidota	Sphingobacteriia	Sphingobacteriales	Sphingobacteriaceae	Mucilaginibacter	Mucilaginibacter celer
Mucilaginibacter corticis	x__xxx_xxxxxx	8121	3		Bacteria	Bacteroidota	Sphingobacteriia	Sphingobacteriales	Sphingobacteriaceae	Mucilaginibacter	Mucilaginibacter corticis
Mucilaginibacter frigoritolerans	x__xxx_xxxxxx	8121	3		Bacteria	Bacteroidota	Sphingobacteriia	Sphingobacteriales	Sphingobacteriaceae	Mucilaginibacter	Mucilaginibacter frigoritolerans
Mucilaginibacter gilvus	x__xxx_xxxxxx	8121	3		Bacteria	Bacteroidota	Sphingobacteriia	Sphingobacteriales	Sphingobacteriaceae	Mucilaginibacter	Mucilaginibacter gilvus
Mucilaginibacter ginsenosidivorax	x__xxx_xxxxxx	8121	3		Bacteria	Bacteroidota	Sphingobacteriia	Sphingobacteriales	Sphingobacteriaceae	Mucilaginibacter	Mucilaginibacter ginsenosidivorax
Mucilaginibacter gossypii	x__xxx_xxxxxx	8121	3		Bacteria	Bacteroidota	Sphingobacteriia	Sphingobacteriales	Sphingobacteriaceae	Mucilaginibacter	Mucilaginibacter gossypii
Mucilaginibacter gossypiicola	x__xxx_xxxxxx	8121	3		Bacteria	Bacteroidota	Sphingobacteriia	Sphingobacteriales	Sphingobacteriaceae	Mucilaginibacter	Mucilaginibacter gossypiicola
Mucilaginibacter gracilis	x__xxx_xxxxxx	8121	3		Bacteria	Bacteroidota	Sphingobacteriia	Sphingobacteriales	Sphingobacteriaceae	Mucilaginibacter	Mucilaginibacter gracilis
Mucilaginibacter mallensis	x__xxx_xxxxxx	8121	3		Bacteria	Bacteroidota	Sphingobacteriia	Sphingobacteriales	Sphingobacteriaceae	Mucilaginibacter	Mucilaginibacter mallensis
Mucilaginibacter oryzae	x__xxx_xxxxxx	8121	3		Bacteria	Bacteroidota	Sphingobacteriia	Sphingobacteriales	Sphingobacteriaceae	Mucilaginibacter	Mucilaginibacter oryzae
Mucilaginibacter paludis	x__xxx_xxxxxx	8121	3		Bacteria	Bacteroidota	Sphingobacteriia	Sphingobacteriales	Sphingobacteriaceae	Mucilaginibacter	Mucilaginibacter paludis
Mucilaginibacter pedocola	x__xxx_xxxxxx	8121	3		Bacteria	Bacteroidota	Sphingobacteriia	Sphingobacteriales	Sphingobacteriaceae	Mucilaginibacter	Mucilaginibacter pedocola
Mucilaginibacter pineti	x__xxx_xxxxxx	8121	3		Bacteria	Bacteroidota	Sphingobacteriia	Sphingobacteriales	Sphingobacteriaceae	Mucilaginibacter	Mucilaginibacter pineti
Mucilaginibacter psychrotolerans	x__xxx_xxxxxx	8121	3		Bacteria	Bacteroidota	Sphingobacteriia	Sphingobacteriales	Sphingobacteriaceae	Mucilaginibacter	Mucilaginibacter psychrotolerans
Mucilaginibacter xinganensis	x__xxx_xxxxxx	8121	3		Bacteria	Bacteroidota	Sphingobacteriia	Sphingobacteriales	Sphingobacteriaceae	Mucilaginibacter	Mucilaginibacter xinganensis
Mucilaginibacter yixingensis	x__xxx_xxxxxx	8121	3		Bacteria	Bacteroidota	Sphingobacteriia	Sphingobacteriales	Sphingobacteriaceae	Mucilaginibacter	Mucilaginibacter yixingensis
Muribacter muris	__xxxx_xxxxxx	8124	3		Bacteria	Proteobacteria	Gammaproteobacteria	Pasteurellales	Pasteurellaceae	Muribacter	Muribacter muris
Muribaculum gordoncarteri	___xxxxxxxxxx	8184	3		Bacteria	Bacteroidota	Bacteroidia	Bacteroidales	Muribaculaceae	Muribaculum	Muribaculum gordoncarteri
Muribaculum intestinale	x__xxx_xxxxxx	8121	3		Bacteria	Bacteroidota	Bacteroidia	Bacteroidales	Muribaculaceae	Muribaculum	Muribaculum intestinale
Muricauda aurantiaca	xx__xx__xxxxx	7987	3		Bacteria	Bacteroidota	Flavobacteriia	Flavobacteriales	Flavobacteriaceae	Muricauda	Muricauda aurantiaca
Muricauda parva	x__xxx_xxxxxx	8121	3		Bacteria	Bacteroidota	Flavobacteriia	Flavobacteriales	Flavobacteriaceae	Muricauda	Muricauda parva
Musicola paradisiaca	x__xxx_xxxxxx	8121	3		Bacteria	Proteobacteria	Gammaproteobacteria	Enterobacterales	Pectobacteriaceae	Musicola	Musicola paradisiaca
Myceligenerans xiligouense	x__xxx_xxxxxx	8121	3		Bacteria	Actinobacteria	Actinomycetia	Micrococcales	Promicromonosporaceae	Myceligenerans	Myceligenerans xiligouense
Mycetocola lacteus	x__xxx_xxxxxx	8121	3		Bacteria	Actinobacteria	Actinomycetia	Micrococcales	Microbacteriaceae	Mycetocola	Mycetocola lacteus
Mycetocola tolaasinivorans	x__xxx_xxxxxx	8121	3		Bacteria	Actinobacteria	Actinomycetia	Micrococcales	Microbacteriaceae	Mycetocola	Mycetocola tolaasinivorans
Mycetocola zhadangensis	x__xxx_xxxxxx	8121	3		Bacteria	Actinobacteria	Actinomycetia	Micrococcales	Microbacteriaceae	Mycetocola	Mycetocola zhadangensis
Mycetocola zhujimingii	x__xxx_xxxxxx	8121	3		Bacteria	Actinobacteria	Actinomycetia	Micrococcales	Microbacteriaceae	Mycetocola	Mycetocola zhujimingii
Mycoplasmopsis cynos	_x_xxx_xxxxxx	8122	3		Bacteria	Tenericutes	Mollicutes	Mycoplasmatales	Mycoplasmataceae	Mycoplasmopsis	Mycoplasmopsis cynos
Nakamurella aerolata	x__xxx_xxxxxx	8121	3		Bacteria	Actinobacteria	Actinomycetia	Nakamurellales	Nakamurellaceae	Nakamurella	Nakamurella aerolata
Nakamurella panacisegetis	x__xxx_xxxxxx	8121	3		Bacteria	Actinobacteria	Actinomycetia	Nakamurellales	Nakamurellaceae	Nakamurella	Nakamurella panacisegetis
Natronogracilivirgula saccharolytica	_x_xxx_xxxxxx	8122	3		Bacteria	Balneolaeota	Balneolia	Balneolales	Natronogracilivirgulaceae	Natronogracilivirgula	Natronogracilivirgula saccharolytica
Natronospirillum operosum	x__xxx_xxxxxx	8121	3		Bacteria	Proteobacteria	Gammaproteobacteria	Oceanospirillales	Natronospirillaceae	Natronospirillum	Natronospirillum operosum
Neisseria chenwenguii	x__xxx_xxxxxx	8121	3		Bacteria	Proteobacteria	Betaproteobacteria	Neisseriales	Neisseriaceae	Neisseria	Neisseria chenwenguii
Neisseriaceae bacterium	x__xxx_xxxxxx	8121	3		Bacteria	Proteobacteria	Betaproteobacteria	Neisseriales	Neisseriaceae		Neisseriaceae bacterium
Neisseriales bacterium	x__xxx_xxxxxx	8121	3		Bacteria	Proteobacteria	Betaproteobacteria	Neisseriales			Neisseriales bacterium
Neobacillus mesonae	x__xxx_xxxxxx	8121	3		Bacteria	Firmicutes	Bacilli	Bacillales	Bacillaceae	Neobacillus	Neobacillus mesonae
Neobacillus vireti	x__xxx_xxxxxx	8121	3		Bacteria	Firmicutes	Bacilli	Bacillales	Bacillaceae	Neobacillus	Neobacillus vireti
Nesterenkonia xinjiangensis	x__xxx_xxxxxx	8121	3		Bacteria	Actinobacteria	Actinomycetia	Micrococcales	Micrococcaceae	Nesterenkonia	Nesterenkonia xinjiangensis
Niabella drilacis	x__xxx_xxxxxx	8121	3		Bacteria	Bacteroidota	Chitinophagia	Chitinophagales	Chitinophagaceae	Niabella	Niabella drilacis
Niabella ginsenosidivorans	x__xxx_xxxxxx	8121	3		Bacteria	Bacteroidota	Chitinophagia	Chitinophagales	Chitinophagaceae	Niabella	Niabella ginsenosidivorans
Niabella soli	x__xxx_xxxxxx	8121	3		Bacteria	Bacteroidota	Chitinophagia	Chitinophagales	Chitinophagaceae	Niabella	Niabella soli
Niallia circulans	x__xxx_xxxxxx	8121	3		Bacteria	Firmicutes	Bacilli	Bacillales	Bacillaceae	Niallia	Niallia circulans
Niallia taxi	x__xxx_xxxxxx	8121	3		Bacteria	Firmicutes	Bacilli	Bacillales	Bacillaceae	Niallia	Niallia taxi
Niastella caeni	x__xxx_xxxxxx	8121	3		Bacteria	Bacteroidota	Chitinophagia	Chitinophagales	Chitinophagaceae	Niastella	Niastella caeni
Niastella populi	x__xxx_xxxxxx	8121	3		Bacteria	Bacteroidota	Chitinophagia	Chitinophagales	Chitinophagaceae	Niastella	Niastella populi
Niastella vici	x__xxx_xxxxxx	8121	3		Bacteria	Bacteroidota	Chitinophagia	Chitinophagales	Chitinophagaceae	Niastella	Niastella vici
Niastella yeongjuensis	x__xxx_xxxxxx	8121	3		Bacteria	Bacteroidota	Chitinophagia	Chitinophagales	Chitinophagaceae	Niastella	Niastella yeongjuensis
Nibricoccus aquaticus	x__xxx_xxxxxx	8121	3		Bacteria	Verrucomicrobia	Opitutae	Opitutales	Opitutaceae	Nibricoccus	Nibricoccus aquaticus
Nitrospirillum amazonense	x__xxx_xxxxxx	8121	3		Bacteria	Proteobacteria	Alphaproteobacteria	Rhodospirillales	Azospirillaceae	Nitrospirillum	Nitrospirillum amazonense
Nocardia aurantia	x__xxx_xxxxxx	8121	3		Bacteria	Actinobacteria	Actinomycetia	Corynebacteriales	Nocardiaceae	Nocardia	Nocardia aurantia
Nocardia pseudobrasiliensis	x__xxx_xxxxxx	8121	3		Bacteria	Actinobacteria	Actinomycetia	Corynebacteriales	Nocardiaceae	Nocardia	Nocardia pseudobrasiliensis
Nocardia terpenica	x__xxx_xxxxxx	8121	3		Bacteria	Actinobacteria	Actinomycetia	Corynebacteriales	Nocardiaceae	Nocardia	Nocardia terpenica
Nocardioidaceae bacterium	x__xxx_xxxxxx	8121	3		Bacteria	Actinobacteria	Actinomycetia	Propionibacteriales	Nocardioidaceae		Nocardioidaceae bacterium
Nocardiopsis aegyptia	x__xxx_xxxxxx	8121	3		Bacteria	Actinobacteria	Actinomycetia	Streptosporangiales	Nocardiopsaceae	Nocardiopsis	Nocardiopsis aegyptia
Nocardiopsis alborubida	x__xxx_xxxxxx	8121	3		Bacteria	Actinobacteria	Actinomycetia	Streptosporangiales	Nocardiopsaceae	Nocardiopsis	Nocardiopsis alborubida
Nocardiopsis algeriensis	_x_xxx_xxxxxx	8122	3		Bacteria	Actinobacteria	Actinomycetia	Streptosporangiales	Nocardiopsaceae	Nocardiopsis	Nocardiopsis algeriensis
Nocardiopsis flavescens	x__xxx_xxxxxx	8121	3		Bacteria	Actinobacteria	Actinomycetia	Streptosporangiales	Nocardiopsaceae	Nocardiopsis	Nocardiopsis flavescens
Nocardiopsis sinuspersici	x__xxx_xxxxxx	8121	3		Bacteria	Actinobacteria	Actinomycetia	Streptosporangiales	Nocardiopsaceae	Nocardiopsis	Nocardiopsis sinuspersici
Nonomuraea aridisoli	x__xxx_xxxxxx	8121	3		Bacteria	Actinobacteria	Actinomycetia	Streptosporangiales	Streptosporangiaceae	Nonomuraea	Nonomuraea aridisoli
Nonomuraea deserti	x__xxx_xxxxxx	8121	3		Bacteria	Actinobacteria	Actinomycetia	Streptosporangiales	Streptosporangiaceae	Nonomuraea	Nonomuraea deserti
Nonomuraea diastatica	x__xxx_xxxxxx	8121	3		Bacteria	Actinobacteria	Actinomycetia	Streptosporangiales	Streptosporangiaceae	Nonomuraea	Nonomuraea diastatica
Nonomuraea fuscirosea	x__xxx_xxxxxx	8121	3		Bacteria	Actinobacteria	Actinomycetia	Streptosporangiales	Streptosporangiaceae	Nonomuraea	Nonomuraea fuscirosea
Nonomuraea jiangxiensis	x__xxx_xxxxxx	8121	3		Bacteria	Actinobacteria	Actinomycetia	Streptosporangiales	Streptosporangiaceae	Nonomuraea	Nonomuraea jiangxiensis
Nonomuraea longispora	x__xxx_xxxxxx	8121	3		Bacteria	Actinobacteria	Actinomycetia	Streptosporangiales	Streptosporangiaceae	Nonomuraea	Nonomuraea longispora
Nonomuraea maritima	x__xxx_xxxxxx	8121	3		Bacteria	Actinobacteria	Actinomycetia	Streptosporangiales	Streptosporangiaceae	Nonomuraea	Nonomuraea maritima
Nonomuraea mesophila	x__xxx_xxxxxx	8121	3		Bacteria	Actinobacteria	Actinomycetia	Streptosporangiales	Streptosporangiaceae	Nonomuraea	Nonomuraea mesophila
Nonomuraea montanisoli	x__xxx_xxxxxx	8121	3		Bacteria	Actinobacteria	Actinomycetia	Streptosporangiales	Streptosporangiaceae	Nonomuraea	Nonomuraea montanisoli
Nonomuraea nitratireducens	x__xxx_xxxxxx	8121	3
Nonomuraea phyllanthi	x__xxx_xxxxxx	8121	3		Bacteria	Actinobacteria	Actinomycetia	Streptosporangiales	Streptosporangiaceae	Nonomuraea	Nonomuraea phyllanthi
Nonomuraea polychroma	x__xxx_xxxxxx	8121	3		Bacteria	Actinobacteria	Actinomycetia	Streptosporangiales	Streptosporangiaceae	Nonomuraea	Nonomuraea polychroma
Nonomuraea pusilla	x__xxx_xxxxxx	8121	3		Bacteria	Actinobacteria	Actinomycetia	Streptosporangiales	Streptosporangiaceae	Nonomuraea	Nonomuraea pusilla
Nonomuraea rhodomycinica	x__xxx_xxxxxx	8121	3		Bacteria	Actinobacteria	Actinomycetia	Streptosporangiales	Streptosporangiaceae	Nonomuraea	Nonomuraea rhodomycinica
Nonomuraea solani	x__xxx_xxxxxx	8121	3		Bacteria	Actinobacteria	Actinomycetia	Streptosporangiales	Streptosporangiaceae	Nonomuraea	Nonomuraea solani
Nonomuraea terrae	x__xxx_xxxxxx	8121	3		Bacteria	Actinobacteria	Actinomycetia	Streptosporangiales	Streptosporangiaceae	Nonomuraea	Nonomuraea terrae
Nonomuraea turkmeniaca	x__xxx_xxxxxx	8121	3		Bacteria	Actinobacteria	Actinomycetia	Streptosporangiales	Streptosporangiaceae	Nonomuraea	Nonomuraea turkmeniaca
Nonomuraea wenchangensis	x__xxx_xxxxxx	8121	3		Bacteria	Actinobacteria	Actinomycetia	Streptosporangiales	Streptosporangiaceae	Nonomuraea	Nonomuraea wenchangensis
Nonomuraea zeae	x__xxx_xxxxxx	8121	3		Bacteria	Actinobacteria	Actinomycetia	Streptosporangiales	Streptosporangiaceae	Nonomuraea	Nonomuraea zeae
Nostoc punctiforme	xx_xx__xxxxxx	8091	3		Bacteria	Cyanobacteria		Nostocales	Nostocaceae	Nostoc	Nostoc punctiforme
Novosphingobium chloroacetimidivorans	_x_xxx_xxxxxx	8122	3		Bacteria	Proteobacteria	Alphaproteobacteria	Sphingomonadales	Sphingomonadaceae	Novosphingobium	Novosphingobium chloroacetimidivorans
Novosphingobium ginsenosidimutans	x__xxx_xxxxxx	8121	3		Bacteria	Proteobacteria	Alphaproteobacteria	Sphingomonadales	Sphingomonadaceae	Novosphingobium	Novosphingobium ginsenosidimutans
Novosphingobium pentaromativorans	x__xxx_xxxxxx	8121	3		Bacteria	Proteobacteria	Alphaproteobacteria	Sphingomonadales	Sphingomonadaceae	Novosphingobium	Novosphingobium pentaromativorans
Novosphingobium silvae	x__xxx_xxxxxx	8121	3		Bacteria	Proteobacteria	Alphaproteobacteria	Sphingomonadales	Sphingomonadaceae	Novosphingobium	Novosphingobium silvae
Novosphingobium umbonatum	x__xxx_xxxxxx	8121	3		Bacteria	Proteobacteria	Alphaproteobacteria	Sphingomonadales	Sphingomonadaceae	Novosphingobium	Novosphingobium umbonatum
Oceanipulchritudo coccoides	x__xxx_xxxxxx	8121	3		Bacteria	Verrucomicrobia	Opitutae	Puniceicoccales	Puniceicoccaceae	Oceanipulchritudo	Oceanipulchritudo coccoides
Oceanobacillus bengalensis	x__xxx_xxxxxx	8121	3		Bacteria	Firmicutes	Bacilli	Bacillales	Bacillaceae	Oceanobacillus	Oceanobacillus bengalensis
Oceanomicrobium pacificus	x__xxx_xxxxxx	8121	3		Bacteria	Proteobacteria	Alphaproteobacteria	Rhodobacterales	Rhodobacteraceae	Oceanomicrobium	Oceanomicrobium pacificus
Octadecabacter antarcticus	x__xxx_xxxxxx	8121	3		Bacteria	Proteobacteria	Alphaproteobacteria	Rhodobacterales	Roseobacteraceae	Octadecabacter	Octadecabacter antarcticus
Octadecabacter arcticus	x__xxx_xxxxxx	8121	3		Bacteria	Proteobacteria	Alphaproteobacteria	Rhodobacterales	Roseobacteraceae	Octadecabacter	Octadecabacter arcticus
Odoribacter laneus	x__xxx_xxxxxx	8121	3	Y	Bacteria	Bacteroidota	Bacteroidia	Bacteroidales	Odoribacteraceae	Odoribacter	Odoribacter laneus
Oenococcus oeni	___xxxxxxxxxx	8184	3		Bacteria	Firmicutes	Bacilli	Lactobacillales	Lactobacillaceae	Oenococcus	Oenococcus oeni
Ohtaekwangia koreensis	x__xxx_xxxxxx	8121	3		Bacteria	Bacteroidota	Cytophagia	Cytophagales	Fulvivirgaceae	Ohtaekwangia	Ohtaekwangia koreensis
Olavius algarvensis	_x_xxx_xxxxxx	8122	3		Bacteria	Proteobacteria	Deltaproteobacteria				Olavius algarvensis
Oligosphaeraceae bacterium	x__xxx_xxxxxx	8121	3		Bacteria	Lentisphaerae	Oligosphaeria	Oligosphaerales	Oligosphaeraceae		Oligosphaeraceae bacterium
Oliverpabstia intestinalis	x__xxx_xxxxxx	8121	3		Bacteria	Firmicutes	Clostridia	Eubacteriales	Lachnospiraceae	Oliverpabstia	Oliverpabstia intestinalis
Olivibacter domesticus	x__xxx_xxxxxx	8121	3		Bacteria	Bacteroidota	Sphingobacteriia	Sphingobacteriales	Sphingobacteriaceae	Olivibacter	Olivibacter domesticus
Opitutaceae bacterium	x__xxx_xxxxxx	8121	3		Bacteria	Verrucomicrobia	Opitutae	Opitutales	Opitutaceae		Opitutaceae bacterium
Oribacterium sinus	x___xxx_xxxxx	8049	3	Y	Bacteria	Firmicutes	Clostridia	Eubacteriales	Lachnospiraceae	Oribacterium	Oribacterium sinus
Oricola cellulosilytica	x__xxx_xxxxxx	8121	3		Bacteria	Proteobacteria	Alphaproteobacteria	Hyphomicrobiales	Phyllobacteriaceae	Oricola	Oricola cellulosilytica
Ornithobacterium rhinotracheale	x__xxx_xxxxxx	8121	3		Bacteria	Bacteroidota	Flavobacteriia	Flavobacteriales	Weeksellaceae	Ornithobacterium	Ornithobacterium rhinotracheale
Osedax symbiont	x__xxx_xxxxxx	8121	3		Bacteria	Proteobacteria	Gammaproteobacteria	Oceanospirillales	Oceanospirillaceae		Osedax symbiont
Paenarthrobacter aurescens	x__xxx_xxxxxx	8121	3		Bacteria	Actinobacteria	Actinomycetia	Micrococcales	Micrococcaceae	Paenarthrobacter	Paenarthrobacter aurescens
Paenarthrobacter nicotinovorans	x__xxx_xxxxxx	8121	3		Bacteria	Actinobacteria	Actinomycetia	Micrococcales	Micrococcaceae	Paenarthrobacter	Paenarthrobacter nicotinovorans
Paenibacillus agaridevorans	x__xxx_xxxxxx	8121	3		Bacteria	Firmicutes	Bacilli	Bacillales	Paenibacillaceae	Paenibacillus	Paenibacillus agaridevorans
Paenibacillus agri	x__xxx_xxxxxx	8121	3		Bacteria	Firmicutes	Bacilli	Bacillales	Paenibacillaceae	Paenibacillus	Paenibacillus agri
Paenibacillus albicereus	x__xxx_xxxxxx	8121	3		Bacteria	Firmicutes	Bacilli	Bacillales	Paenibacillaceae	Paenibacillus	Paenibacillus albicereus
Paenibacillus albiflavus	x__xxx_xxxxxx	8121	3		Bacteria	Firmicutes	Bacilli	Bacillales	Paenibacillaceae	Paenibacillus	Paenibacillus albiflavus
Paenibacillus anaericanus	x__xxx_xxxxxx	8121	3		Bacteria	Firmicutes	Bacilli	Bacillales	Paenibacillaceae	Paenibacillus	Paenibacillus anaericanus
Paenibacillus antarcticus	x__xxx_xxxxxx	8121	3		Bacteria	Firmicutes	Bacilli	Bacillales	Paenibacillaceae	Paenibacillus	Paenibacillus antarcticus
Paenibacillus apii	x__xxx_xxxxxx	8121	3		Bacteria	Firmicutes	Bacilli	Bacillales	Paenibacillaceae	Paenibacillus	Paenibacillus apii
Paenibacillus barengoltzii	x__xxx_xxxxxx	8121	3		Bacteria	Firmicutes	Bacilli	Bacillales	Paenibacillaceae	Paenibacillus	Paenibacillus barengoltzii
Paenibacillus borealis	x__xxx_xxxxxx	8121	3		Bacteria	Firmicutes	Bacilli	Bacillales	Paenibacillaceae	Paenibacillus	Paenibacillus borealis
Paenibacillus campinasensis	x__xxx_xxxxxx	8121	3		Bacteria	Firmicutes	Bacilli	Bacillales	Paenibacillaceae	Paenibacillus	Paenibacillus campinasensis
Paenibacillus etheri	x__xxx_xxxxxx	8121	3		Bacteria	Firmicutes	Bacilli	Bacillales	Paenibacillaceae	Paenibacillus	Paenibacillus etheri
Paenibacillus faecis	x__xxx_xxxxxx	8121	3	Y	Bacteria	Firmicutes	Bacilli	Bacillales	Paenibacillaceae	Paenibacillus	Paenibacillus faecis
Paenibacillus ferrarius	x__xxx_xxxxxx	8121	3		Bacteria	Firmicutes	Bacilli	Bacillales	Paenibacillaceae	Paenibacillus	Paenibacillus ferrarius
Paenibacillus glucanolyticus	x__xxx_xxxxxx	8121	3		Bacteria	Firmicutes	Bacilli	Bacillales	Paenibacillaceae	Paenibacillus	Paenibacillus glucanolyticus
Paenibacillus graminis	x__xxx_xxxxxx	8121	3		Bacteria	Firmicutes	Bacilli	Bacillales	Paenibacillaceae	Paenibacillus	Paenibacillus graminis
Paenibacillus ihbetae	x__xxx_xxxxxx	8121	3		Bacteria	Firmicutes	Bacilli	Bacillales	Paenibacillaceae	Paenibacillus	Paenibacillus ihbetae
Paenibacillus jilunlii	x__xxx_xxxxxx	8121	3		Bacteria	Firmicutes	Bacilli	Bacillales	Paenibacillaceae	Paenibacillus	Paenibacillus jilunlii
Paenibacillus lautus	x__xxx_xxxxxx	8121	3		Bacteria	Firmicutes	Bacilli	Bacillales	Paenibacillaceae	Paenibacillus	Paenibacillus lautus
Paenibacillus lemnae	x__xxx_xxxxxx	8121	3		Bacteria	Firmicutes	Bacilli	Bacillales	Paenibacillaceae	Paenibacillus	Paenibacillus lemnae
Paenibacillus lentus	x__xxx_xxxxxx	8121	3		Bacteria	Firmicutes	Bacilli	Bacillales	Paenibacillaceae	Paenibacillus	Paenibacillus lentus
Paenibacillus lutimineralis	x__xxx_xxxxxx	8121	3		Bacteria	Firmicutes	Bacilli	Bacillales	Paenibacillaceae	Paenibacillus	Paenibacillus lutimineralis
Paenibacillus lutrae	x__xxx_xxxxxx	8121	3		Bacteria	Firmicutes	Bacilli	Bacillales	Paenibacillaceae	Paenibacillus	Paenibacillus lutrae
Paenibacillus macerans	x__xxx_xxxxxx	8121	3		Bacteria	Firmicutes	Bacilli	Bacillales	Paenibacillaceae	Paenibacillus	Paenibacillus macerans
Paenibacillus macquariensis	x__xxx_xxxxxx	8121	3		Bacteria	Firmicutes	Bacilli	Bacillales	Paenibacillaceae	Paenibacillus	Paenibacillus macquariensis
Paenibacillus methanolicus	x__xxx_xxxxxx	8121	3		Bacteria	Firmicutes	Bacilli	Bacillales	Paenibacillaceae	Paenibacillus	Paenibacillus methanolicus
Paenibacillus montanisoli	x__xxx_xxxxxx	8121	3		Bacteria	Firmicutes	Bacilli	Bacillales	Paenibacillaceae	Paenibacillus	Paenibacillus montanisoli
Paenibacillus monticola	x__xxx_xxxxxx	8121	3		Bacteria	Firmicutes	Bacilli	Bacillales	Paenibacillaceae	Paenibacillus	Paenibacillus monticola
Paenibacillus mucilaginosus	x__xxx_xxxxxx	8121	3		Bacteria	Firmicutes	Bacilli	Bacillales	Paenibacillaceae	Paenibacillus	Paenibacillus mucilaginosus
Paenibacillus odorifer	x__xxx_xxxxxx	8121	3		Bacteria	Firmicutes	Bacilli	Bacillales	Paenibacillaceae	Paenibacillus	Paenibacillus odorifer
Paenibacillus oryzisoli	x__xxx_xxxxxx	8121	3		Bacteria	Firmicutes	Bacilli	Bacillales	Paenibacillaceae	Paenibacillus	Paenibacillus oryzisoli
Paenibacillus pabuli	x__xxx_xxxxxx	8121	3		Bacteria	Firmicutes	Bacilli	Bacillales	Paenibacillaceae	Paenibacillus	Paenibacillus pabuli
Paenibacillus paeoniae	x__xxx_xxxxxx	8121	3		Bacteria	Firmicutes	Bacilli	Bacillales	Paenibacillaceae	Paenibacillus	Paenibacillus paeoniae
Paenibacillus pectinilyticus	x__xxx_xxxxxx	8121	3		Bacteria	Firmicutes	Bacilli	Bacillales	Paenibacillaceae	Paenibacillus	Paenibacillus pectinilyticus
Paenibacillus pinisoli	x__xxx_xxxxxx	8121	3		Bacteria	Firmicutes	Bacilli	Bacillales	Paenibacillaceae	Paenibacillus	Paenibacillus pinisoli
Paenibacillus polymyxa	x__xx_xxxxxxx	8153	3		Bacteria	Firmicutes	Bacilli	Bacillales	Paenibacillaceae	Paenibacillus	Paenibacillus polymyxa
Paenibacillus prosopidis	x__xxx_xxxxxx	8121	3		Bacteria	Firmicutes	Bacilli	Bacillales	Paenibacillaceae	Paenibacillus	Paenibacillus prosopidis
Paenibacillus protaetiae	x__xxx_xxxxxx	8121	3		Bacteria	Firmicutes	Bacilli	Bacillales	Paenibacillaceae	Paenibacillus	Paenibacillus protaetiae
Paenibacillus psychroresistens	x__xxx_xxxxxx	8121	3		Bacteria	Firmicutes	Bacilli	Bacillales	Paenibacillaceae	Paenibacillus	Paenibacillus psychroresistens
Paenibacillus rhizophilus	x__xxx_xxxxxx	8121	3		Bacteria	Firmicutes	Bacilli	Bacillales	Paenibacillaceae	Paenibacillus	Paenibacillus rhizophilus
Paenibacillus sacheonensis	x__xxx_xxxxxx	8121	3		Bacteria	Firmicutes	Bacilli	Bacillales	Paenibacillaceae	Paenibacillus	Paenibacillus sacheonensis
Paenibacillus selenitireducens	x__xxx_xxxxxx	8121	3		Bacteria	Firmicutes	Bacilli	Bacillales	Paenibacillaceae	Paenibacillus	Paenibacillus selenitireducens
Paenibacillus silvae	x__xxx_xxxxxx	8121	3		Bacteria	Firmicutes	Bacilli	Bacillales	Paenibacillaceae	Paenibacillus	Paenibacillus silvae
Paenibacillus silvestris	x__xxx_xxxxxx	8121	3		Bacteria	Firmicutes	Bacilli	Bacillales	Paenibacillaceae	Paenibacillus	Paenibacillus silvestris
Paenibacillus stellifer	x__xxx_xxxxxx	8121	3		Bacteria	Firmicutes	Bacilli	Bacillales	Paenibacillaceae	Paenibacillus	Paenibacillus stellifer
Paenibacillus taihuensis	x__xxx_xxxxxx	8121	3		Bacteria	Firmicutes	Bacilli	Bacillales	Paenibacillaceae	Paenibacillus	Paenibacillus taihuensis
Paenibacillus timonensis	x__xxx_xxxxxx	8121	3		Bacteria	Firmicutes	Bacilli	Bacillales	Paenibacillaceae	Paenibacillus	Paenibacillus timonensis
Paenibacillus typhae	x__xxx_xxxxxx	8121	3		Bacteria	Firmicutes	Bacilli	Bacillales	Paenibacillaceae	Paenibacillus	Paenibacillus typhae
Paenibacillus validus	x__xxx_xxxxxx	8121	3		Bacteria	Firmicutes	Bacilli	Bacillales	Paenibacillaceae	Paenibacillus	Paenibacillus validus
Paenibacillus vortex	x__xxx_xxxxxx	8121	3		Bacteria	Firmicutes	Bacilli	Bacillales	Paenibacillaceae	Paenibacillus	Paenibacillus vortex
Paenibacillus whitsoniae	x__xxx_xxxxxx	8121	3		Bacteria	Firmicutes	Bacilli	Bacillales	Paenibacillaceae	Paenibacillus	Paenibacillus whitsoniae
Paenibacillus woosongensis	x__xxx_xxxxxx	8121	3		Bacteria	Firmicutes	Bacilli	Bacillales	Paenibacillaceae	Paenibacillus	Paenibacillus woosongensis
Paenibacillus wynnii	x__xxx_xxxxxx	8121	3		Bacteria	Firmicutes	Bacilli	Bacillales	Paenibacillaceae	Paenibacillus	Paenibacillus wynnii
Paenibacillus xylanilyticus	x__xxx_xxxxxx	8121	3		Bacteria	Firmicutes	Bacilli	Bacillales	Paenibacillaceae	Paenibacillus	Paenibacillus xylanilyticus
Paenibacillus yonginensis	x__xxx_xxxxxx	8121	3		Bacteria	Firmicutes	Bacilli	Bacillales	Paenibacillaceae	Paenibacillus	Paenibacillus yonginensis
Paeniclostridium sordellii	___xxxxxxxxxx	8184	3		Bacteria	Firmicutes	Clostridia	Eubacteriales	Peptostreptococcaceae	Paeniclostridium	Paeniclostridium sordellii
Paludibacter jiangxiensis	x__xxx_xxxxxx	8121	3		Bacteria	Bacteroidota	Bacteroidia	Bacteroidales	Paludibacteraceae	Paludibacter	Paludibacter jiangxiensis
Paludibaculum fermentans	x__xxx_xxxxxx	8121	3		Bacteria	Acidobacteria	Acidobacteriia	Bryobacterales	Bryobacteraceae	Paludibaculum	Paludibaculum fermentans
Panacibacter ginsenosidivorans	x__xxx_xxxxxx	8121	3		Bacteria	Bacteroidota	Chitinophagia	Chitinophagales	Chitinophagaceae	Panacibacter	Panacibacter ginsenosidivorans
Pannonibacter phragmitetus	x__xxx_xxxxxx	8121	3		Bacteria	Proteobacteria	Alphaproteobacteria	Hyphomicrobiales	Stappiaceae	Pannonibacter	Pannonibacter phragmitetus
Pantoea ananas	_x_xxx_xxxxxx	8122	3		Bacteria	Proteobacteria	Gammaproteobacteria	Enterobacterales	Erwiniaceae	Pantoea	Pantoea ananas
Pantoea stewartii	x__xxx_xxxxxx	8121	3		Bacteria	Proteobacteria	Gammaproteobacteria	Enterobacterales	Erwiniaceae	Pantoea	Pantoea stewartii
Pantoea vagans	_x_xxx_xxxxxx	8122	3		Bacteria	Proteobacteria	Gammaproteobacteria	Enterobacterales	Erwiniaceae	Pantoea	Pantoea vagans
Parabacteroides chartae	x__xxx_xxxxxx	8121	3		Bacteria	Bacteroidota	Bacteroidia	Bacteroidales	Tannerellaceae	Parabacteroides	Parabacteroides chartae
Parabacteroides chinchillae	x__xxx_xxxxxx	8121	3		Bacteria	Bacteroidota	Bacteroidia	Bacteroidales	Tannerellaceae	Parabacteroides	Parabacteroides chinchillae
Parabacteroides goldsteinii	x__xxx_xxxxxx	8121	3	Y	Bacteria	Bacteroidota	Bacteroidia	Bacteroidales	Tannerellaceae	Parabacteroides	Parabacteroides goldsteinii
Parabacteroides gordonii	x__xxx_xxxxxx	8121	3	Y	Bacteria	Bacteroidota	Bacteroidia	Bacteroidales	Tannerellaceae	Parabacteroides	Parabacteroides gordonii
Parabacteroides johnsonii	x__xxx_xxxxxx	8121	3	Y	Bacteria	Bacteroidota	Bacteroidia	Bacteroidales	Tannerellaceae	Parabacteroides	Parabacteroides johnsonii
Paraburkholderia acidicola	x__xxx_xxxxxx	8121	3		Bacteria	Proteobacteria	Betaproteobacteria	Burkholderiales	Burkholderiaceae	Paraburkholderia	Paraburkholderia acidicola
Paraburkholderia aspalathi	x__xxx_xxxxxx	8121	3		Bacteria	Proteobacteria	Betaproteobacteria	Burkholderiales	Burkholderiaceae	Paraburkholderia	Paraburkholderia aspalathi
Paraburkholderia caribensis	x__xxx_xxxxxx	8121	3		Bacteria	Proteobacteria	Betaproteobacteria	Burkholderiales	Burkholderiaceae	Paraburkholderia	Paraburkholderia caribensis
Paraburkholderia diazotrophica	x__xxx_xxxxxx	8121	3		Bacteria	Proteobacteria	Betaproteobacteria	Burkholderiales	Burkholderiaceae	Paraburkholderia	Paraburkholderia diazotrophica
Paraburkholderia franconis	x__xxx_xxxxxx	8121	3		Bacteria	Proteobacteria	Betaproteobacteria	Burkholderiales	Burkholderiaceae	Paraburkholderia	Paraburkholderia franconis
Paraburkholderia hospita	x__xxx_xxxxxx	8121	3		Bacteria	Proteobacteria	Betaproteobacteria	Burkholderiales	Burkholderiaceae	Paraburkholderia	Paraburkholderia hospita
Paraburkholderia megapolitana	x__xxx_xxxxxx	8121	3		Bacteria	Proteobacteria	Betaproteobacteria	Burkholderiales	Burkholderiaceae	Paraburkholderia	Paraburkholderia megapolitana
Paraburkholderia panacisoli	x__xxx_xxxxxx	8121	3		Bacteria	Proteobacteria	Betaproteobacteria	Burkholderiales	Burkholderiaceae	Paraburkholderia	Paraburkholderia panacisoli
Paraburkholderia sediminicola	x__xxx_xxxxxx	8121	3		Bacteria	Proteobacteria	Betaproteobacteria	Burkholderiales	Burkholderiaceae	Paraburkholderia	Paraburkholderia sediminicola
Paraburkholderia steynii	x__xxx_xxxxxx	8121	3		Bacteria	Proteobacteria	Betaproteobacteria	Burkholderiales	Burkholderiaceae	Paraburkholderia	Paraburkholderia steynii
Paraburkholderia susongensis	x__xxx_xxxxxx	8121	3		Bacteria	Proteobacteria	Betaproteobacteria	Burkholderiales	Burkholderiaceae	Paraburkholderia	Paraburkholderia susongensis
Paracoccus seriniphilus	x__xxx_xxxxxx	8121	3		Bacteria	Proteobacteria	Alphaproteobacteria	Rhodobacterales	Rhodobacteraceae	Paracoccus	Paracoccus seriniphilus
Parafilimonas terrae	x__xxx_xxxxxx	8121	3		Bacteria	Bacteroidota	Chitinophagia	Chitinophagales	Chitinophagaceae	Parafilimonas	Parafilimonas terrae
Paraflavitalea soli	x__xxx_xxxxxx	8121	3		Bacteria	Bacteroidota	Chitinophagia	Chitinophagales	Chitinophagaceae	Paraflavitalea	Paraflavitalea soli
Parageobacillus caldoxylosilyticus	x__xxx_xxxxxx	8121	3		Bacteria	Firmicutes	Bacilli	Bacillales	Bacillaceae	Parageobacillus	Parageobacillus caldoxylosilyticus
Parageobacillus thermoglucosidasius	x__xxx_xxxxxx	8121	3		Bacteria	Firmicutes	Bacilli	Bacillales	Bacillaceae	Parageobacillus	Parageobacillus thermoglucosidasius
Parageobacillus toebii	x__xxx_xxxxxx	8121	3		Bacteria	Firmicutes	Bacilli	Bacillales	Bacillaceae	Parageobacillus	Parageobacillus toebii
Paraglaciecola oceanifecundans	x__xxx_xxxxxx	8121	3		Bacteria	Proteobacteria	Gammaproteobacteria	Alteromonadales	Alteromonadaceae	Paraglaciecola	Paraglaciecola oceanifecundans
Paraglaciecola polaris	x__xxx_xxxxxx	8121	3		Bacteria	Proteobacteria	Gammaproteobacteria	Alteromonadales	Alteromonadaceae	Paraglaciecola	Paraglaciecola polaris
Paraglaciecola psychrophila	x__xxx_xxxxxx	8121	3		Bacteria	Proteobacteria	Gammaproteobacteria	Alteromonadales	Alteromonadaceae	Paraglaciecola	Paraglaciecola psychrophila
Paraoerskovia marina	x__xxx_xxxxxx	8121	3		Bacteria	Actinobacteria	Actinomycetia	Micrococcales	Cellulomonadaceae	Paraoerskovia	Paraoerskovia marina
Parapedobacter indicus	x__xxx_xxxxxx	8121	3		Bacteria	Bacteroidota	Sphingobacteriia	Sphingobacteriales	Sphingobacteriaceae	Parapedobacter	Parapedobacter indicus
Parapedobacter koreensis	x__xxx_xxxxxx	8121	3		Bacteria	Bacteroidota	Sphingobacteriia	Sphingobacteriales	Sphingobacteriaceae	Parapedobacter	Parapedobacter koreensis
Pararcticibacter amylolyticus	x__xxx_xxxxxx	8121	3		Bacteria	Bacteroidota	Sphingobacteriia	Sphingobacteriales	Sphingobacteriaceae	Pararcticibacter	Pararcticibacter amylolyticus
Pararhizobium mangrovi	x__xxx_xxxxxx	8121	3		Bacteria	Proteobacteria	Alphaproteobacteria	Hyphomicrobiales	Rhizobiaceae	Pararhizobium	Pararhizobium mangrovi
Parascardovia denticolens	x__xxx_xxxxxx	8121	3	Y	Bacteria	Actinobacteria	Actinomycetia	Bifidobacteriales	Bifidobacteriaceae	Parascardovia	Parascardovia denticolens
Parasphingorhabdus halotolerans	x__xxx_xxxxxx	8121	3		Bacteria	Proteobacteria	Alphaproteobacteria	Sphingomonadales	Sphingomonadaceae	Parasphingorhabdus	Parasphingorhabdus halotolerans
Parendozoicomonas haliclonae	x__xxx_xxxxxx	8121	3		Bacteria	Proteobacteria	Gammaproteobacteria	Oceanospirillales	Endozoicomonadaceae	Parendozoicomonas	Parendozoicomonas haliclonae
Parenemella sanctibonifatiensis	x__xxx_xxxxxx	8121	3		Bacteria	Actinobacteria	Actinomycetia	Propionibacteriales	Propionibacteriaceae	Parenemella	Parenemella sanctibonifatiensis
Parvularcula mediterranea	x__xxx_xxxxxx	8121	3		Bacteria	Proteobacteria	Alphaproteobacteria	Parvularculales	Parvularculaceae	Parvularcula	Parvularcula mediterranea
Parvularculaceae bacterium	x__xxx_xxxxxx	8121	3		Bacteria	Proteobacteria	Alphaproteobacteria	Parvularculales	Parvularculaceae		Parvularculaceae bacterium
Paucilactobacillus suebicus	x__xxx_xxxxxx	8121	3		Bacteria	Firmicutes	Bacilli	Lactobacillales	Lactobacillaceae	Paucilactobacillus	Paucilactobacillus suebicus
Pectobacterium actinidiae	x__xxx_xxxxxx	8121	3		Bacteria	Proteobacteria	Gammaproteobacteria	Enterobacterales	Pectobacteriaceae	Pectobacterium	Pectobacterium actinidiae
Pectobacterium aquaticum	x__xxx_xxxxxx	8121	3		Bacteria	Proteobacteria	Gammaproteobacteria	Enterobacterales	Pectobacteriaceae	Pectobacterium	Pectobacterium aquaticum
Pectobacterium aroidearum	x__xxx_xxxxxx	8121	3		Bacteria	Proteobacteria	Gammaproteobacteria	Enterobacterales	Pectobacteriaceae	Pectobacterium	Pectobacterium aroidearum
Pectobacterium atrosepticum	x__xxx_xxxxxx	8121	3		Bacteria	Proteobacteria	Gammaproteobacteria	Enterobacterales	Pectobacteriaceae	Pectobacterium	Pectobacterium atrosepticum
Pectobacterium brasiliense	x__xxx_xxxxxx	8121	3		Bacteria	Proteobacteria	Gammaproteobacteria	Enterobacterales	Pectobacteriaceae	Pectobacterium	Pectobacterium brasiliense
Pectobacterium carotovorum	x__xxx_xxxxxx	8121	3		Bacteria	Proteobacteria	Gammaproteobacteria	Enterobacterales	Pectobacteriaceae	Pectobacterium	Pectobacterium carotovorum
Pectobacterium odoriferum	x__xxx_xxxxxx	8121	3		Bacteria	Proteobacteria	Gammaproteobacteria	Enterobacterales	Pectobacteriaceae	Pectobacterium	Pectobacterium odoriferum
Pectobacterium parmentieri	x__xxx_xxxxxx	8121	3		Bacteria	Proteobacteria	Gammaproteobacteria	Enterobacterales	Pectobacteriaceae	Pectobacterium	Pectobacterium parmentieri
[truncated: 6,369 more rows]
